# Supplementary material for: Identification of potential glioma drug resistance target proteins based on ultra-performance liquid chromatography-mass spectrometry differential proteomics
Source: PeerJ. 2023 Dec 1;11:e16426. doi: 10.7717/peerj.16426 (PMC10695112; doi:10.7717/peerj.16426)
Supplement: Data S1 [file peerj-11-16426-s001.xlsx]

## Sheet: raw
Protein IDs	Majority protein IDs	Peptide counts (all)	Peptide counts (razor+unique)	Peptide counts (unique)	Fasta headers	Number of proteins	Peptides	Razor + unique peptides	Unique peptides	Peptides U251_1	Peptides U251_2	Peptides U251_3	Peptides U251_TMZ_1	Peptides U251_TMZ_2	Peptides U251_TMZ_3	Peptides U87_1	Peptides U87_2	Peptides U87_3	Peptides U87_TMZ_1	Peptides U87_TMZ_2	Peptides U87_TMZ_3	Razor + unique peptides U251_1	Razor + unique peptides U251_2	Razor + unique peptides U251_3	Razor + unique peptides U251_TMZ_1	Razor + unique peptides U251_TMZ_2	Razor + unique peptides U251_TMZ_3	Razor + unique peptides U87_1	Razor + unique peptides U87_2	Razor + unique peptides U87_3	Razor + unique peptides U87_TMZ_1	Razor + unique peptides U87_TMZ_2	Razor + unique peptides U87_TMZ_3	Unique peptides U251_1	Unique peptides U251_2	Unique peptides U251_3	Unique peptides U251_TMZ_1	Unique peptides U251_TMZ_2	Unique peptides U251_TMZ_3	Unique peptides U87_1	Unique peptides U87_2	Unique peptides U87_3	Unique peptides U87_TMZ_1	Unique peptides U87_TMZ_2	Unique peptides U87_TMZ_3	Sequence coverage [%]	Unique + razor sequence coverage [%]	Unique sequence coverage [%]	Mol. weight [kDa]
CON__ENSEMBL:ENSBTAP00000001528;sp|Q15811|ITSN1_HUMANIntersectin-1OS=HomosapiensOX=9606GN=ITSN1PE=1SV=3	CON__ENSEMBL:ENSBTAP00000001528;sp|Q15811|ITSN1_HUMANIntersectin-1OS=HomosapiensOX=9606GN=ITSN1PE=1SV=3	2;2	2;2	2;2	;	2	2	2	2	0	0	0	0	0	0	0	0	0	2	1	0	0	0	0	0	0	0	0	0	0	2	1	0	0	0	0	0	0	0	0	0	0	2	1	0	2.9	2.9	2.9	137.98
CON__ENSEMBL:ENSBTAP00000007350;CON__P01030;sp|P0C0L5|CO4B_HUMANComplementC4-BOS=HomosapiensOX=9606GN=C4BPE=1SV=2;sp|P0C0L4|CO4A_HUMANComplementC4-AOS=HomosapiensOX=9606GN=C4APE=1SV=2	CON__ENSEMBL:ENSBTAP00000007350;CON__P01030	6;5;1;1	6;5;1;1	6;5;1;1	;	4	6	6	6	1	1	1	4	5	5	1	0	1	1	2	2	1	1	1	4	5	5	1	0	1	1	2	2	1	1	1	4	5	5	1	0	1	1	2	2	5.5	5.5	5.5	192.99
CON__ENSEMBL:ENSBTAP00000024146;sp|P01023|A2MG_HUMANAlpha-2-macroglobulinOS=HomosapiensOX=9606GN=A2MPE=1SV=3;sp|P20742|PZP_HUMANPregnancyzoneproteinOS=HomosapiensOX=9606GN=PZPPE=1SV=4	CON__ENSEMBL:ENSBTAP00000024146	26;3;1	26;3;1	26;3;1		3	26	26	26	4	2	3	22	24	21	2	0	2	1	2	2	4	2	3	22	24	21	2	0	2	1	2	2	4	2	3	22	24	21	2	0	2	1	2	2	26.1	26.1	26.1	164.34
CON__ENSEMBL:ENSBTAP00000038253;CON__REFSEQ:XP_932229	CON__ENSEMBL:ENSBTAP00000038253	11;1	1;0	1;0		2	11	1	1	9	10	11	7	8	8	8	9	8	9	9	9	0	0	1	0	0	0	0	0	0	0	0	0	0	0	1	0	0	0	0	0	0	0	0	0	13.5	1.8	1.8	63.165
CON__H-INV:HIT000292931	CON__H-INV:HIT000292931	27	1	1		1	27	1	1	7	7	6	4	5	5	27	26	25	3	2	1	0	0	0	0	0	0	1	0	0	0	0	0	0	0	0	0	0	0	1	0	0	0	0	0	42.7	5.9	5.9	49.448
CON__P00761	CON__P00761	7	7	7		1	7	7	7	5	5	5	6	5	6	5	5	5	6	6	6	5	5	5	6	5	6	5	5	5	6	6	6	5	5	5	6	5	6	5	5	5	6	6	6	39.4	39.4	39.4	24.409
sp|P02533|K1C14_HUMANKeratin,typeIcytoskeletal14OS=HomosapiensOX=9606GN=KRT14PE=1SV=4;CON__P02533;CON__Q6IFX2;CON__A2A4G1;CON__Q9QWL7;CON__Q61782;sp|P35900|K1C20_HUMANKeratin,typeIcytoskeletal20OS=HomosapiensOX=9606GN=KRT20PE=1SV=1;CON__P35900;CON__Q9D312;sp|Q8N1A0|KT222_HUMANKeratin-likeproteinKRT222OS=HomosapiensOX=9606GN=KRT222PE=1SV=1;CON__Q8N1A0	sp|P02533|K1C14_HUMANKeratin,typeIcytoskeletal14OS=HomosapiensOX=9606GN=KRT14PE=1SV=4;CON__P02533	22;22;10;9;7;3;2;2;2;1;1	11;11;5;0;1;1;0;0;0;0;0	9;9;3;0;0;1;0;0;0;0;0	;	11	22	11	9	14	11	14	11	16	13	14	10	11	19	18	18	8	6	6	7	9	6	5	5	5	11	10	9	6	4	4	5	7	4	3	3	4	9	8	7	47.5	32.6	27.8	51.561
CON__P02584	CON__P02584	7	3	3		1	7	3	3	6	5	6	5	6	5	4	4	4	4	4	4	2	2	2	3	3	3	0	0	0	0	0	0	2	2	2	3	3	3	0	0	0	0	0	0	62.1	23.6	23.6	15.057
CON__P02662	CON__P02662	10	10	10		1	10	10	10	8	8	7	8	8	7	9	10	8	9	8	9	8	8	7	8	8	7	9	10	8	9	8	9	8	8	7	8	8	7	9	10	8	9	8	9	40.7	40.7	40.7	22.975
CON__P02663	CON__P02663	3	3	3		1	3	3	3	3	3	3	2	2	2	3	3	3	3	3	3	3	3	3	2	2	2	3	3	3	3	3	3	3	3	3	2	2	2	3	3	3	3	3	3	14.5	14.5	14.5	24.348
CON__P02666	CON__P02666	2	2	2		1	2	2	2	1	1	2	2	2	2	2	2	2	2	2	2	1	1	2	2	2	2	2	2	2	2	2	2	1	1	2	2	2	2	2	2	2	2	2	2	12.4	12.4	12.4	23.583
CON__P02668	CON__P02668	4	4	4		1	4	4	4	2	4	2	2	4	4	4	4	4	4	4	4	2	4	2	2	4	4	4	4	4	4	4	4	2	4	2	2	4	4	4	4	4	4	4	4	33.7	33.7	33.7	18.974
CON__P02754	CON__P02754	4	4	4		1	4	4	4	3	1	2	4	4	4	3	4	4	3	3	3	3	1	2	4	4	4	3	4	4	3	3	3	3	1	2	4	4	4	3	4	4	3	3	3	35.8	35.8	35.8	18.281
sp|P02768|ALBU_HUMANSerumalbuminOS=HomosapiensOX=9606GN=ALBPE=1SV=2;CON__P02768-1	sp|P02768|ALBU_HUMANSerumalbuminOS=HomosapiensOX=9606GN=ALBPE=1SV=2;CON__P02768-1	7;7	2;2	2;2	;	2	7	2	2	4	3	4	3	3	3	5	7	6	5	5	5	0	0	0	0	0	0	0	2	1	0	0	0	0	0	0	0	0	0	0	2	1	0	0	0	10.7	4.4	4.4	69.366
CON__P02769	CON__P02769	56	56	51		1	56	56	51	25	29	28	28	30	27	52	55	53	53	52	52	25	29	28	28	30	27	52	55	53	53	52	52	21	26	24	25	27	24	47	50	48	48	47	47	80.1	80.1	75	69.293
CON__P05784	CON__P05784	18	1	1		1	18	1	1	6	8	6	3	3	4	17	17	17	2	1	2	0	0	0	0	0	0	1	1	1	0	0	0	0	0	0	0	0	0	1	1	1	0	0	0	26.2	4.7	4.7	47.538
sp|P05787|K2C8_HUMANKeratin,typeIIcytoskeletal8OS=HomosapiensOX=9606GN=KRT8PE=1SV=7;CON__P05787;CON__Q9H552;CON__H-INV:HIT000016045;CON__REFSEQ:XP_092267	sp|P05787|K2C8_HUMANKeratin,typeIIcytoskeletal8OS=HomosapiensOX=9606GN=KRT8PE=1SV=7;CON__P05787	63;63;15;6;4	60;60;13;6;4	28;28;3;3;1	;	5	63	60	28	17	16	15	11	12	14	62	62	61	11	9	8	14	13	12	9	9	11	59	59	58	8	6	6	4	3	3	2	2	3	28	27	27	2	2	1	81.2	79.7	48.7	53.704
CON__P06868	CON__P06868	6	6	6		1	6	6	6	1	1	1	5	6	5	0	0	0	0	0	1	1	1	1	5	6	5	0	0	0	0	0	1	1	1	1	5	6	5	0	0	0	0	0	1	9.5	9.5	9.5	91.215
sp|Q8NHM4|TRY6_HUMANPutativetrypsin-6OS=HomosapiensOX=9606GN=PRSS3P2PE=5SV=2;sp|P07478|TRY2_HUMANTrypsin-2OS=HomosapiensOX=9606GN=PRSS2PE=1SV=1;sp|P07477|TRY1_HUMANTrypsin-1OS=HomosapiensOX=9606GN=PRSS1PE=1SV=1;CON__P07477	sp|Q8NHM4|TRY6_HUMANPutativetrypsin-6OS=HomosapiensOX=9606GN=PRSS3P2PE=5SV=2;sp|P07478|TRY2_HUMANTrypsin-2OS=HomosapiensOX=9606GN=PRSS2PE=1SV=1;sp|P07477|TRY1_HUMANTrypsin-1OS=HomosapiensOX=9606GN=PRSS1PE=1SV=1;CON__P07477	1;1;1;1	1;1;1;1	1;1;1;1	;;;	4	1	1	1	1	1	1	1	1	0	1	1	1	1	1	1	1	1	1	1	1	0	1	1	1	1	1	1	1	1	1	1	1	0	1	1	1	1	1	1	8.1	8.1	8.1	26.537
CON__P07744	CON__P07744	8	1	1		1	8	1	1	5	5	5	6	6	6	6	8	7	5	5	4	0	0	0	0	0	0	0	1	0	0	0	0	0	0	0	0	0	0	0	1	0	0	0	0	8	1.7	1.7	56.283
CON__P08727;sp|P08727|K1C19_HUMANKeratin,typeIcytoskeletal19OS=HomosapiensOX=9606GN=KRT19PE=1SV=4;CON__P19001	CON__P08727;sp|P08727|K1C19_HUMANKeratin,typeIcytoskeletal19OS=HomosapiensOX=9606GN=KRT19PE=1SV=4	21;20;7	14;13;1	14;13;1	;	3	21	14	14	7	8	8	6	6	5	18	16	18	6	5	6	1	2	1	1	1	1	11	10	12	1	0	1	1	2	1	1	1	1	11	10	12	1	0	1	59.8	48.2	48.2	44.091
CON__P08730-1	CON__P08730-1	8	1	1		1	8	1	1	4	5	5	4	4	4	7	5	4	5	5	5	0	0	0	0	0	0	0	1	0	0	0	0	0	0	0	0	0	0	0	1	0	0	0	0	11.7	2.7	2.7	47.754
sp|P08779|K1C16_HUMANKeratin,typeIcytoskeletal16OS=HomosapiensOX=9606GN=KRT16PE=1SV=4;CON__P08779	sp|P08779|K1C16_HUMANKeratin,typeIcytoskeletal16OS=HomosapiensOX=9606GN=KRT16PE=1SV=4;CON__P08779	22;22	16;16	8;8	;	2	22	16	8	6	7	9	7	7	9	9	6	7	19	18	20	1	3	3	4	2	5	4	3	3	15	13	15	0	2	1	3	0	2	0	1	1	8	7	8	51.2	45.9	26.6	51.267
CON__P12763	CON__P12763	5	5	5		1	5	5	5	3	3	1	2	1	2	5	5	4	5	4	4	3	3	1	2	1	2	5	5	4	5	4	4	3	3	1	2	1	2	5	5	4	5	4	4	20.1	20.1	20.1	38.418
sp|P13645|K1C10_HUMANKeratin,typeIcytoskeletal10OS=HomosapiensOX=9606GN=KRT10PE=1SV=6;CON__P13645;CON__P02535-1;sp|Q7Z3Y7|K1C28_HUMANKeratin,typeIcytoskeletal28OS=HomosapiensOX=9606GN=KRT28PE=1SV=2;CON__Q7Z3Y7;sp|Q7Z3Z0|K1C25_HUMANKeratin,typeIcytoskeletal25OS=HomosapiensOX=9606GN=KRT25PE=1SV=1;CON__Q7Z3Z0;sp|Q99456|K1C12_HUMANKeratin,typeIcytoskeletal12OS=HomosapiensOX=9606GN=KRT12PE=1SV=1;CON__…	sp|P13645|K1C10_HUMANKeratin,typeIcytoskeletal10OS=HomosapiensOX=9606GN=KRT10PE=1SV=6;CON__P13645	34;34;8;3;3;2;2;2;2;2;2;1;1;1;1;1;1;1;1;1;1;1;1;1;1;1;1	32;32;7;2;2;2;2;1;1;1;1;0;0;0;0;0;0;0;0;0;0;0;0;1;1;0;0	25;25;4;0;0;0;0;0;0;0;0;0;0;0;0;0;0;0;0;0;0;0;0;0;0;0;0	;	27	34	32	25	31	31	32	26	28	27	31	27	28	29	29	27	29	29	30	25	27	26	29	26	27	28	28	26	24	24	24	20	20	20	23	22	22	23	22	20	57	55.8	50.9	58.826
sp|P13647|K2C5_HUMANKeratin,typeIIcytoskeletal5OS=HomosapiensOX=9606GN=KRT5PE=1SV=3;CON__P13647	sp|P13647|K2C5_HUMANKeratin,typeIIcytoskeletal5OS=HomosapiensOX=9606GN=KRT5PE=1SV=3;CON__P13647	33;33	22;22	5;5	;	2	33	22	5	11	14	14	16	13	14	18	19	18	23	24	26	3	6	6	8	6	6	8	8	8	15	17	19	1	2	1	2	2	1	3	3	1	5	5	4	45.6	36.3	10.7	62.378
sp|P19012|K1C15_HUMANKeratin,typeIcytoskeletal15OS=HomosapiensOX=9606GN=KRT15PE=1SV=3;CON__P19012	sp|P19012|K1C15_HUMANKeratin,typeIcytoskeletal15OS=HomosapiensOX=9606GN=KRT15PE=1SV=3;CON__P19012	9;9	2;2	0;0	;	2	9	2	0	4	4	5	3	3	4	8	5	5	7	5	6	0	0	0	0	0	0	1	1	1	1	0	0	0	0	0	0	0	0	0	0	0	0	0	0	14.7	4.2	0	49.211
CON__P34955	CON__P34955	7	7	7		1	7	7	7	1	3	3	7	7	7	5	6	5	5	4	5	1	3	3	7	7	7	5	6	5	5	4	5	1	3	3	7	7	7	5	6	5	5	4	5	20.4	20.4	20.4	46.103
CON__P35908;sp|P35908|K22E_HUMANKeratin,typeIIcytoskeletal2epidermalOS=HomosapiensOX=9606GN=KRT2PE=1SV=2;sp|Q7Z794|K2C1B_HUMANKeratin,typeIIcytoskeletal1bOS=HomosapiensOX=9606GN=KRT77PE=1SV=3;CON__Q7Z794;CON__Q9R0H5	CON__P35908;sp|P35908|K22E_HUMANKeratin,typeIIcytoskeletal2epidermalOS=HomosapiensOX=9606GN=KRT2PE=1SV=2	46;45;4;4;3	39;38;0;0;0	33;32;0;0;0	;	5	46	39	33	42	39	37	34	38	38	42	38	39	38	39	36	37	34	32	29	33	33	36	32	32	33	34	31	31	28	26	23	27	27	30	26	27	27	28	25	78.4	74.4	67.4	65.865
sp|P48668|K2C6C_HUMANKeratin,typeIIcytoskeletal6COS=HomosapiensOX=9606GN=KRT6CPE=1SV=3;CON__P48668;CON__P04259;sp|P02538|K2C6A_HUMANKeratin,typeIIcytoskeletal6AOS=HomosapiensOX=9606GN=KRT6APE=1SV=3;CON__P02538	sp|P48668|K2C6C_HUMANKeratin,typeIIcytoskeletal6COS=HomosapiensOX=9606GN=KRT6CPE=1SV=3;CON__P48668;CON__P04259;sp|P02538|K2C6A_HUMANKeratin,typeIIcytoskeletal6AOS=HomosapiensOX=9606GN=KRT6APE=1SV=3;CON__P02538	26;26;25;25;25	9;9;8;9;9	1;1;0;1;1	;;;;	5	26	9	1	11	12	12	12	10	11	16	17	17	19	20	19	1	1	1	1	1	0	2	2	2	8	9	8	0	0	0	0	0	0	0	1	0	1	1	1	41.5	24.6	3	60.024
CON__P50448	CON__P50448	1	1	1		1	1	1	1	0	0	0	1	1	1	1	1	1	0	1	0	0	0	0	1	1	1	1	1	1	0	1	0	0	0	0	1	1	1	1	1	1	0	1	0	3.4	3.4	3.4	51.723
sp|Q04695|K1C17_HUMANKeratin,typeIcytoskeletal17OS=HomosapiensOX=9606GN=KRT17PE=1SV=2;CON__Q04695	sp|Q04695|K1C17_HUMANKeratin,typeIcytoskeletal17OS=HomosapiensOX=9606GN=KRT17PE=1SV=2;CON__Q04695	9;9	2;2	2;2	;	2	9	2	2	5	5	6	4	4	4	8	6	4	7	7	7	0	0	0	0	0	0	1	1	0	1	1	1	0	0	0	0	0	0	1	1	0	1	1	1	17.4	6.5	6.5	48.105
CON__Q29443;CON__Q0IIK2;sp|P02788|TRFL_HUMANLactotransferrinOS=HomosapiensOX=9606GN=LTFPE=1SV=6	CON__Q29443;CON__Q0IIK2	10;10;1	10;10;1	10;10;1	;	3	10	10	10	3	5	4	2	1	2	7	8	4	3	4	6	3	5	4	2	1	2	7	8	4	3	4	6	3	5	4	2	1	2	7	8	4	3	4	6	23.4	23.4	23.4	75.829
sp|Q14533|KRT81_HUMANKeratin,typeIIcuticularHb1OS=HomosapiensOX=9606GN=KRT81PE=1SV=3;CON__Q14533;sp|O43790|KRT86_HUMANKeratin,typeIIcuticularHb6OS=HomosapiensOX=9606GN=KRT86PE=1SV=1;CON__O43790;sp|P78385|KRT83_HUMANKeratin,typeIIcuticularHb3OS=HomosapiensOX=9606GN=KRT83PE=1SV=2;CON__Q6NT21;CON__P78385;sp|P78386|KRT85_HUMANKeratin,typeIIcuticularHb5OS=HomosapiensOX=9606GN=KRT85PE=1SV=1;CON__P78386…	sp|Q14533|KRT81_HUMANKeratin,typeIIcuticularHb1OS=HomosapiensOX=9606GN=KRT81PE=1SV=3;CON__Q14533;sp|O43790|KRT86_HUMANKeratin,typeIIcuticularHb6OS=HomosapiensOX=9606GN=KRT86PE=1SV=1;CON__O43790;sp|P78385|KRT83_HUMANKeratin,typeIIcuticularHb3OS=HomosapiensOX=9606GN=KRT83PE=1SV=2;CON__Q6NT21;CON__P78385	13;13;11;11;10;10;10;6;6;5;4;2;2	12;12;10;10;9;9;9;5;5;5;3;2;2	10;10;8;8;7;7;7;3;3;5;3;0;0	;;;;;;	13	13	12	10	1	1	1	1	1	1	12	13	13	1	1	1	0	0	0	0	0	0	11	12	12	0	0	1	0	0	0	0	0	0	10	10	10	0	0	1	26.7	25.3	23	54.928
sp|P08729|K2C7_HUMANKeratin,typeIIcytoskeletal7OS=HomosapiensOX=9606GN=KRT7PE=1SV=5;CON__Q3KNV1;CON__P08729;CON__Q9DCV7	sp|P08729|K2C7_HUMANKeratin,typeIIcytoskeletal7OS=HomosapiensOX=9606GN=KRT7PE=1SV=5;CON__Q3KNV1;CON__P08729	49;49;44;13	41;41;36;5	37;37;32;4	;;	4	49	41	37	7	7	5	8	9	10	47	48	45	6	7	5	2	2	0	3	3	4	40	40	37	0	1	0	2	2	0	2	2	3	36	36	33	0	0	0	73.8	65	60.6	51.385
CON__Q3SX09;CON__P02070;sp|P69892|HBG2_HUMANHemoglobinsubunitgamma-2OS=HomosapiensOX=9606GN=HBG2PE=1SV=2;sp|P69891|HBG1_HUMANHemoglobinsubunitgamma-1OS=HomosapiensOX=9606GN=HBG1PE=1SV=2;sp|P68871|HBB_HUMANHemoglobinsubunitbetaOS=HomosapiensOX=9606GN=HBBPE=1SV=2;sp|P02100|HBE_HUMANHemoglobinsubunitepsilonOS=HomosapiensOX=9606GN=HBE1PE=1SV=2;sp|P02042|HBD_HUMANHemoglobinsubunitdeltaOS=HomosapiensOX…	CON__Q3SX09	5;2;1;1;1;1;1	5;2;1;1;1;1;1	5;2;1;1;1;1;1		7	5	5	5	1	2	2	5	3	3	0	1	0	2	2	2	1	2	2	5	3	3	0	1	0	2	2	2	1	2	2	5	3	3	0	1	0	2	2	2	33.8	33.8	33.8	22.06
CON__Q3SX14	CON__Q3SX14	14	1	1		1	14	1	1	8	8	9	8	9	7	8	7	8	10	11	11	0	0	0	1	1	1	0	0	0	0	0	1	0	0	0	1	1	1	0	0	0	0	0	1	25.2	2.3	2.3	85.686
sp|P07951|TPM2_HUMANTropomyosinbetachainOS=HomosapiensOX=9606GN=TPM2PE=1SV=1;CON__Q3SX28	sp|P07951|TPM2_HUMANTropomyosinbetachainOS=HomosapiensOX=9606GN=TPM2PE=1SV=1;CON__Q3SX28	20;20	5;5	5;5	;	2	20	5	5	13	15	16	8	6	11	17	16	18	18	15	14	1	2	1	0	0	1	2	3	4	3	1	2	1	2	1	0	0	1	2	3	4	3	1	2	39.4	15.8	15.8	32.85
CON__Q9Z2K1;CON__Q3ZAW8	CON__Q9Z2K1;CON__Q3ZAW8	9;9	1;1	1;1	;	2	9	1	1	2	1	3	2	4	4	3	2	3	6	7	7	0	0	0	1	1	1	0	0	0	0	0	0	0	0	0	1	1	1	0	0	0	0	0	0	20.7	2.3	2.3	51.606
CON__Q3ZBD7	CON__Q3ZBD7	9	3	3		1	9	3	3	8	7	8	5	5	5	8	8	8	8	6	8	3	2	3	1	1	1	2	2	2	2	2	2	3	2	3	1	1	1	2	2	2	2	2	2	23.3	7.4	7.4	62.87
CON__Q3ZBS7;sp|P04004|VTNC_HUMANVitronectinOS=HomosapiensOX=9606GN=VTNPE=1SV=1	CON__Q3ZBS7	8;1	8;1	8;1		2	8	8	8	2	2	2	8	8	8	1	1	1	1	1	1	2	2	2	8	8	8	1	1	1	1	1	1	2	2	2	8	8	8	1	1	1	1	1	1	18.6	18.6	18.6	54.099
CON__Q8VED5	CON__Q8VED5	11	2	2		1	11	2	2	6	6	6	6	5	6	10	11	9	6	5	5	0	0	0	0	0	0	2	2	1	0	0	0	0	0	0	0	0	0	2	2	1	0	0	0	12.2	4.1	4.1	57.552
CON__Q92764;sp|Q92764|KRT35_HUMANKeratin,typeIcuticularHa5OS=HomosapiensOX=9606GN=KRT35PE=1SV=5	CON__Q92764;sp|Q92764|KRT35_HUMANKeratin,typeIcuticularHa5OS=HomosapiensOX=9606GN=KRT35PE=1SV=5	3;3	1;1	1;1	;	2	3	1	1	1	2	1	1	1	1	3	3	2	2	1	2	0	1	0	0	0	0	1	1	0	1	0	1	0	1	0	0	0	0	1	1	0	1	0	1	5.4	1.6	1.6	47.596
CON__Q9TTE1;CON__A2I7N1;CON__A2I7N0;CON__REFSEQ:XP_001252647;CON__A2I7N3	CON__Q9TTE1;CON__A2I7N1	6;3;2;1;1	6;3;2;1;1	6;3;2;1;1	;	5	6	6	6	0	0	0	5	4	6	1	0	0	0	0	0	0	0	0	5	4	6	1	0	0	0	0	0	0	0	0	5	4	6	1	0	0	0	0	0	17.5	17.5	17.5	46.203
REV__sp|A0A075B6T7|TVA6_HUMANTcellreceptoralphavariable6OS=HomosapiensOX=9606GN=TRAV6PE=3SV=2	REV__sp|A0A075B6T7|TVA6_HUMANTcellreceptoralphavariable6OS=HomosapiensOX=9606GN=TRAV6PE=3SV=2	1	1	1		1	1	1	1	1	1	1	0	0	0	1	1	1	1	0	1	1	1	1	0	0	0	1	1	1	1	0	1	1	1	1	0	0	0	1	1	1	1	0	1	0	0	0	15.362
REV__sp|A0A087X1C5|CP2D7_HUMANPutativecytochromeP4502D7OS=HomosapiensOX=9606GN=CYP2D7PE=5SV=1	REV__sp|A0A087X1C5|CP2D7_HUMANPutativecytochromeP4502D7OS=HomosapiensOX=9606GN=CYP2D7PE=5SV=1	1	1	1		1	1	1	1	0	0	0	1	1	1	0	0	0	0	0	0	0	0	0	1	1	1	0	0	0	0	0	0	0	0	0	1	1	1	0	0	0	0	0	0	0	0	0	57.488
REV__sp|A2A3K4|PTPC1_HUMANProteintyrosinephosphatasedomain-containingprotein1OS=HomosapiensOX=9606GN=PTPDC1PE=1SV=1	REV__sp|A2A3K4|PTPC1_HUMANProteintyrosinephosphatasedomain-containingprotein1OS=HomosapiensOX=9606GN=PTPDC1PE=1SV=1	1	1	1		1	1	1	1	1	1	1	0	0	0	1	1	1	1	1	1	1	1	1	0	0	0	1	1	1	1	1	1	1	1	1	0	0	0	1	1	1	1	1	1	0	0	0	84.456
REV__sp|P55036|PSMD4_HUMAN26Sproteasomenon-ATPaseregulatorysubunit4OS=HomosapiensOX=9606GN=PSMD4PE=1SV=1;REV__sp|A2A3N6|PIPSL_HUMANPutativePIP5K1AandPSMD4-likeproteinOS=HomosapiensOX=9606GN=PIPSLPE=5SV=1	REV__sp|P55036|PSMD4_HUMAN26Sproteasomenon-ATPaseregulatorysubunit4OS=HomosapiensOX=9606GN=PSMD4PE=1SV=1;REV__sp|A2A3N6|PIPSL_HUMANPutativePIP5K1AandPSMD4-likeproteinOS=HomosapiensOX=9606GN=PIPSLPE=5SV=1	1;1	1;1	1;1	;	2	1	1	1	0	0	0	1	1	1	0	0	0	0	0	0	0	0	0	1	1	1	0	0	0	0	0	0	0	0	0	1	1	1	0	0	0	0	0	0	0	0	0	40.736
REV__sp|A6NC98|CC88B_HUMANCoiled-coildomain-containingprotein88BOS=HomosapiensOX=9606GN=CCDC88BPE=1SV=1	REV__sp|A6NC98|CC88B_HUMANCoiled-coildomain-containingprotein88BOS=HomosapiensOX=9606GN=CCDC88BPE=1SV=1	3	3	3		1	3	3	3	0	0	0	0	0	0	2	1	2	2	1	0	0	0	0	0	0	0	2	1	2	2	1	0	0	0	0	0	0	0	2	1	2	2	1	0	0	0	0	164.81
REV__sp|O60343|TBCD4_HUMANTBC1domainfamilymember4OS=HomosapiensOX=9606GN=TBC1D4PE=1SV=2	REV__sp|O60343|TBCD4_HUMANTBC1domainfamilymember4OS=HomosapiensOX=9606GN=TBC1D4PE=1SV=2	2	2	2		1	2	2	2	2	2	2	2	1	1	2	1	2	1	2	1	2	2	2	2	1	1	2	1	2	1	2	1	2	2	2	2	1	1	2	1	2	1	2	1	0	0	0	146.56
REV__sp|O94964|SOGA1_HUMANProteinSOGA1OS=HomosapiensOX=9606GN=SOGA1PE=1SV=2	REV__sp|O94964|SOGA1_HUMANProteinSOGA1OS=HomosapiensOX=9606GN=SOGA1PE=1SV=2	3	3	3		1	3	3	3	2	2	2	1	3	3	1	1	0	0	1	0	2	2	2	1	3	3	1	1	0	0	1	0	2	2	2	1	3	3	1	1	0	0	1	0	0	0	0	159.76
REV__sp|O95477|ABCA1_HUMANPhospholipid-transportingATPaseABCA1OS=HomosapiensOX=9606GN=ABCA1PE=1SV=3	REV__sp|O95477|ABCA1_HUMANPhospholipid-transportingATPaseABCA1OS=HomosapiensOX=9606GN=ABCA1PE=1SV=3	1	1	1		1	1	1	1	0	1	0	0	0	0	1	1	1	1	0	0	0	1	0	0	0	0	1	1	1	1	0	0	0	1	0	0	0	0	1	1	1	1	0	0	0	0	0	254.3
REV__sp|P01767|HV353_HUMANImmunoglobulinheavyvariable3-53OS=HomosapiensOX=9606GN=IGHV3-53PE=1SV=2	REV__sp|P01767|HV353_HUMANImmunoglobulinheavyvariable3-53OS=HomosapiensOX=9606GN=IGHV3-53PE=1SV=2	1	1	1		1	1	1	1	1	1	1	1	1	1	1	1	1	1	1	0	1	1	1	1	1	1	1	1	1	1	1	0	1	1	1	1	1	1	1	1	1	1	1	0	0	0	0	12.769
REV__sp|P13533|MYH6_HUMANMyosin-6OS=HomosapiensOX=9606GN=MYH6PE=1SV=5;REV__sp|P12883|MYH7_HUMANMyosin-7OS=HomosapiensOX=9606GN=MYH7PE=1SV=5	REV__sp|P13533|MYH6_HUMANMyosin-6OS=HomosapiensOX=9606GN=MYH6PE=1SV=5;REV__sp|P12883|MYH7_HUMANMyosin-7OS=HomosapiensOX=9606GN=MYH7PE=1SV=5	4;3	4;3	3;2	;	2	4	4	3	3	3	4	3	3	3	3	3	3	2	2	3	3	3	4	3	3	3	3	3	3	2	2	3	2	2	3	2	2	2	2	2	2	1	1	2	0	0	0	223.73
REV__sp|P21108|PRPS3_HUMANRibose-phosphatepyrophosphokinase3OS=HomosapiensOX=9606GN=PRPS1L1PE=1SV=2	REV__sp|P21108|PRPS3_HUMANRibose-phosphatepyrophosphokinase3OS=HomosapiensOX=9606GN=PRPS1L1PE=1SV=2	2	2	2		1	2	2	2	1	1	1	1	1	1	2	1	2	2	2	2	1	1	1	1	1	1	2	1	2	2	2	2	1	1	1	1	1	1	2	1	2	2	2	2	0	0	0	34.839
REV__sp|P23945|FSHR_HUMANFollicle-stimulatinghormonereceptorOS=HomosapiensOX=9606GN=FSHRPE=1SV=3	REV__sp|P23945|FSHR_HUMANFollicle-stimulatinghormonereceptorOS=HomosapiensOX=9606GN=FSHRPE=1SV=3	2	2	2		1	2	2	2	2	2	1	2	0	1	2	2	2	2	1	1	2	2	1	2	0	1	2	2	2	2	1	1	2	2	1	2	0	1	2	2	2	2	1	1	0	0	0	78.264
REV__sp|P36537|UDB10_HUMANUDP-glucuronosyltransferase2B10OS=HomosapiensOX=9606GN=UGT2B10PE=1SV=1	REV__sp|P36537|UDB10_HUMANUDP-glucuronosyltransferase2B10OS=HomosapiensOX=9606GN=UGT2B10PE=1SV=1	1	1	1		1	1	1	1	1	0	0	0	0	0	1	1	1	1	1	1	1	0	0	0	0	0	1	1	1	1	1	1	1	0	0	0	0	0	1	1	1	1	1	1	0	0	0	60.773
REV__sp|P42694|HELZ_HUMANProbablehelicasewithzincfingerdomainOS=HomosapiensOX=9606GN=HELZPE=1SV=2	REV__sp|P42694|HELZ_HUMANProbablehelicasewithzincfingerdomainOS=HomosapiensOX=9606GN=HELZPE=1SV=2	1	1	1		1	1	1	1	1	1	1	1	1	0	0	0	0	1	0	0	1	1	1	1	1	0	0	0	0	1	0	0	1	1	1	1	1	0	0	0	0	1	0	0	0	0	0	218.97
REV__sp|P49454|CENPF_HUMANCentromereproteinFOS=HomosapiensOX=9606GN=CENPFPE=1SV=3	REV__sp|P49454|CENPF_HUMANCentromereproteinFOS=HomosapiensOX=9606GN=CENPFPE=1SV=3	3	3	3		1	3	3	3	2	1	1	1	0	1	2	2	1	1	2	2	2	1	1	1	0	1	2	2	1	1	2	2	2	1	1	1	0	1	2	2	1	1	2	2	0	0	0	357.52
REV__sp|P52732|KIF11_HUMANKinesin-likeproteinKIF11OS=HomosapiensOX=9606GN=KIF11PE=1SV=2	REV__sp|P52732|KIF11_HUMANKinesin-likeproteinKIF11OS=HomosapiensOX=9606GN=KIF11PE=1SV=2	1	1	1		1	1	1	1	1	1	1	0	0	0	1	1	1	1	1	1	1	1	1	0	0	0	1	1	1	1	1	1	1	1	1	0	0	0	1	1	1	1	1	1	0	0	0	119.16
REV__sp|P54762|EPHB1_HUMANEphrintype-Breceptor1OS=HomosapiensOX=9606GN=EPHB1PE=1SV=1	REV__sp|P54762|EPHB1_HUMANEphrintype-Breceptor1OS=HomosapiensOX=9606GN=EPHB1PE=1SV=1	1	1	1		1	1	1	1	1	1	1	1	1	1	1	1	1	1	1	1	1	1	1	1	1	1	1	1	1	1	1	1	1	1	1	1	1	1	1	1	1	1	1	1	0	0	0	109.88
REV__sp|P57768|SNX16_HUMANSortingnexin-16OS=HomosapiensOX=9606GN=SNX16PE=1SV=2	REV__sp|P57768|SNX16_HUMANSortingnexin-16OS=HomosapiensOX=9606GN=SNX16PE=1SV=2	1	1	1		1	1	1	1	1	0	1	1	1	1	1	1	1	1	1	1	1	0	1	1	1	1	1	1	1	1	1	1	1	0	1	1	1	1	1	1	1	1	1	1	0	0	0	39.166
REV__sp|Q12918|KLRB1_HUMANKillercelllectin-likereceptorsubfamilyBmember1OS=HomosapiensOX=9606GN=KLRB1PE=1SV=1	REV__sp|Q12918|KLRB1_HUMANKillercelllectin-likereceptorsubfamilyBmember1OS=HomosapiensOX=9606GN=KLRB1PE=1SV=1	1	1	1		1	1	1	1	1	1	1	1	1	1	1	1	1	1	1	1	1	1	1	1	1	1	1	1	1	1	1	1	1	1	1	1	1	1	1	1	1	1	1	1	0	0	0	25.415
REV__sp|Q13813|SPTN1_HUMANSpectrinalphachain,non-erythrocytic1OS=HomosapiensOX=9606GN=SPTAN1PE=1SV=3	REV__sp|Q13813|SPTN1_HUMANSpectrinalphachain,non-erythrocytic1OS=HomosapiensOX=9606GN=SPTAN1PE=1SV=3	2	2	2		1	2	2	2	0	0	0	0	0	0	0	0	1	0	1	0	0	0	0	0	0	0	0	0	1	0	1	0	0	0	0	0	0	0	0	0	1	0	1	0	0	0	0	284.54
REV__sp|Q15119|PDK2_HUMAN[Pyruvatedehydrogenase(acetyl-transferring)]kinaseisozyme2,mitochondrialOS=HomosapiensOX=9606GN=PDK2PE=1SV=2	REV__sp|Q15119|PDK2_HUMAN[Pyruvatedehydrogenase(acetyl-transferring)]kinaseisozyme2,mitochondrialOS=HomosapiensOX=9606GN=PDK2PE=1SV=2	1	1	1		1	1	1	1	0	0	0	0	0	0	0	1	0	0	0	0	0	0	0	0	0	0	0	1	0	0	0	0	0	0	0	0	0	0	0	1	0	0	0	0	0	0	0	46.153
REV__sp|Q15124|PGM5_HUMANPhosphoglucomutase-likeprotein5OS=HomosapiensOX=9606GN=PGM5PE=1SV=2	REV__sp|Q15124|PGM5_HUMANPhosphoglucomutase-likeprotein5OS=HomosapiensOX=9606GN=PGM5PE=1SV=2	2	2	2		1	2	2	2	1	1	1	1	1	2	1	1	1	1	1	0	1	1	1	1	1	2	1	1	1	1	1	0	1	1	1	1	1	2	1	1	1	1	1	0	0	0	0	62.224
REV__sp|Q4VCS5|AMOT_HUMANAngiomotinOS=HomosapiensOX=9606GN=AMOTPE=1SV=1	REV__sp|Q4VCS5|AMOT_HUMANAngiomotinOS=HomosapiensOX=9606GN=AMOTPE=1SV=1	2	2	2		1	2	2	2	2	2	2	1	1	1	1	1	1	1	1	1	2	2	2	1	1	1	1	1	1	1	1	1	2	2	2	1	1	1	1	1	1	1	1	1	0	0	0	118.08
REV__sp|Q5JQC9|AKAP4_HUMANA-kinaseanchorprotein4OS=HomosapiensOX=9606GN=AKAP4PE=1SV=1	REV__sp|Q5JQC9|AKAP4_HUMANA-kinaseanchorprotein4OS=HomosapiensOX=9606GN=AKAP4PE=1SV=1	1	1	1		1	1	1	1	0	0	0	0	0	0	1	1	1	0	0	0	0	0	0	0	0	0	1	1	1	0	0	0	0	0	0	0	0	0	1	1	1	0	0	0	0	0	0	94.476
REV__sp|Q5UIP0|RIF1_HUMANTelomere-associatedproteinRIF1OS=HomosapiensOX=9606GN=RIF1PE=1SV=2	REV__sp|Q5UIP0|RIF1_HUMANTelomere-associatedproteinRIF1OS=HomosapiensOX=9606GN=RIF1PE=1SV=2	2	2	2		1	2	2	2	1	1	1	1	0	1	1	1	1	1	2	1	1	1	1	1	0	1	1	1	1	1	2	1	1	1	1	1	0	1	1	1	1	1	2	1	0	0	0	274.46
REV__sp|Q6PCB5|RSBNL_HUMANLysine-specificdemethylaseRSBN1LOS=HomosapiensOX=9606GN=RSBN1LPE=1SV=2	REV__sp|Q6PCB5|RSBNL_HUMANLysine-specificdemethylaseRSBN1LOS=HomosapiensOX=9606GN=RSBN1LPE=1SV=2	1	1	1		1	1	1	1	0	1	1	0	0	1	0	0	0	0	0	1	0	1	1	0	0	1	0	0	0	0	0	1	0	1	1	0	0	1	0	0	0	0	0	1	0	0	0	94.868
REV__sp|Q6PGP7|TTC37_HUMANTetratricopeptiderepeatprotein37OS=HomosapiensOX=9606GN=TTC37PE=1SV=1	REV__sp|Q6PGP7|TTC37_HUMANTetratricopeptiderepeatprotein37OS=HomosapiensOX=9606GN=TTC37PE=1SV=1	1	1	1		1	1	1	1	1	1	0	1	0	0	1	1	1	1	0	0	1	1	0	1	0	0	1	1	1	1	0	0	1	1	0	1	0	0	1	1	1	1	0	0	0	0	0	175.48
REV__sp|Q6R327|RICTR_HUMANRapamycin-insensitivecompanionofmTOROS=HomosapiensOX=9606GN=RICTORPE=1SV=1	REV__sp|Q6R327|RICTR_HUMANRapamycin-insensitivecompanionofmTOROS=HomosapiensOX=9606GN=RICTORPE=1SV=1	3	3	3		1	3	3	3	0	1	0	1	2	3	0	1	0	0	0	0	0	1	0	1	2	3	0	1	0	0	0	0	0	1	0	1	2	3	0	1	0	0	0	0	0	0	0	192.22
REV__sp|Q6UWH4|GAK1B_HUMANGolgi-associatedkinase1BOS=HomosapiensOX=9606GN=GASK1BPE=2SV=1	REV__sp|Q6UWH4|GAK1B_HUMANGolgi-associatedkinase1BOS=HomosapiensOX=9606GN=GASK1BPE=2SV=1	1	1	1		1	1	1	1	0	0	0	1	1	0	0	0	0	0	0	0	0	0	0	1	1	0	0	0	0	0	0	0	0	0	0	1	1	0	0	0	0	0	0	0	0	0	0	57.552
REV__sp|Q7Z2W9|RM21_HUMAN39SribosomalproteinL21,mitochondrialOS=HomosapiensOX=9606GN=MRPL21PE=1SV=2	REV__sp|Q7Z2W9|RM21_HUMAN39SribosomalproteinL21,mitochondrialOS=HomosapiensOX=9606GN=MRPL21PE=1SV=2	1	1	1		1	1	1	1	1	1	1	1	0	0	1	1	1	0	0	0	1	1	1	1	0	0	1	1	1	0	0	0	1	1	1	1	0	0	1	1	1	0	0	0	0	0	0	22.814
REV__sp|Q7Z745|MRO2B_HUMANMaestroheat-likerepeat-containingproteinfamilymember2BOS=HomosapiensOX=9606GN=MROH2BPE=2SV=3	REV__sp|Q7Z745|MRO2B_HUMANMaestroheat-likerepeat-containingproteinfamilymember2BOS=HomosapiensOX=9606GN=MROH2BPE=2SV=3	1	1	1		1	1	1	1	0	1	0	0	0	0	1	0	1	1	0	0	0	1	0	0	0	0	1	0	1	1	0	0	0	1	0	0	0	0	1	0	1	1	0	0	0	0	0	180.78
REV__sp|Q8IWT3|CUL9_HUMANCullin-9OS=HomosapiensOX=9606GN=CUL9PE=1SV=2	REV__sp|Q8IWT3|CUL9_HUMANCullin-9OS=HomosapiensOX=9606GN=CUL9PE=1SV=2	1	1	1		1	1	1	1	0	0	0	0	0	0	0	0	0	1	0	0	0	0	0	0	0	0	0	0	0	1	0	0	0	0	0	0	0	0	0	0	0	1	0	0	0	0	0	281.23
REV__sp|Q8IY92|SLX4_HUMANStructure-specificendonucleasesubunitSLX4OS=HomosapiensOX=9606GN=SLX4PE=1SV=3	REV__sp|Q8IY92|SLX4_HUMANStructure-specificendonucleasesubunitSLX4OS=HomosapiensOX=9606GN=SLX4PE=1SV=3	1	1	1		1	1	1	1	1	1	1	1	1	0	1	1	0	1	1	1	1	1	1	1	1	0	1	1	0	1	1	1	1	1	1	1	1	0	1	1	0	1	1	1	0	0	0	200.01
REV__sp|Q8IYE0|CC146_HUMANCoiled-coildomain-containingprotein146OS=HomosapiensOX=9606GN=CCDC146PE=1SV=2	REV__sp|Q8IYE0|CC146_HUMANCoiled-coildomain-containingprotein146OS=HomosapiensOX=9606GN=CCDC146PE=1SV=2	2	2	2		1	2	2	2	0	0	0	2	2	2	0	0	0	0	0	0	0	0	0	2	2	2	0	0	0	0	0	0	0	0	0	2	2	2	0	0	0	0	0	0	0	0	0	112.81
REV__sp|Q8N307|MUC20_HUMANMucin-20OS=HomosapiensOX=9606GN=MUC20PE=1SV=3	REV__sp|Q8N307|MUC20_HUMANMucin-20OS=HomosapiensOX=9606GN=MUC20PE=1SV=3	1	1	1		1	1	1	1	1	1	1	1	1	1	1	1	1	1	1	1	1	1	1	1	1	1	1	1	1	1	1	1	1	1	1	1	1	1	1	1	1	1	1	1	0	0	0	71.981
REV__sp|Q8NEA5|CS018_HUMANUncharacterizedproteinC19orf18OS=HomosapiensOX=9606GN=C19orf18PE=1SV=1	REV__sp|Q8NEA5|CS018_HUMANUncharacterizedproteinC19orf18OS=HomosapiensOX=9606GN=C19orf18PE=1SV=1	1	1	1		1	1	1	1	1	1	0	0	0	0	0	0	1	0	0	1	1	1	0	0	0	0	0	0	1	0	0	1	1	1	0	0	0	0	0	0	1	0	0	1	0	0	0	24.151
REV__sp|Q8NEV8|EXPH5_HUMANExophilin-5OS=HomosapiensOX=9606GN=EXPH5PE=1SV=3	REV__sp|Q8NEV8|EXPH5_HUMANExophilin-5OS=HomosapiensOX=9606GN=EXPH5PE=1SV=3	2	2	2		1	2	2	2	2	2	2	0	0	0	1	1	2	2	2	1	2	2	2	0	0	0	1	1	2	2	2	1	2	2	2	0	0	0	1	1	2	2	2	1	0	0	0	222.52
REV__sp|Q8NEY1|NAV1_HUMANNeuronnavigator1OS=HomosapiensOX=9606GN=NAV1PE=1SV=2	REV__sp|Q8NEY1|NAV1_HUMANNeuronnavigator1OS=HomosapiensOX=9606GN=NAV1PE=1SV=2	1	1	1		1	1	1	1	0	0	0	1	1	1	0	0	0	0	0	0	0	0	0	1	1	1	0	0	0	0	0	0	0	0	0	1	1	1	0	0	0	0	0	0	0	0	0	202.47
REV__sp|Q8TAT5|NEIL3_HUMANEndonuclease8-like3OS=HomosapiensOX=9606GN=NEIL3PE=1SV=3	REV__sp|Q8TAT5|NEIL3_HUMANEndonuclease8-like3OS=HomosapiensOX=9606GN=NEIL3PE=1SV=3	1	1	1		1	1	1	1	0	0	0	0	0	0	0	0	0	1	1	1	0	0	0	0	0	0	0	0	0	1	1	1	0	0	0	0	0	0	0	0	0	1	1	1	0	0	0	67.768
REV__sp|Q8WZ42|TITIN_HUMANTitinOS=HomosapiensOX=9606GN=TTNPE=1SV=4	REV__sp|Q8WZ42|TITIN_HUMANTitinOS=HomosapiensOX=9606GN=TTNPE=1SV=4	6	6	6		1	6	6	6	3	2	3	0	0	2	4	2	4	3	0	2	3	2	3	0	0	2	4	2	4	3	0	2	3	2	3	0	0	2	4	2	4	3	0	2	0	0	0	3816
REV__sp|Q92508|PIEZ1_HUMANPiezo-typemechanosensitiveionchannelcomponent1OS=HomosapiensOX=9606GN=PIEZO1PE=1SV=4	REV__sp|Q92508|PIEZ1_HUMANPiezo-typemechanosensitiveionchannelcomponent1OS=HomosapiensOX=9606GN=PIEZO1PE=1SV=4	1	1	1		1	1	1	1	0	1	0	0	0	0	0	0	0	0	0	0	0	1	0	0	0	0	0	0	0	0	0	0	0	1	0	0	0	0	0	0	0	0	0	0	0	0	0	286.79
REV__sp|Q92835|SHIP1_HUMANPhosphatidylinositol3,4,5-trisphosphate5-phosphatase1OS=HomosapiensOX=9606GN=INPP5DPE=1SV=2	REV__sp|Q92835|SHIP1_HUMANPhosphatidylinositol3,4,5-trisphosphate5-phosphatase1OS=HomosapiensOX=9606GN=INPP5DPE=1SV=2	2	2	2		1	2	2	2	0	0	0	2	2	2	0	0	1	0	0	0	0	0	0	2	2	2	0	0	1	0	0	0	0	0	0	2	2	2	0	0	1	0	0	0	0	0	0	133.29
REV__sp|Q96HZ4|HES6_HUMANTranscriptioncofactorHES-6OS=HomosapiensOX=9606GN=HES6PE=1SV=1	REV__sp|Q96HZ4|HES6_HUMANTranscriptioncofactorHES-6OS=HomosapiensOX=9606GN=HES6PE=1SV=1	1	1	1		1	1	1	1	0	0	0	1	1	1	0	0	0	0	0	0	0	0	0	1	1	1	0	0	0	0	0	0	0	0	0	1	1	1	0	0	0	0	0	0	0	0	0	24.129
REV__sp|Q96P64|AGAP4_HUMANArf-GAPwithGTPase,ANKrepeatandPHdomain-containingprotein4OS=HomosapiensOX=9606GN=AGAP4PE=2SV=2	REV__sp|Q96P64|AGAP4_HUMANArf-GAPwithGTPase,ANKrepeatandPHdomain-containingprotein4OS=HomosapiensOX=9606GN=AGAP4PE=2SV=2	1	1	1		1	1	1	1	0	0	1	1	1	1	0	0	0	0	0	0	0	0	1	1	1	1	0	0	0	0	0	0	0	0	1	1	1	1	0	0	0	0	0	0	0	0	0	73.069
REV__sp|Q99661|KIF2C_HUMANKinesin-likeproteinKIF2COS=HomosapiensOX=9606GN=KIF2CPE=1SV=2	REV__sp|Q99661|KIF2C_HUMANKinesin-likeproteinKIF2COS=HomosapiensOX=9606GN=KIF2CPE=1SV=2	1	1	1		1	1	1	1	0	0	0	1	1	1	0	0	0	0	0	0	0	0	0	1	1	1	0	0	0	0	0	0	0	0	0	1	1	1	0	0	0	0	0	0	0	0	0	81.312
REV__sp|Q9H8M2|BRD9_HUMANBromodomain-containingprotein9OS=HomosapiensOX=9606GN=BRD9PE=1SV=2	REV__sp|Q9H8M2|BRD9_HUMANBromodomain-containingprotein9OS=HomosapiensOX=9606GN=BRD9PE=1SV=2	1	1	1		1	1	1	1	1	1	1	1	1	1	1	1	1	1	1	1	1	1	1	1	1	1	1	1	1	1	1	1	1	1	1	1	1	1	1	1	1	1	1	1	0	0	0	66.999
REV__sp|Q9NP72|RAB18_HUMANRas-relatedproteinRab-18OS=HomosapiensOX=9606GN=RAB18PE=1SV=1	REV__sp|Q9NP72|RAB18_HUMANRas-relatedproteinRab-18OS=HomosapiensOX=9606GN=RAB18PE=1SV=1	1	1	1		1	1	1	1	1	1	0	1	0	0	1	0	0	1	0	1	1	1	0	1	0	0	1	0	0	1	0	1	1	1	0	1	0	0	1	0	0	1	0	1	0	0	0	22.977
REV__sp|Q9NUP7|TRM13_HUMANtRNA:m(4)XmodificationenzymeTRM13homologOS=HomosapiensOX=9606GN=TRMT13PE=1SV=2	REV__sp|Q9NUP7|TRM13_HUMANtRNA:m(4)XmodificationenzymeTRM13homologOS=HomosapiensOX=9606GN=TRMT13PE=1SV=2	1	1	1		1	1	1	1	0	0	0	1	1	1	0	0	0	0	0	0	0	0	0	1	1	1	0	0	0	0	0	0	0	0	0	1	1	1	0	0	0	0	0	0	0	0	0	54.246
REV__sp|Q9NZC9|SMAL1_HUMANSWI/SNF-relatedmatrix-associatedactin-dependentregulatorofchromatinsubfamilyA-likeprotein1OS=HomosapiensOX=9606GN=SMARCAL1PE=1SV=1	REV__sp|Q9NZC9|SMAL1_HUMANSWI/SNF-relatedmatrix-associatedactin-dependentregulatorofchromatinsubfamilyA-likeprotein1OS=HomosapiensOX=9606GN=SMARCAL1PE=1SV=1	1	1	1		1	1	1	1	0	0	1	0	0	0	0	0	0	0	0	0	0	0	1	0	0	0	0	0	0	0	0	0	0	0	1	0	0	0	0	0	0	0	0	0	0	0	0	105.94
REV__sp|Q9P2E9|RRBP1_HUMANRibosome-bindingprotein1OS=HomosapiensOX=9606GN=RRBP1PE=1SV=5	REV__sp|Q9P2E9|RRBP1_HUMANRibosome-bindingprotein1OS=HomosapiensOX=9606GN=RRBP1PE=1SV=5	1	1	1		1	1	1	1	0	1	1	1	1	1	1	1	1	1	1	1	0	1	1	1	1	1	1	1	1	1	1	1	0	1	1	1	1	1	1	1	1	1	1	1	0	0	0	152.45
REV__sp|Q9UBS4|DJB11_HUMANDnaJhomologsubfamilyBmember11OS=HomosapiensOX=9606GN=DNAJB11PE=1SV=1	REV__sp|Q9UBS4|DJB11_HUMANDnaJhomologsubfamilyBmember11OS=HomosapiensOX=9606GN=DNAJB11PE=1SV=1	1	1	1		1	1	1	1	0	0	0	1	1	1	0	0	0	0	0	0	0	0	0	1	1	1	0	0	0	0	0	0	0	0	0	1	1	1	0	0	0	0	0	0	0	0	0	40.513
REV__sp|Q9Y388|RBMX2_HUMANRNA-bindingmotifprotein,X-linked2OS=HomosapiensOX=9606GN=RBMX2PE=1SV=2	REV__sp|Q9Y388|RBMX2_HUMANRNA-bindingmotifprotein,X-linked2OS=HomosapiensOX=9606GN=RBMX2PE=1SV=2	1	1	1		1	1	1	1	0	0	0	1	1	1	0	0	0	0	0	0	0	0	0	1	1	1	0	0	0	0	0	0	0	0	0	1	1	1	0	0	0	0	0	0	0	0	0	37.335
sp|A0AV96|RBM47_HUMANRNA-bindingprotein47OS=HomosapiensOX=9606GN=RBM47PE=1SV=2;sp|Q8TBY0|RBM46_HUMANProbableRNA-bindingprotein46OS=HomosapiensOX=9606GN=RBM46PE=1SV=1;sp|Q9NQ94|A1CF_HUMANAPOBEC1complementationfactorOS=HomosapiensOX=9606GN=A1CFPE=1SV=1	sp|A0AV96|RBM47_HUMANRNA-bindingprotein47OS=HomosapiensOX=9606GN=RBM47PE=1SV=2	4;1;1	4;1;1	4;1;1		3	4	4	4	0	0	0	3	3	2	3	3	3	0	0	1	0	0	0	3	3	2	3	3	3	0	0	1	0	0	0	3	3	2	3	3	3	0	0	1	10.3	10.3	10.3	64.098
sp|A0AVT1|UBA6_HUMANUbiquitin-likemodifier-activatingenzyme6OS=HomosapiensOX=9606GN=UBA6PE=1SV=1	sp|A0AVT1|UBA6_HUMANUbiquitin-likemodifier-activatingenzyme6OS=HomosapiensOX=9606GN=UBA6PE=1SV=1	27	27	27		1	27	27	27	21	23	25	3	5	3	8	9	13	11	9	9	21	23	25	3	5	3	8	9	13	11	9	9	21	23	25	3	5	3	8	9	13	11	9	9	31.7	31.7	31.7	117.97
sp|A0FGR8|ESYT2_HUMANExtendedsynaptotagmin-2OS=HomosapiensOX=9606GN=ESYT2PE=1SV=1	sp|A0FGR8|ESYT2_HUMANExtendedsynaptotagmin-2OS=HomosapiensOX=9606GN=ESYT2PE=1SV=1	8	8	8		1	8	8	8	6	4	3	2	2	2	4	6	5	6	7	5	6	4	3	2	2	2	4	6	5	6	7	5	6	4	3	2	2	2	4	6	5	6	7	5	14.4	14.4	14.4	102.36
sp|A0MZ66|SHOT1_HUMANShootin-1OS=HomosapiensOX=9606GN=SHTN1PE=1SV=4	sp|A0MZ66|SHOT1_HUMANShootin-1OS=HomosapiensOX=9606GN=SHTN1PE=1SV=4	12	12	12		1	12	12	12	8	7	5	2	2	1	11	10	7	7	6	8	8	7	5	2	2	1	11	10	7	7	6	8	8	7	5	2	2	1	11	10	7	7	6	8	23.9	23.9	23.9	71.639
sp|A1L0T0|HACL2_HUMAN2-hydroxyacyl-CoAlyase2OS=HomosapiensOX=9606GN=ILVBLPE=1SV=2	sp|A1L0T0|HACL2_HUMAN2-hydroxyacyl-CoAlyase2OS=HomosapiensOX=9606GN=ILVBLPE=1SV=2	9	9	9		1	9	9	9	3	3	3	0	1	0	6	7	6	7	8	6	3	3	3	0	1	0	6	7	6	7	8	6	3	3	3	0	1	0	6	7	6	7	8	6	26.1	26.1	26.1	67.867
sp|A1X283|SPD2B_HUMANSH3andPXdomain-containingprotein2BOS=HomosapiensOX=9606GN=SH3PXD2BPE=1SV=3;sp|Q5TCZ1|SPD2A_HUMANSH3andPXdomain-containingprotein2AOS=HomosapiensOX=9606GN=SH3PXD2APE=1SV=1	sp|A1X283|SPD2B_HUMANSH3andPXdomain-containingprotein2BOS=HomosapiensOX=9606GN=SH3PXD2BPE=1SV=3	6;1	6;1	6;1		2	6	6	6	3	3	2	2	1	1	3	2	1	4	4	5	3	3	2	2	1	1	3	2	1	4	4	5	3	3	2	2	1	1	3	2	1	4	4	5	12.7	12.7	12.7	101.58
sp|A2RRP1|NBAS_HUMANNeuroblastoma-amplifiedsequenceOS=HomosapiensOX=9606GN=NBASPE=1SV=2	sp|A2RRP1|NBAS_HUMANNeuroblastoma-amplifiedsequenceOS=HomosapiensOX=9606GN=NBASPE=1SV=2	2	2	2		1	2	2	2	0	0	0	1	1	1	0	0	0	1	0	2	0	0	0	1	1	1	0	0	0	1	0	2	0	0	0	1	1	1	0	0	0	1	0	2	1	1	1	268.57
sp|A3KMH1|VWA8_HUMANvonWillebrandfactorAdomain-containingprotein8OS=HomosapiensOX=9606GN=VWA8PE=1SV=2	sp|A3KMH1|VWA8_HUMANvonWillebrandfactorAdomain-containingprotein8OS=HomosapiensOX=9606GN=VWA8PE=1SV=2	2	2	2		1	2	2	2	0	0	0	2	1	1	0	0	0	1	1	1	0	0	0	2	1	1	0	0	0	1	1	1	0	0	0	2	1	1	0	0	0	1	1	1	1	1	1	214.82
sp|A3KN83|SBNO1_HUMANProteinstrawberrynotchhomolog1OS=HomosapiensOX=9606GN=SBNO1PE=1SV=1;sp|Q9Y2G9|SBNO2_HUMANProteinstrawberrynotchhomolog2OS=HomosapiensOX=9606GN=SBNO2PE=2SV=3	sp|A3KN83|SBNO1_HUMANProteinstrawberrynotchhomolog1OS=HomosapiensOX=9606GN=SBNO1PE=1SV=1	4;1	4;1	4;1		2	4	4	4	1	1	1	1	1	0	2	2	2	1	1	3	1	1	1	1	1	0	2	2	2	1	1	3	1	1	1	1	1	0	2	2	2	1	1	3	4.4	4.4	4.4	154.31
sp|A4D0S4|LAMB4_HUMANLamininsubunitbeta-4OS=HomosapiensOX=9606GN=LAMB4PE=2SV=1	sp|A4D0S4|LAMB4_HUMANLamininsubunitbeta-4OS=HomosapiensOX=9606GN=LAMB4PE=2SV=1	1	1	1		1900-01-01	1	1	1	1	1	0	0	0	0	1	0	0	1	1	0	1	1	0	0	0	0	1	0	0	1	1	0	1	1	0	0	0	0	1	0	0	1	1	0	0.6	0.6	0.6	193.54
sp|A4D1E9|GTPBA_HUMANGTP-bindingprotein10OS=HomosapiensOX=9606GN=GTPBP10PE=1SV=1	sp|A4D1E9|GTPBA_HUMANGTP-bindingprotein10OS=HomosapiensOX=9606GN=GTPBP10PE=1SV=1	3	3	3		1	3	3	3	1	1	2	1	1	1	2	2	1	2	2	2	1	1	2	1	1	1	2	2	1	2	2	2	1	1	2	1	1	1	2	2	1	2	2	2	10.3	10.3	10.3	42.932
sp|A4D1P6|WDR91_HUMANWDrepeat-containingprotein91OS=HomosapiensOX=9606GN=WDR91PE=1SV=2	sp|A4D1P6|WDR91_HUMANWDrepeat-containingprotein91OS=HomosapiensOX=9606GN=WDR91PE=1SV=2	3	3	3		1	3	3	3	1	2	1	2	2	2	1	1	0	0	0	1	1	2	1	2	2	2	1	1	0	0	0	1	1	2	1	2	2	2	1	1	0	0	0	1	5.2	5.2	5.2	83.343
sp|A5PLL7|TM189_HUMANPlasmanylethanolaminedesaturaseOS=HomosapiensOX=9606GN=TMEM189PE=1SV=3	sp|A5PLL7|TM189_HUMANPlasmanylethanolaminedesaturaseOS=HomosapiensOX=9606GN=TMEM189PE=1SV=3	1	1	1		1	1	1	1	0	0	0	0	0	0	0	0	0	1	0	0	0	0	0	0	0	0	0	0	0	1	0	0	0	0	0	0	0	0	0	0	0	1	0	0	5.2	5.2	5.2	31.135
sp|A5YKK6|CNOT1_HUMANCCR4-NOTtranscriptioncomplexsubunit1OS=HomosapiensOX=9606GN=CNOT1PE=1SV=2	sp|A5YKK6|CNOT1_HUMANCCR4-NOTtranscriptioncomplexsubunit1OS=HomosapiensOX=9606GN=CNOT1PE=1SV=2	29	29	29		1	29	29	29	19	15	15	14	14	15	19	17	19	21	19	22	19	15	15	14	14	15	19	17	19	21	19	22	19	15	15	14	14	15	19	17	19	21	19	22	13.6	13.6	13.6	266.94
sp|Q9GZQ8|MLP3B_HUMANMicrotubule-associatedproteins1A/1Blightchain3BOS=HomosapiensOX=9606GN=MAP1LC3BPE=1SV=3;sp|A6NCE7|MP3B2_HUMANMicrotubule-associatedproteins1A/1Blightchain3beta2OS=HomosapiensOX=9606GN=MAP1LC3B2PE=2SV=1;sp|Q9H492|MLP3A_HUMANMicrotubule-associatedproteins1A/1Blightchain3AOS=HomosapiensOX=9606GN=MAP1LC3APE=1SV=2	sp|Q9GZQ8|MLP3B_HUMANMicrotubule-associatedproteins1A/1Blightchain3BOS=HomosapiensOX=9606GN=MAP1LC3BPE=1SV=3;sp|A6NCE7|MP3B2_HUMANMicrotubule-associatedproteins1A/1Blightchain3beta2OS=HomosapiensOX=9606GN=MAP1LC3B2PE=2SV=1;sp|Q9H492|MLP3A_HUMANMicrotubule-associatedproteins1A/1Blightchain3AOS=HomosapiensOX=9606GN=MAP1LC3APE=1SV=2	2;2;1	2;2;1	2;2;1	;;	3	2	2	2	2	2	2	0	0	0	1	2	2	2	2	2	2	2	2	0	0	0	1	2	2	2	2	2	2	2	2	0	0	0	1	2	2	2	2	2	16.8	16.8	16.8	14.688
sp|A6NDG6|PGP_HUMANGlycerol-3-phosphatephosphataseOS=HomosapiensOX=9606GN=PGPPE=1SV=1	sp|A6NDG6|PGP_HUMANGlycerol-3-phosphatephosphataseOS=HomosapiensOX=9606GN=PGPPE=1SV=1	8	8	8		1	8	8	8	1	2	0	3	1	1	8	6	4	3	2	2	1	2	0	3	1	1	8	6	4	3	2	2	1	2	0	3	1	1	8	6	4	3	2	2	34.3	34.3	34.3	34.006
sp|A6NDU8|CE051_HUMANUPF0600proteinC5orf51OS=HomosapiensOX=9606GN=C5orf51PE=1SV=1	sp|A6NDU8|CE051_HUMANUPF0600proteinC5orf51OS=HomosapiensOX=9606GN=C5orf51PE=1SV=1	2	2	2		1	2	2	2	1	1	1	0	0	0	2	1	0	0	0	0	1	1	1	0	0	0	2	1	0	0	0	0	1	1	1	0	0	0	2	1	0	0	0	0	7.8	7.8	7.8	33.62
sp|A6NFQ7|DPRX_HUMANDivergentpaired-relatedhomeoboxOS=HomosapiensOX=9606GN=DPRXPE=3SV=1	sp|A6NFQ7|DPRX_HUMANDivergentpaired-relatedhomeoboxOS=HomosapiensOX=9606GN=DPRXPE=3SV=1	1	1	1		1	1	1	1	0	0	0	0	0	0	0	1	1	1	1	1	0	0	0	0	0	0	0	1	1	1	1	1	0	0	0	0	0	0	0	1	1	1	1	1	4.7	4.7	4.7	21.648
sp|A6NHL2|TBAL3_HUMANTubulinalphachain-like3OS=HomosapiensOX=9606GN=TUBAL3PE=1SV=2	sp|A6NHL2|TBAL3_HUMANTubulinalphachain-like3OS=HomosapiensOX=9606GN=TUBAL3PE=1SV=2	7	1	1		1	7	1	1	7	7	7	6	5	6	7	6	6	7	7	6	1	1	1	1	1	1	1	1	1	1	1	1	1	1	1	1	1	1	1	1	1	1	1	1	10.5	3.8	3.8	49.908
sp|A6NHR9|SMHD1_HUMANStructuralmaintenanceofchromosomesflexiblehingedomain-containingprotein1OS=HomosapiensOX=9606GN=SMCHD1PE=1SV=2	sp|A6NHR9|SMHD1_HUMANStructuralmaintenanceofchromosomesflexiblehingedomain-containingprotein1OS=HomosapiensOX=9606GN=SMCHD1PE=1SV=2	20	20	20		1	20	20	20	1	4	4	2	1	2	7	8	7	15	15	17	1	4	4	2	1	2	7	8	7	15	15	17	1	4	4	2	1	2	7	8	7	15	15	17	14.9	14.9	14.9	226.37
sp|A6NHX0|CAST2_HUMANCytosolicargininesensorformTORC1subunit2OS=HomosapiensOX=9606GN=CASTOR2PE=1SV=3	sp|A6NHX0|CAST2_HUMANCytosolicargininesensorformTORC1subunit2OS=HomosapiensOX=9606GN=CASTOR2PE=1SV=3	4	4	4		1	4	4	4	1	0	0	0	0	0	3	3	4	2	3	3	1	0	0	0	0	0	3	3	4	2	3	3	1	0	0	0	0	0	3	3	4	2	3	3	18.5	18.5	18.5	36.056
sp|A6NIH7|U119B_HUMANProteinunc-119homologBOS=HomosapiensOX=9606GN=UNC119BPE=1SV=1	sp|A6NIH7|U119B_HUMANProteinunc-119homologBOS=HomosapiensOX=9606GN=UNC119BPE=1SV=1	3	3	2		1	3	3	2	0	1	2	1	0	0	1	2	3	3	3	3	0	1	2	1	0	0	1	2	3	3	3	3	0	0	1	0	0	0	0	1	2	2	2	2	19.5	19.5	15.9	28.136
sp|A6NJ78|MET15_HUMAN12SrRNAN4-methylcytidine(m4C)methyltransferaseOS=HomosapiensOX=9606GN=METTL15PE=1SV=1	sp|A6NJ78|MET15_HUMAN12SrRNAN4-methylcytidine(m4C)methyltransferaseOS=HomosapiensOX=9606GN=METTL15PE=1SV=1	1	1	1		1	1	1	1	1	0	0	0	0	0	1	1	1	0	0	0	1	0	0	0	0	0	1	1	1	0	0	0	1	0	0	0	0	0	1	1	1	0	0	0	3.4	3.4	3.4	46.121
sp|A6NK02|TRI75_HUMANPutativetripartitemotif-containingprotein75OS=HomosapiensOX=9606GN=TRIM75PPE=5SV=2	sp|A6NK02|TRI75_HUMANPutativetripartitemotif-containingprotein75OS=HomosapiensOX=9606GN=TRIM75PPE=5SV=2	1	1	1		1	1	1	1	1	0	1	1	1	1	0	1	1	1	1	0	1	0	1	1	1	1	0	1	1	1	1	0	1	0	1	1	1	1	0	1	1	1	1	0	3.2	3.2	3.2	53.677
sp|A6NK06|IRG1_HUMANCis-aconitatedecarboxylaseOS=HomosapiensOX=9606GN=ACOD1PE=1SV=1	sp|A6NK06|IRG1_HUMANCis-aconitatedecarboxylaseOS=HomosapiensOX=9606GN=ACOD1PE=1SV=1	2	2	2		1900-01-01	2	2	2	0	0	0	2	2	2	0	0	0	0	0	0	0	0	0	2	2	2	0	0	0	0	0	0	0	0	0	2	2	2	0	0	0	0	0	0	5.6	5.6	5.6	52.628
sp|A6NKT7|RGPD3_HUMANRanBP2-likeandGRIPdomain-containingprotein3OS=HomosapiensOX=9606GN=RGPD3PE=3SV=2;sp|Q7Z3J3|RGPD4_HUMANRanBP2-likeandGRIPdomain-containingprotein4OS=HomosapiensOX=9606GN=RGPD4PE=2SV=3	sp|A6NKT7|RGPD3_HUMANRanBP2-likeandGRIPdomain-containingprotein3OS=HomosapiensOX=9606GN=RGPD3PE=3SV=2;sp|Q7Z3J3|RGPD4_HUMANRanBP2-likeandGRIPdomain-containingprotein4OS=HomosapiensOX=9606GN=RGPD4PE=2SV=3	12;10	1;1	1;1	;	2	12	1	1	6	7	5	3	3	1	6	7	9	4	6	9	1	1	0	0	0	0	0	0	1	1	1	1	1	1	0	0	0	0	0	0	1	1	1	1	9.1	0.7	0.7	197.48
sp|A6ZKI3|RTL8C_HUMANRetrotransposonGag-likeprotein8COS=HomosapiensOX=9606GN=RTL8CPE=1SV=1;sp|Q17RB0|RTL8B_HUMANRetrotransposonGag-likeprotein8BOS=HomosapiensOX=9606GN=RTL8BPE=1SV=1	sp|A6ZKI3|RTL8C_HUMANRetrotransposonGag-likeprotein8COS=HomosapiensOX=9606GN=RTL8CPE=1SV=1;sp|Q17RB0|RTL8B_HUMANRetrotransposonGag-likeprotein8BOS=HomosapiensOX=9606GN=RTL8BPE=1SV=1	3;2	3;2	2;1	;	2	3	3	2	2	1	2	0	0	0	1	1	0	1	3	2	2	1	2	0	0	0	1	1	0	1	3	2	1	0	1	0	0	0	1	1	0	1	2	1	29.2	29.2	23	13.171
sp|Q9NQA3|WASH6_HUMANWASproteinfamilyhomolog6OS=HomosapiensOX=9606GN=WASH6PPE=1SV=3;sp|C4AMC7|WASH3_HUMANPutativeWASproteinfamilyhomolog3OS=HomosapiensOX=9606GN=WASH3PPE=1SV=2;sp|Q6VEQ5|WASH2_HUMANWASproteinfamilyhomolog2OS=HomosapiensOX=9606GN=WASH2PPE=2SV=2;sp|A8K0Z3|WASH1_HUMANWASHcomplexsubunit1OS=HomosapiensOX=9606GN=WASHC1PE=1SV=2	sp|Q9NQA3|WASH6_HUMANWASproteinfamilyhomolog6OS=HomosapiensOX=9606GN=WASH6PPE=1SV=3;sp|C4AMC7|WASH3_HUMANPutativeWASproteinfamilyhomolog3OS=HomosapiensOX=9606GN=WASH3PPE=1SV=2;sp|Q6VEQ5|WASH2_HUMANWASproteinfamilyhomolog2OS=HomosapiensOX=9606GN=WASH2PPE=2SV=2;sp|A8K0Z3|WASH1_HUMANWASHcomplexsubunit1OS=HomosapiensOX=9606GN=WASHC1PE=1SV=2	1;1;1;1	1;1;1;1	1;1;1;1	;;;	4	1	1	1	1	0	1	0	0	0	0	0	0	1	0	1	1	0	1	0	0	0	0	0	0	1	0	1	1	0	1	0	0	0	0	0	0	1	0	1	4	4	4	47.989
sp|A8MVX0|ARG33_HUMANRhoguaninenucleotideexchangefactor33OS=HomosapiensOX=9606GN=ARHGEF33PE=2SV=2	sp|A8MVX0|ARG33_HUMANRhoguaninenucleotideexchangefactor33OS=HomosapiensOX=9606GN=ARHGEF33PE=2SV=2	1	1	1		1	1	1	1	0	0	0	0	0	0	1	1	1	1	1	1	0	0	0	0	0	0	1	1	1	1	1	1	0	0	0	0	0	0	1	1	1	1	1	1	1.8	1.8	1.8	94.632
sp|P62308|RUXG_HUMANSmallnuclearribonucleoproteinGOS=HomosapiensOX=9606GN=SNRPGPE=1SV=1;sp|A8MWD9|RUXGL_HUMANPutativesmallnuclearribonucleoproteinG-likeprotein15OS=HomosapiensOX=9606GN=SNRPGP15PE=5SV=2	sp|P62308|RUXG_HUMANSmallnuclearribonucleoproteinGOS=HomosapiensOX=9606GN=SNRPGPE=1SV=1;sp|A8MWD9|RUXGL_HUMANPutativesmallnuclearribonucleoproteinG-likeprotein15OS=HomosapiensOX=9606GN=SNRPGP15PE=5SV=2	3;3	3;3	3;3	;	2	3	3	3	3	3	3	2	2	2	2	2	2	1	3	2	3	3	3	2	2	2	2	2	2	1	3	2	3	3	3	2	2	2	2	2	2	1	3	2	40.8	40.8	40.8	8.496
sp|A8MXV4|NUD19_HUMANNucleosidediphosphate-linkedmoietyXmotif19OS=HomosapiensOX=9606GN=NUDT19PE=1SV=1	sp|A8MXV4|NUD19_HUMANNucleosidediphosphate-linkedmoietyXmotif19OS=HomosapiensOX=9606GN=NUDT19PE=1SV=1	3	3	3		1	3	3	3	2	2	2	1	1	1	2	2	0	0	0	0	2	2	2	1	1	1	2	2	0	0	0	0	2	2	2	1	1	1	2	2	0	0	0	0	10.7	10.7	10.7	42.233
sp|C9JRZ8|AK1BF_HUMANAldo-ketoreductasefamily1memberB15OS=HomosapiensOX=9606GN=AKR1B15PE=1SV=2	sp|C9JRZ8|AK1BF_HUMANAldo-ketoreductasefamily1memberB15OS=HomosapiensOX=9606GN=AKR1B15PE=1SV=2	14	2	2		1	14	2	2	1	0	2	4	3	3	12	12	12	9	9	9	0	0	1	1	1	1	0	0	0	0	0	0	0	0	1	1	1	1	0	0	0	0	0	0	42.4	7.3	7.3	36.537
sp|Q13765|NACA_HUMANNascentpolypeptide-associatedcomplexsubunitalphaOS=HomosapiensOX=9606GN=NACAPE=1SV=1;sp|E9PAV3|NACAM_HUMANNascentpolypeptide-associatedcomplexsubunitalpha,muscle-specificformOS=HomosapiensOX=9606GN=NACAPE=1SV=1;sp|Q9BZK3|NACP4_HUMANPutativenascentpolypeptide-associatedcomplexsubunitalpha-likeproteinOS=HomosapiensOX=9606GN=NACA4PPE=5SV=1	sp|Q13765|NACA_HUMANNascentpolypeptide-associatedcomplexsubunitalphaOS=HomosapiensOX=9606GN=NACAPE=1SV=1;sp|E9PAV3|NACAM_HUMANNascentpolypeptide-associatedcomplexsubunitalpha,muscle-specificformOS=HomosapiensOX=9606GN=NACAPE=1SV=1	6;6;2	6;6;2	6;6;2	;	3	6	6	6	6	5	6	4	5	4	6	6	5	6	6	6	6	5	6	4	5	4	6	6	5	6	6	6	6	5	6	4	5	4	6	6	5	6	6	6	29.8	29.8	29.8	23.384
sp|O00116|ADAS_HUMANAlkyldihydroxyacetonephosphatesynthase,peroxisomalOS=HomosapiensOX=9606GN=AGPSPE=1SV=1	sp|O00116|ADAS_HUMANAlkyldihydroxyacetonephosphatesynthase,peroxisomalOS=HomosapiensOX=9606GN=AGPSPE=1SV=1	18	18	18		1	18	18	18	10	12	12	3	2	3	14	14	13	14	14	16	10	12	12	3	2	3	14	14	13	14	14	16	10	12	12	3	2	3	14	14	13	14	14	16	40.9	40.9	40.9	72.911
sp|O00124|UBXN8_HUMANUBXdomain-containingprotein8OS=HomosapiensOX=9606GN=UBXN8PE=1SV=2	sp|O00124|UBXN8_HUMANUBXdomain-containingprotein8OS=HomosapiensOX=9606GN=UBXN8PE=1SV=2	1	1	1		1	1	1	1	0	0	0	0	0	0	1	1	0	0	0	0	0	0	0	0	0	0	1	1	0	0	0	0	0	0	0	0	0	0	1	1	0	0	0	0	6.3	6.3	6.3	30.541
sp|O00139|KIF2A_HUMANKinesin-likeproteinKIF2AOS=HomosapiensOX=9606GN=KIF2APE=1SV=3	sp|O00139|KIF2A_HUMANKinesin-likeproteinKIF2AOS=HomosapiensOX=9606GN=KIF2APE=1SV=3	9	9	8		1	9	9	8	4	4	5	3	2	3	2	6	2	7	6	7	4	4	5	3	2	3	2	6	2	7	6	7	4	4	5	3	2	3	2	5	2	6	5	6	17.1	17.1	15	79.954
sp|O00148|DX39A_HUMANATP-dependentRNAhelicaseDDX39AOS=HomosapiensOX=9606GN=DDX39APE=1SV=2	sp|O00148|DX39A_HUMANATP-dependentRNAhelicaseDDX39AOS=HomosapiensOX=9606GN=DDX39APE=1SV=2	21	8	8		1	21	8	8	17	16	16	14	15	17	16	16	16	17	15	15	6	6	5	5	5	6	6	4	4	6	4	4	6	6	5	5	5	6	6	4	4	6	4	4	55.5	29.5	29.5	49.129
sp|O00151|PDLI1_HUMANPDZandLIMdomainprotein1OS=HomosapiensOX=9606GN=PDLIM1PE=1SV=4	sp|O00151|PDLI1_HUMANPDZandLIMdomainprotein1OS=HomosapiensOX=9606GN=PDLIM1PE=1SV=4	21	21	21		1	21	21	21	0	2	1	2	2	2	19	17	17	21	21	20	0	2	1	2	2	2	19	17	17	21	21	20	0	2	1	2	2	2	19	17	17	21	21	20	85.7	85.7	85.7	36.071
sp|O00154|BACH_HUMANCytosolicacylcoenzymeAthioesterhydrolaseOS=HomosapiensOX=9606GN=ACOT7PE=1SV=3;sp|Q6ZUV0|BACHL_HUMANPutativecytosolicacylcoenzymeAthioesterhydrolase-likeOS=HomosapiensOX=9606GN=ACOT7LPE=5SV=1	sp|O00154|BACH_HUMANCytosolicacylcoenzymeAthioesterhydrolaseOS=HomosapiensOX=9606GN=ACOT7PE=1SV=3	16;1	16;1	16;1		2	16	16	16	15	15	15	4	5	6	9	8	9	13	14	15	15	15	15	4	5	6	9	8	9	13	14	15	15	15	15	4	5	6	9	8	9	13	14	15	50.8	50.8	50.8	41.796
sp|O00159|MYO1C_HUMANUnconventionalmyosin-IcOS=HomosapiensOX=9606GN=MYO1CPE=1SV=4	sp|O00159|MYO1C_HUMANUnconventionalmyosin-IcOS=HomosapiensOX=9606GN=MYO1CPE=1SV=4	34	34	34		1	34	34	34	26	24	30	9	10	13	30	29	30	29	28	26	26	24	30	9	10	13	30	29	30	29	28	26	26	24	30	9	10	13	30	29	30	29	28	26	41.9	41.9	41.9	121.68
sp|O00160|MYO1F_HUMANUnconventionalmyosin-IfOS=HomosapiensOX=9606GN=MYO1FPE=1SV=3	sp|O00160|MYO1F_HUMANUnconventionalmyosin-IfOS=HomosapiensOX=9606GN=MYO1FPE=1SV=3	4	2	2		1	4	2	2	2	2	2	4	4	3	2	2	1	0	0	0	0	0	0	2	2	2	0	0	0	0	0	0	0	0	0	2	2	2	0	0	0	0	0	0	5.1	2.5	2.5	124.84
sp|O00161|SNP23_HUMANSynaptosomal-associatedprotein23OS=HomosapiensOX=9606GN=SNAP23PE=1SV=1	sp|O00161|SNP23_HUMANSynaptosomal-associatedprotein23OS=HomosapiensOX=9606GN=SNAP23PE=1SV=1	4	4	4		1	4	4	4	4	3	3	0	1	1	2	1	2	4	4	2	4	3	3	0	1	1	2	1	2	4	4	2	4	3	3	0	1	1	2	1	2	4	4	2	28.9	28.9	28.9	23.354
sp|O00165|HAX1_HUMANHCLS1-associatedproteinX-1OS=HomosapiensOX=9606GN=HAX1PE=1SV=2	sp|O00165|HAX1_HUMANHCLS1-associatedproteinX-1OS=HomosapiensOX=9606GN=HAX1PE=1SV=2	3	3	3		1	3	3	3	0	1	0	0	0	0	0	1	2	0	0	2	0	1	0	0	0	0	0	1	2	0	0	2	0	1	0	0	0	0	0	1	2	0	0	2	11.1	11.1	11.1	31.62
sp|O00170|AIP_HUMANAHreceptor-interactingproteinOS=HomosapiensOX=9606GN=AIPPE=1SV=2	sp|O00170|AIP_HUMANAHreceptor-interactingproteinOS=HomosapiensOX=9606GN=AIPPE=1SV=2	10	10	10		1	10	10	10	4	3	4	1	1	2	8	6	9	6	6	6	4	3	4	1	1	2	8	6	9	6	6	6	4	3	4	1	1	2	8	6	9	6	6	6	37	37	37	37.636
sp|O00178|GTPB1_HUMANGTP-bindingprotein1OS=HomosapiensOX=9606GN=GTPBP1PE=1SV=3	sp|O00178|GTPB1_HUMANGTP-bindingprotein1OS=HomosapiensOX=9606GN=GTPBP1PE=1SV=3	7	7	7		1	7	7	7	1	2	1	6	6	5	1	1	1	2	2	2	1	2	1	6	6	5	1	1	1	2	2	2	1	2	1	6	6	5	1	1	1	2	2	2	17.3	17.3	17.3	72.453
sp|O00186|STXB3_HUMANSyntaxin-bindingprotein3OS=HomosapiensOX=9606GN=STXBP3PE=1SV=2	sp|O00186|STXB3_HUMANSyntaxin-bindingprotein3OS=HomosapiensOX=9606GN=STXBP3PE=1SV=2	5	5	5		1	5	5	5	2	2	4	1	1	1	3	3	5	3	3	3	2	2	4	1	1	1	3	3	5	3	3	3	2	2	4	1	1	1	3	3	5	3	3	3	9.3	9.3	9.3	67.764
sp|O00193|SMAP_HUMANSmallacidicproteinOS=HomosapiensOX=9606GN=SMAPPE=1SV=1	sp|O00193|SMAP_HUMANSmallacidicproteinOS=HomosapiensOX=9606GN=SMAPPE=1SV=1	3	3	3		1	3	3	3	0	0	0	1	0	1	3	2	3	1	1	0	0	0	0	1	0	1	3	2	3	1	1	0	0	0	0	1	0	1	3	2	3	1	1	0	25.1	25.1	25.1	20.332
sp|O00194|RB27B_HUMANRas-relatedproteinRab-27BOS=HomosapiensOX=9606GN=RAB27BPE=1SV=4	sp|O00194|RB27B_HUMANRas-relatedproteinRab-27BOS=HomosapiensOX=9606GN=RAB27BPE=1SV=4	5	5	3		1	5	5	3	2	2	3	1	2	2	5	5	4	4	4	2	2	2	3	1	2	2	5	5	4	4	4	2	0	0	1	0	0	0	3	3	2	2	2	1	24.8	24.8	16.5	24.608
sp|O00203|AP3B1_HUMANAP-3complexsubunitbeta-1OS=HomosapiensOX=9606GN=AP3B1PE=1SV=3;sp|Q13367|AP3B2_HUMANAP-3complexsubunitbeta-2OS=HomosapiensOX=9606GN=AP3B2PE=1SV=2	sp|O00203|AP3B1_HUMANAP-3complexsubunitbeta-1OS=HomosapiensOX=9606GN=AP3B1PE=1SV=3	18;1	18;1	18;1		2	18	18	18	13	12	11	6	6	6	11	11	12	13	14	15	13	12	11	6	6	6	11	11	12	13	14	15	13	12	11	6	6	6	11	11	12	13	14	15	23.2	23.2	23.2	121.32
sp|O00204|ST2B1_HUMANSulfotransferase2B1OS=HomosapiensOX=9606GN=SULT2B1PE=1SV=2	sp|O00204|ST2B1_HUMANSulfotransferase2B1OS=HomosapiensOX=9606GN=SULT2B1PE=1SV=2	5	5	5		1	5	5	5	0	0	0	0	0	0	5	5	5	0	0	1	0	0	0	0	0	0	5	5	5	0	0	1	0	0	0	0	0	0	5	5	5	0	0	1	20.5	20.5	20.5	41.307
sp|O00217|NDUS8_HUMANNADHdehydrogenase[ubiquinone]iron-sulfurprotein8,mitochondrialOS=HomosapiensOX=9606GN=NDUFS8PE=1SV=1	sp|O00217|NDUS8_HUMANNADHdehydrogenase[ubiquinone]iron-sulfurprotein8,mitochondrialOS=HomosapiensOX=9606GN=NDUFS8PE=1SV=1	4	4	4		1	4	4	4	2	2	2	2	1	1	3	3	4	3	3	2	2	2	2	2	1	1	3	3	4	3	3	2	2	2	2	2	1	1	3	3	4	3	3	2	23.3	23.3	23.3	23.705
sp|O00231|PSD11_HUMAN26Sproteasomenon-ATPaseregulatorysubunit11OS=HomosapiensOX=9606GN=PSMD11PE=1SV=3	sp|O00231|PSD11_HUMAN26Sproteasomenon-ATPaseregulatorysubunit11OS=HomosapiensOX=9606GN=PSMD11PE=1SV=3	26	26	26		1	26	26	26	20	20	18	23	21	22	18	20	24	22	22	20	20	20	18	23	21	22	18	20	24	22	22	20	20	20	18	23	21	22	18	20	24	22	22	20	66.8	66.8	66.8	47.463
sp|O00232|PSD12_HUMAN26Sproteasomenon-ATPaseregulatorysubunit12OS=HomosapiensOX=9606GN=PSMD12PE=1SV=3	sp|O00232|PSD12_HUMAN26Sproteasomenon-ATPaseregulatorysubunit12OS=HomosapiensOX=9606GN=PSMD12PE=1SV=3	24	24	24		1	24	24	24	16	17	16	10	10	9	18	16	21	18	18	19	16	17	16	10	10	9	18	16	21	18	18	19	16	17	16	10	10	9	18	16	21	18	18	19	57	57	57	52.904
sp|O00233|PSMD9_HUMAN26Sproteasomenon-ATPaseregulatorysubunit9OS=HomosapiensOX=9606GN=PSMD9PE=1SV=3	sp|O00233|PSMD9_HUMAN26Sproteasomenon-ATPaseregulatorysubunit9OS=HomosapiensOX=9606GN=PSMD9PE=1SV=3	6	6	6		1	6	6	6	1	2	2	2	2	3	5	5	5	5	6	6	1	2	2	2	2	3	5	5	5	5	6	6	1	2	2	2	2	3	5	5	5	5	6	6	36.8	36.8	36.8	24.682
sp|O00264|PGRC1_HUMANMembrane-associatedprogesteronereceptorcomponent1OS=HomosapiensOX=9606GN=PGRMC1PE=1SV=3	sp|O00264|PGRC1_HUMANMembrane-associatedprogesteronereceptorcomponent1OS=HomosapiensOX=9606GN=PGRMC1PE=1SV=3	10	10	9		1	10	10	9	7	8	6	3	4	3	8	7	10	7	7	6	7	8	6	3	4	3	8	7	10	7	7	6	7	7	6	2	4	2	8	7	9	6	6	5	59	59	54.4	21.671
sp|O00267|SPT5H_HUMANTranscriptionelongationfactorSPT5OS=HomosapiensOX=9606GN=SUPT5HPE=1SV=1	sp|O00267|SPT5H_HUMANTranscriptionelongationfactorSPT5OS=HomosapiensOX=9606GN=SUPT5HPE=1SV=1	16	16	16		1	16	16	16	8	10	10	7	7	9	12	12	11	13	12	13	8	10	10	7	7	9	12	12	11	13	12	13	8	10	10	7	7	9	12	12	11	13	12	13	23.8	23.8	23.8	121
sp|O00273|DFFA_HUMANDNAfragmentationfactorsubunitalphaOS=HomosapiensOX=9606GN=DFFAPE=1SV=1	sp|O00273|DFFA_HUMANDNAfragmentationfactorsubunitalphaOS=HomosapiensOX=9606GN=DFFAPE=1SV=1	6	6	6		1	6	6	6	6	4	5	0	0	1	4	4	5	6	6	5	6	4	5	0	0	1	4	4	5	6	6	5	6	4	5	0	0	1	4	4	5	6	6	5	22.7	22.7	22.7	36.521
sp|O00291|HIP1_HUMANHuntingtin-interactingprotein1OS=HomosapiensOX=9606GN=HIP1PE=1SV=5	sp|O00291|HIP1_HUMANHuntingtin-interactingprotein1OS=HomosapiensOX=9606GN=HIP1PE=1SV=5	3	3	3		1	3	3	3	2	3	2	2	1	0	3	3	2	2	3	3	2	3	2	2	1	0	3	3	2	2	3	3	2	3	2	2	1	0	3	3	2	2	3	3	4.8	4.8	4.8	116.22
sp|O00299|CLIC1_HUMANChlorideintracellularchannelprotein1OS=HomosapiensOX=9606GN=CLIC1PE=1SV=4	sp|O00299|CLIC1_HUMANChlorideintracellularchannelprotein1OS=HomosapiensOX=9606GN=CLIC1PE=1SV=4	17	17	17		1	17	17	17	15	16	15	9	9	10	16	15	14	16	14	14	15	16	15	9	9	10	16	15	14	16	14	14	15	16	15	9	9	10	16	15	14	16	14	14	77.6	77.6	77.6	26.922
sp|O00303|EIF3F_HUMANEukaryotictranslationinitiationfactor3subunitFOS=HomosapiensOX=9606GN=EIF3FPE=1SV=1	sp|O00303|EIF3F_HUMANEukaryotictranslationinitiationfactor3subunitFOS=HomosapiensOX=9606GN=EIF3FPE=1SV=1	13	13	13		1	13	13	13	11	11	12	10	9	9	12	12	12	10	8	12	11	11	12	10	9	9	12	12	12	10	8	12	11	11	12	10	9	9	12	12	12	10	8	12	42.6	42.6	42.6	37.563
sp|O00330|ODPX_HUMANPyruvatedehydrogenaseproteinXcomponent,mitochondrialOS=HomosapiensOX=9606GN=PDHXPE=1SV=3	sp|O00330|ODPX_HUMANPyruvatedehydrogenaseproteinXcomponent,mitochondrialOS=HomosapiensOX=9606GN=PDHXPE=1SV=3	6	6	6		1	6	6	6	0	0	1	0	0	0	3	4	1	3	5	2	0	0	1	0	0	0	3	4	1	3	5	2	0	0	1	0	0	0	3	4	1	3	5	2	18.4	18.4	18.4	54.122
sp|O00401|WASL_HUMANNeuralWiskott-AldrichsyndromeproteinOS=HomosapiensOX=9606GN=WASLPE=1SV=2	sp|O00401|WASL_HUMANNeuralWiskott-AldrichsyndromeproteinOS=HomosapiensOX=9606GN=WASLPE=1SV=2	7	7	7		1	7	7	7	5	5	5	2	1	1	6	4	4	7	7	4	5	5	5	2	1	1	6	4	4	7	7	4	5	5	5	2	1	1	6	4	4	7	7	4	23.6	23.6	23.6	54.826
sp|O00408|PDE2A_HUMANcGMP-dependent3',5'-cyclicphosphodiesteraseOS=HomosapiensOX=9606GN=PDE2APE=1SV=1	sp|O00408|PDE2A_HUMANcGMP-dependent3',5'-cyclicphosphodiesteraseOS=HomosapiensOX=9606GN=PDE2APE=1SV=1	5	5	5		1	5	5	5	0	1	0	5	3	4	0	0	0	0	0	1	0	1	0	5	3	4	0	0	0	0	0	1	0	1	0	5	3	4	0	0	0	0	0	1	8.3	8.3	8.3	105.72
sp|O00410|IPO5_HUMANImportin-5OS=HomosapiensOX=9606GN=IPO5PE=1SV=4	sp|O00410|IPO5_HUMANImportin-5OS=HomosapiensOX=9606GN=IPO5PE=1SV=4	47	47	45		1	47	47	45	35	31	31	25	26	26	32	34	32	39	41	41	35	31	31	25	26	26	32	34	32	39	41	41	33	29	29	24	25	25	31	32	31	37	39	39	61	61	60.3	123.63
sp|O00411|RPOM_HUMANDNA-directedRNApolymerase,mitochondrialOS=HomosapiensOX=9606GN=POLRMTPE=1SV=2	sp|O00411|RPOM_HUMANDNA-directedRNApolymerase,mitochondrialOS=HomosapiensOX=9606GN=POLRMTPE=1SV=2	3	3	3		1	3	3	3	1	1	1	1	1	1	3	3	1	2	1	2	1	1	1	1	1	1	3	3	1	2	1	2	1	1	1	1	1	1	3	3	1	2	1	2	3.1	3.1	3.1	138.62
sp|O00418|EF2K_HUMANEukaryoticelongationfactor2kinaseOS=HomosapiensOX=9606GN=EEF2KPE=1SV=2	sp|O00418|EF2K_HUMANEukaryoticelongationfactor2kinaseOS=HomosapiensOX=9606GN=EEF2KPE=1SV=2	1	1	1		1	1	1	1	0	1	1	0	0	0	0	1	0	1	1	1	0	1	1	0	0	0	0	1	0	1	1	1	0	1	1	0	0	0	0	1	0	1	1	1	1.8	1.8	1.8	82.143
sp|O00422|SAP18_HUMANHistonedeacetylasecomplexsubunitSAP18OS=HomosapiensOX=9606GN=SAP18PE=1SV=1	sp|O00422|SAP18_HUMANHistonedeacetylasecomplexsubunitSAP18OS=HomosapiensOX=9606GN=SAP18PE=1SV=1	3	3	3		1	3	3	3	2	2	3	2	2	2	1	1	2	2	3	1	2	2	3	2	2	2	1	1	2	2	3	1	2	2	3	2	2	2	1	1	2	2	3	1	32	32	32	17.561
sp|O00423|EMAL1_HUMANEchinodermmicrotubule-associatedprotein-like1OS=HomosapiensOX=9606GN=EML1PE=1SV=3	sp|O00423|EMAL1_HUMANEchinodermmicrotubule-associatedprotein-like1OS=HomosapiensOX=9606GN=EML1PE=1SV=3	5	5	5		1	5	5	5	0	0	0	1	1	1	0	1	0	2	4	2	0	0	0	1	1	1	0	1	0	2	4	2	0	0	0	1	1	1	0	1	0	2	4	2	7.7	7.7	7.7	89.86
sp|O00425|IF2B3_HUMANInsulin-likegrowthfactor2mRNA-bindingprotein3OS=HomosapiensOX=9606GN=IGF2BP3PE=1SV=2	sp|O00425|IF2B3_HUMANInsulin-likegrowthfactor2mRNA-bindingprotein3OS=HomosapiensOX=9606GN=IGF2BP3PE=1SV=2	12	11	11		1	12	11	11	6	8	6	1	0	1	8	8	9	10	9	11	5	7	5	1	0	1	7	7	8	9	8	10	5	7	5	1	0	1	7	7	8	9	8	10	30.6	28.3	28.3	63.704
sp|O00429|DNM1L_HUMANDynamin-1-likeproteinOS=HomosapiensOX=9606GN=DNM1LPE=1SV=2	sp|O00429|DNM1L_HUMANDynamin-1-likeproteinOS=HomosapiensOX=9606GN=DNM1LPE=1SV=2	32	32	32		1	32	32	32	18	16	16	16	17	17	24	25	25	28	29	30	18	16	16	16	17	17	24	25	25	28	29	30	18	16	16	16	17	17	24	25	25	28	29	30	54.5	54.5	54.5	81.876
sp|O00442|RTCA_HUMANRNA3'-terminalphosphatecyclaseOS=HomosapiensOX=9606GN=RTCAPE=1SV=1	sp|O00442|RTCA_HUMANRNA3'-terminalphosphatecyclaseOS=HomosapiensOX=9606GN=RTCAPE=1SV=1	9	9	9		1	9	9	9	6	5	6	2	2	1	5	4	5	8	4	6	6	5	6	2	2	1	5	4	5	8	4	6	6	5	6	2	2	1	5	4	5	8	4	6	37.2	37.2	37.2	39.336
sp|O00461|GOLI4_HUMANGolgiintegralmembraneprotein4OS=HomosapiensOX=9606GN=GOLIM4PE=1SV=1	sp|O00461|GOLI4_HUMANGolgiintegralmembraneprotein4OS=HomosapiensOX=9606GN=GOLIM4PE=1SV=1	6	6	6		1	6	6	6	4	3	4	0	1	0	2	2	2	3	3	4	4	3	4	0	1	0	2	2	2	3	3	4	4	3	4	0	1	0	2	2	2	3	3	4	11.5	11.5	11.5	81.879
sp|O00468|AGRIN_HUMANAgrinOS=HomosapiensOX=9606GN=AGRNPE=1SV=6	sp|O00468|AGRIN_HUMANAgrinOS=HomosapiensOX=9606GN=AGRNPE=1SV=6	7	7	7		1	7	7	7	0	0	0	0	0	0	0	0	2	5	6	6	0	0	0	0	0	0	0	0	2	5	6	6	0	0	0	0	0	0	0	0	2	5	6	6	4.5	4.5	4.5	217.32
sp|O00469|PLOD2_HUMANProcollagen-lysine,2-oxoglutarate5-dioxygenase2OS=HomosapiensOX=9606GN=PLOD2PE=1SV=2	sp|O00469|PLOD2_HUMANProcollagen-lysine,2-oxoglutarate5-dioxygenase2OS=HomosapiensOX=9606GN=PLOD2PE=1SV=2	17	17	17		1	17	17	17	6	7	7	0	0	1	13	16	16	9	10	11	6	7	7	0	0	1	13	16	16	9	10	11	6	7	7	0	0	1	13	16	16	9	10	11	29.6	29.6	29.6	84.685
sp|O00471|EXOC5_HUMANExocystcomplexcomponent5OS=HomosapiensOX=9606GN=EXOC5PE=1SV=1	sp|O00471|EXOC5_HUMANExocystcomplexcomponent5OS=HomosapiensOX=9606GN=EXOC5PE=1SV=1	3	3	3		1	3	3	3	1	1	1	1	1	0	2	1	2	2	1	1	1	1	1	1	1	0	2	1	2	2	1	1	1	1	1	1	1	0	2	1	2	2	1	1	4.2	4.2	4.2	81.852
sp|O00483|NDUA4_HUMANCytochromecoxidasesubunitNDUFA4OS=HomosapiensOX=9606GN=NDUFA4PE=1SV=1	sp|O00483|NDUA4_HUMANCytochromecoxidasesubunitNDUFA4OS=HomosapiensOX=9606GN=NDUFA4PE=1SV=1	2	2	2		1	2	2	2	2	2	2	1	1	0	2	2	2	2	2	2	2	2	2	1	1	0	2	2	2	2	2	2	2	2	2	1	1	0	2	2	2	2	2	2	27.2	27.2	27.2	9.3697
sp|O00487|PSDE_HUMAN26Sproteasomenon-ATPaseregulatorysubunit14OS=HomosapiensOX=9606GN=PSMD14PE=1SV=1	sp|O00487|PSDE_HUMAN26Sproteasomenon-ATPaseregulatorysubunit14OS=HomosapiensOX=9606GN=PSMD14PE=1SV=1	8	8	8		1	8	8	8	6	7	6	8	7	7	7	8	8	8	7	7	6	7	6	8	7	7	7	8	8	8	7	7	6	7	6	8	7	7	7	8	8	8	7	7	47.7	47.7	47.7	34.577
sp|O00499|BIN1_HUMANMycbox-dependent-interactingprotein1OS=HomosapiensOX=9606GN=BIN1PE=1SV=1	sp|O00499|BIN1_HUMANMycbox-dependent-interactingprotein1OS=HomosapiensOX=9606GN=BIN1PE=1SV=1	2	2	2		1	2	2	2	0	1	1	0	1	1	1	1	0	0	0	0	0	1	1	0	1	1	1	1	0	0	0	0	0	1	1	0	1	1	1	1	0	0	0	0	6.6	6.6	6.6	64.699
sp|O00505|IMA4_HUMANImportinsubunitalpha-4OS=HomosapiensOX=9606GN=KPNA3PE=1SV=2	sp|O00505|IMA4_HUMANImportinsubunitalpha-4OS=HomosapiensOX=9606GN=KPNA3PE=1SV=2	12	8	8		1	12	8	8	7	7	8	8	8	10	9	9	8	12	11	11	4	3	4	7	6	6	5	5	5	8	8	7	4	3	4	7	6	6	5	5	5	8	8	7	35.1	28	28	57.81
sp|O00541|PESC_HUMANPescadillohomologOS=HomosapiensOX=9606GN=PES1PE=1SV=1	sp|O00541|PESC_HUMANPescadillohomologOS=HomosapiensOX=9606GN=PES1PE=1SV=1	12	12	12		1	12	12	12	6	6	7	4	4	3	9	8	10	5	8	8	6	6	7	4	4	3	9	8	10	5	8	8	6	6	7	4	4	3	9	8	10	5	8	8	26.7	26.7	26.7	68.002
sp|O00560|SDCB1_HUMANSyntenin-1OS=HomosapiensOX=9606GN=SDCBPPE=1SV=1	sp|O00560|SDCB1_HUMANSyntenin-1OS=HomosapiensOX=9606GN=SDCBPPE=1SV=1	10	10	10		1	10	10	10	8	8	6	1	0	0	8	8	8	7	7	6	8	8	6	1	0	0	8	8	8	7	7	6	8	8	6	1	0	0	8	8	8	7	7	6	54.7	54.7	54.7	32.444
sp|O00566|MPP10_HUMANU3smallnucleolarribonucleoproteinproteinMPP10OS=HomosapiensOX=9606GN=MPHOSPH10PE=1SV=2	sp|O00566|MPP10_HUMANU3smallnucleolarribonucleoproteinproteinMPP10OS=HomosapiensOX=9606GN=MPHOSPH10PE=1SV=2	1	1	1		1	1	1	1	1	0	1	0	0	0	1	1	1	1	1	1	1	0	1	0	0	0	1	1	1	1	1	1	1	0	1	0	0	0	1	1	1	1	1	1	2.6	2.6	2.6	78.863
sp|O00567|NOP56_HUMANNucleolarprotein56OS=HomosapiensOX=9606GN=NOP56PE=1SV=4	sp|O00567|NOP56_HUMANNucleolarprotein56OS=HomosapiensOX=9606GN=NOP56PE=1SV=4	16	16	16		1	16	16	16	7	9	7	11	11	10	11	13	14	12	13	13	7	9	7	11	11	10	11	13	14	12	13	13	7	9	7	11	11	10	11	13	14	12	13	13	40.6	40.6	40.6	66.049
sp|O00571|DDX3X_HUMANATP-dependentRNAhelicaseDDX3XOS=HomosapiensOX=9606GN=DDX3XPE=1SV=3;sp|Q9NQI0|DDX4_HUMANProbableATP-dependentRNAhelicaseDDX4OS=HomosapiensOX=9606GN=DDX4PE=1SV=2	sp|O00571|DDX3X_HUMANATP-dependentRNAhelicaseDDX3XOS=HomosapiensOX=9606GN=DDX3XPE=1SV=3	26;2	25;2	7;0		2	26	25	7	17	17	16	16	16	16	21	22	24	20	20	21	16	16	15	15	15	15	20	21	23	19	19	20	5	5	5	5	5	5	5	6	6	5	4	5	48.3	46.7	16.5	73.243
sp|O00592|PODXL_HUMANPodocalyxinOS=HomosapiensOX=9606GN=PODXLPE=1SV=2	sp|O00592|PODXL_HUMANPodocalyxinOS=HomosapiensOX=9606GN=PODXLPE=1SV=2	1	1	1		1	1	1	1	1	0	0	0	0	0	0	1	0	1	1	1	1	0	0	0	0	0	0	1	0	1	1	1	1	0	0	0	0	0	0	1	0	1	1	1	2.3	2.3	2.3	58.635
sp|O00625|PIR_HUMANPirinOS=HomosapiensOX=9606GN=PIRPE=1SV=1	sp|O00625|PIR_HUMANPirinOS=HomosapiensOX=9606GN=PIRPE=1SV=1	7	7	7		1	7	7	7	1	0	2	1	1	0	7	6	5	0	0	0	1	0	2	1	1	0	7	6	5	0	0	0	1	0	2	1	1	0	7	6	5	0	0	0	35.9	35.9	35.9	32.113
sp|O00629|IMA3_HUMANImportinsubunitalpha-3OS=HomosapiensOX=9606GN=KPNA4PE=1SV=1	sp|O00629|IMA3_HUMANImportinsubunitalpha-3OS=HomosapiensOX=9606GN=KPNA4PE=1SV=1	14	14	10		1	14	14	10	6	6	7	7	5	8	12	11	11	8	7	7	6	6	7	7	5	8	12	11	11	8	7	7	3	2	3	6	3	4	8	7	8	4	4	3	45.5	45.5	38.4	57.886
sp|O00712|NFIB_HUMANNuclearfactor1B-typeOS=HomosapiensOX=9606GN=NFIBPE=1SV=2	sp|O00712|NFIB_HUMANNuclearfactor1B-typeOS=HomosapiensOX=9606GN=NFIBPE=1SV=2	9	9	8		1	9	9	8	1	0	2	1	1	1	0	0	1	9	9	9	1	0	2	1	1	1	0	0	1	9	9	9	1	0	2	0	0	0	0	0	0	8	8	8	39.5	39.5	36.9	47.441
sp|O00743|PPP6_HUMANSerine/threonine-proteinphosphatase6catalyticsubunitOS=HomosapiensOX=9606GN=PPP6CPE=1SV=1	sp|O00743|PPP6_HUMANSerine/threonine-proteinphosphatase6catalyticsubunitOS=HomosapiensOX=9606GN=PPP6CPE=1SV=1	7	7	7		1	7	7	7	5	6	5	5	5	5	5	5	5	4	5	5	5	6	5	5	5	5	5	5	5	4	5	5	5	6	5	5	5	5	5	5	5	4	5	5	29.8	29.8	29.8	35.144
sp|O00746|NDKM_HUMANNucleosidediphosphatekinase,mitochondrialOS=HomosapiensOX=9606GN=NME4PE=1SV=1	sp|O00746|NDKM_HUMANNucleosidediphosphatekinase,mitochondrialOS=HomosapiensOX=9606GN=NME4PE=1SV=1	2	2	2		1	2	2	2	0	0	0	0	0	0	1	1	1	2	1	2	0	0	0	0	0	0	1	1	1	2	1	2	0	0	0	0	0	0	1	1	1	2	1	2	15.5	15.5	15.5	20.658
sp|O00754|MA2B1_HUMANLysosomalalpha-mannosidaseOS=HomosapiensOX=9606GN=MAN2B1PE=1SV=3	sp|O00754|MA2B1_HUMANLysosomalalpha-mannosidaseOS=HomosapiensOX=9606GN=MAN2B1PE=1SV=3	7	7	7		1	7	7	7	6	4	4	1	0	0	3	3	2	5	5	5	6	4	4	1	0	0	3	3	2	5	5	5	6	4	4	1	0	0	3	3	2	5	5	5	9.7	9.7	9.7	113.74
sp|O00762|UBE2C_HUMANUbiquitin-conjugatingenzymeE2COS=HomosapiensOX=9606GN=UBE2CPE=1SV=1	sp|O00762|UBE2C_HUMANUbiquitin-conjugatingenzymeE2COS=HomosapiensOX=9606GN=UBE2CPE=1SV=1	4	4	4		1	4	4	4	3	3	3	2	1	2	2	3	2	4	4	4	3	3	3	2	1	2	2	3	2	4	4	4	3	3	3	2	1	2	2	3	2	4	4	4	32.4	32.4	32.4	19.652
sp|O00764|PDXK_HUMANPyridoxalkinaseOS=HomosapiensOX=9606GN=PDXKPE=1SV=1	sp|O00764|PDXK_HUMANPyridoxalkinaseOS=HomosapiensOX=9606GN=PDXKPE=1SV=1	11	11	11		1	11	11	11	3	3	4	0	2	1	9	10	11	5	8	6	3	3	4	0	2	1	9	10	11	5	8	6	3	3	4	0	2	1	9	10	11	5	8	6	65.7	65.7	65.7	35.102
sp|O00767|ACOD_HUMANAcyl-CoAdesaturaseOS=HomosapiensOX=9606GN=SCDPE=1SV=2	sp|O00767|ACOD_HUMANAcyl-CoAdesaturaseOS=HomosapiensOX=9606GN=SCDPE=1SV=2	1	1	1		1	1	1	1	0	0	0	0	0	0	1	0	1	0	0	0	0	0	0	0	0	0	1	0	1	0	0	0	0	0	0	0	0	0	1	0	1	0	0	0	7	7	7	41.522
sp|O14494|PLPP1_HUMANPhospholipidphosphatase1OS=HomosapiensOX=9606GN=PLPP1PE=1SV=1	sp|O14494|PLPP1_HUMANPhospholipidphosphatase1OS=HomosapiensOX=9606GN=PLPP1PE=1SV=1	2	2	2		1	2	2	2	1	2	2	0	0	0	2	1	2	2	2	2	1	2	2	0	0	0	2	1	2	2	2	2	1	2	2	0	0	0	2	1	2	2	2	2	15.8	15.8	15.8	32.156
sp|O14497|ARI1A_HUMANAT-richinteractivedomain-containingprotein1AOS=HomosapiensOX=9606GN=ARID1APE=1SV=3;sp|Q8NFD5|ARI1B_HUMANAT-richinteractivedomain-containingprotein1BOS=HomosapiensOX=9606GN=ARID1BPE=1SV=2	sp|O14497|ARI1A_HUMANAT-richinteractivedomain-containingprotein1AOS=HomosapiensOX=9606GN=ARID1APE=1SV=3	12;2	12;2	12;2		2	12	12	12	10	8	8	2	3	4	4	5	2	2	4	2	10	8	8	2	3	4	4	5	2	2	4	2	10	8	8	2	3	4	4	5	2	2	4	2	9.2	9.2	9.2	242.04
sp|O14530|TXND9_HUMANThioredoxindomain-containingprotein9OS=HomosapiensOX=9606GN=TXNDC9PE=1SV=2	sp|O14530|TXND9_HUMANThioredoxindomain-containingprotein9OS=HomosapiensOX=9606GN=TXNDC9PE=1SV=2	3	3	3		1	3	3	3	1	2	2	0	0	0	2	1	2	3	2	3	1	2	2	0	0	0	2	1	2	3	2	3	1	2	2	0	0	0	2	1	2	3	2	3	13.7	13.7	13.7	26.534
sp|O14531|DPYL4_HUMANDihydropyrimidinase-relatedprotein4OS=HomosapiensOX=9606GN=DPYSL4PE=1SV=2	sp|O14531|DPYL4_HUMANDihydropyrimidinase-relatedprotein4OS=HomosapiensOX=9606GN=DPYSL4PE=1SV=2	11	11	11		1	11	11	11	1	1	0	0	0	0	1	0	0	10	10	9	1	1	0	0	0	0	1	0	0	10	10	9	1	1	0	0	0	0	1	0	0	10	10	9	37.1	37.1	37.1	61.877
sp|O14545|TRAD1_HUMANTRAF-typezincfingerdomain-containingprotein1OS=HomosapiensOX=9606GN=TRAFD1PE=1SV=1	sp|O14545|TRAD1_HUMANTRAF-typezincfingerdomain-containingprotein1OS=HomosapiensOX=9606GN=TRAFD1PE=1SV=1	3	3	3		1	3	3	3	0	0	0	0	0	0	1	2	1	2	3	2	0	0	0	0	0	0	1	2	1	2	3	2	0	0	0	0	0	0	1	2	1	2	3	2	7.7	7.7	7.7	64.84
sp|O14548|COX7R_HUMANCytochromecoxidasesubunit7A-relatedprotein,mitochondrialOS=HomosapiensOX=9606GN=COX7A2LPE=1SV=2	sp|O14548|COX7R_HUMANCytochromecoxidasesubunit7A-relatedprotein,mitochondrialOS=HomosapiensOX=9606GN=COX7A2LPE=1SV=2	1	1	1		1	1	1	1	0	0	0	0	0	0	1	1	1	1	1	1	0	0	0	0	0	0	1	1	1	1	1	1	0	0	0	0	0	0	1	1	1	1	1	1	28.9	28.9	28.9	12.615
sp|O14562|UBFD1_HUMANUbiquitindomain-containingproteinUBFD1OS=HomosapiensOX=9606GN=UBFD1PE=1SV=2	sp|O14562|UBFD1_HUMANUbiquitindomain-containingproteinUBFD1OS=HomosapiensOX=9606GN=UBFD1PE=1SV=2	4	4	4		1	4	4	4	2	0	1	0	0	0	1	4	2	2	3	2	2	0	1	0	0	0	1	4	2	2	3	2	2	0	1	0	0	0	1	4	2	2	3	2	23.6	23.6	23.6	33.382
sp|O14576|DC1I1_HUMANCytoplasmicdynein1intermediatechain1OS=HomosapiensOX=9606GN=DYNC1I1PE=1SV=2	sp|O14576|DC1I1_HUMANCytoplasmicdynein1intermediatechain1OS=HomosapiensOX=9606GN=DYNC1I1PE=1SV=2	2	1	1		1	2	1	1	1	1	1	0	0	0	1	1	1	1	2	1	0	0	0	0	0	0	1	1	1	0	1	0	0	0	0	0	0	0	1	1	1	0	1	0	8.5	5.3	5.3	72.955
sp|O14578|CTRO_HUMANCitronRho-interactingkinaseOS=HomosapiensOX=9606GN=CITPE=1SV=2	sp|O14578|CTRO_HUMANCitronRho-interactingkinaseOS=HomosapiensOX=9606GN=CITPE=1SV=2	1	1	1		1	1	1	1	1	1	1	0	0	0	0	0	1	0	0	0	1	1	1	0	0	0	0	0	1	0	0	0	1	1	1	0	0	0	0	0	1	0	0	0	0.7	0.7	0.7	231.43
sp|O14579|COPE_HUMANCoatomersubunitepsilonOS=HomosapiensOX=9606GN=COPEPE=1SV=3	sp|O14579|COPE_HUMANCoatomersubunitepsilonOS=HomosapiensOX=9606GN=COPEPE=1SV=3	11	11	11		1	11	11	11	8	10	9	2	1	1	10	9	9	9	10	9	8	10	9	2	1	1	10	9	9	9	10	9	8	10	9	2	1	1	10	9	9	9	10	9	42.5	42.5	42.5	34.482
sp|O14602|IF1AY_HUMANEukaryotictranslationinitiationfactor1A,Y-chromosomalOS=HomosapiensOX=9606GN=EIF1AYPE=1SV=4	sp|O14602|IF1AY_HUMANEukaryotictranslationinitiationfactor1A,Y-chromosomalOS=HomosapiensOX=9606GN=EIF1AYPE=1SV=4	8	8	2		1	8	8	2	4	3	4	4	4	3	4	5	7	7	8	6	4	3	4	4	4	3	4	5	7	7	8	6	0	0	0	0	0	0	0	1	1	2	2	2	42.4	42.4	7.6	16.442
sp|O14617|AP3D1_HUMANAP-3complexsubunitdelta-1OS=HomosapiensOX=9606GN=AP3D1PE=1SV=1	sp|O14617|AP3D1_HUMANAP-3complexsubunitdelta-1OS=HomosapiensOX=9606GN=AP3D1PE=1SV=1	4	4	4		1	4	4	4	1	3	1	1	0	2	1	1	1	3	3	4	1	3	1	1	0	2	1	1	1	3	3	4	1	3	1	1	0	2	1	1	1	3	3	4	5.6	5.6	5.6	130.16
sp|O14618|CCS_HUMANCopperchaperoneforsuperoxidedismutaseOS=HomosapiensOX=9606GN=CCSPE=1SV=1	sp|O14618|CCS_HUMANCopperchaperoneforsuperoxidedismutaseOS=HomosapiensOX=9606GN=CCSPE=1SV=1	4	4	4		1	4	4	4	1	3	2	1	1	1	3	4	4	3	3	3	1	3	2	1	1	1	3	4	4	3	3	3	1	3	2	1	1	1	3	4	4	3	3	3	15.3	15.3	15.3	29.04
sp|O14639|ABLM1_HUMANActin-bindingLIMprotein1OS=HomosapiensOX=9606GN=ABLIM1PE=1SV=3	sp|O14639|ABLM1_HUMANActin-bindingLIMprotein1OS=HomosapiensOX=9606GN=ABLIM1PE=1SV=3	8	8	8		1	8	8	8	1	0	0	0	0	0	1	2	2	4	7	6	1	0	0	0	0	0	1	2	2	4	7	6	1	0	0	0	0	0	1	2	2	4	7	6	18.3	18.3	18.3	87.687
sp|O14647|CHD2_HUMANChromodomain-helicase-DNA-bindingprotein2OS=HomosapiensOX=9606GN=CHD2PE=1SV=2	sp|O14647|CHD2_HUMANChromodomain-helicase-DNA-bindingprotein2OS=HomosapiensOX=9606GN=CHD2PE=1SV=2	2	2	1		1	2	2	1	1	2	0	1	1	1	2	1	0	0	1	0	1	2	0	1	1	1	2	1	0	0	1	0	0	1	0	0	0	0	1	0	0	0	1	0	0.9	0.9	0.4	211.34
sp|O14656|TOR1A_HUMANTorsin-1AOS=HomosapiensOX=9606GN=TOR1APE=1SV=1	sp|O14656|TOR1A_HUMANTorsin-1AOS=HomosapiensOX=9606GN=TOR1APE=1SV=1	2	2	2		1	2	2	2	2	1	1	0	0	0	0	1	1	1	1	1	2	1	1	0	0	0	0	1	1	1	1	1	2	1	1	0	0	0	0	1	1	1	1	1	6.9	6.9	6.9	37.808
sp|O14657|TOR1B_HUMANTorsin-1BOS=HomosapiensOX=9606GN=TOR1BPE=1SV=2	sp|O14657|TOR1B_HUMANTorsin-1BOS=HomosapiensOX=9606GN=TOR1BPE=1SV=2	2	2	2		1900-01-01	2	2	2	2	1	0	0	0	0	0	1	1	2	1	0	2	1	0	0	0	0	0	1	1	2	1	0	2	1	0	0	0	0	0	1	1	2	1	0	7.4	7.4	7.4	37.978
sp|O14672|ADA10_HUMANDisintegrinandmetalloproteinasedomain-containingprotein10OS=HomosapiensOX=9606GN=ADAM10PE=1SV=1	sp|O14672|ADA10_HUMANDisintegrinandmetalloproteinasedomain-containingprotein10OS=HomosapiensOX=9606GN=ADAM10PE=1SV=1	7	7	7		1	7	7	7	2	2	1	2	2	2	7	6	7	3	2	4	2	2	1	2	2	2	7	6	7	3	2	4	2	2	1	2	2	2	7	6	7	3	2	4	13	13	13	84.141
sp|O14684|PTGES_HUMANProstaglandinEsynthaseOS=HomosapiensOX=9606GN=PTGESPE=1SV=2	sp|O14684|PTGES_HUMANProstaglandinEsynthaseOS=HomosapiensOX=9606GN=PTGESPE=1SV=2	1	1	1		1	1	1	1	0	0	1	0	0	0	1	1	1	0	0	0	0	0	1	0	0	0	1	1	1	0	0	0	0	0	1	0	0	0	1	1	1	0	0	0	6.6	6.6	6.6	17.102
sp|O14737|PDCD5_HUMANProgrammedcelldeathprotein5OS=HomosapiensOX=9606GN=PDCD5PE=1SV=3	sp|O14737|PDCD5_HUMANProgrammedcelldeathprotein5OS=HomosapiensOX=9606GN=PDCD5PE=1SV=3	6	6	6		1	6	6	6	5	4	4	2	2	1	6	5	4	5	4	4	5	4	4	2	2	1	6	5	4	5	4	4	5	4	4	2	2	1	6	5	4	5	4	4	45.6	45.6	45.6	14.285
sp|O14744|ANM5_HUMANProteinarginineN-methyltransferase5OS=HomosapiensOX=9606GN=PRMT5PE=1SV=4	sp|O14744|ANM5_HUMANProteinarginineN-methyltransferase5OS=HomosapiensOX=9606GN=PRMT5PE=1SV=4	15	15	15		1	15	15	15	8	6	7	7	6	6	10	10	11	10	10	9	8	6	7	7	6	6	10	10	11	10	10	9	8	6	7	7	6	6	10	10	11	10	10	9	27.9	27.9	27.9	72.683
sp|O14745|NHRF1_HUMANNa(+)/H(+)exchangeregulatorycofactorNHE-RF1OS=HomosapiensOX=9606GN=SLC9A3R1PE=1SV=4	sp|O14745|NHRF1_HUMANNa(+)/H(+)exchangeregulatorycofactorNHE-RF1OS=HomosapiensOX=9606GN=SLC9A3R1PE=1SV=4	7	7	7		1	7	7	7	4	3	3	0	0	0	4	6	6	6	7	5	4	3	3	0	0	0	4	6	6	6	7	5	4	3	3	0	0	0	4	6	6	6	7	5	32.4	32.4	32.4	38.868
sp|O14757|CHK1_HUMANSerine/threonine-proteinkinaseChk1OS=HomosapiensOX=9606GN=CHEK1PE=1SV=2	sp|O14757|CHK1_HUMANSerine/threonine-proteinkinaseChk1OS=HomosapiensOX=9606GN=CHEK1PE=1SV=2	2	2	2		1	2	2	2	0	0	0	0	0	0	1	1	1	1	0	0	0	0	0	0	0	0	1	1	1	1	0	0	0	0	0	0	0	0	1	1	1	1	0	0	5	5	5	54.433
sp|O14773|TPP1_HUMANTripeptidyl-peptidase1OS=HomosapiensOX=9606GN=TPP1PE=1SV=2	sp|O14773|TPP1_HUMANTripeptidyl-peptidase1OS=HomosapiensOX=9606GN=TPP1PE=1SV=2	4	4	4		1	4	4	4	1	1	2	0	0	0	3	3	3	3	4	3	1	1	2	0	0	0	3	3	3	3	4	3	1	1	2	0	0	0	3	3	3	3	4	3	10.7	10.7	10.7	61.247
sp|O14776|TCRG1_HUMANTranscriptionelongationregulator1OS=HomosapiensOX=9606GN=TCERG1PE=1SV=2	sp|O14776|TCRG1_HUMANTranscriptionelongationregulator1OS=HomosapiensOX=9606GN=TCERG1PE=1SV=2	15	15	15		1	15	15	15	7	6	7	8	8	8	8	11	12	11	9	11	7	6	7	8	8	8	8	11	12	11	9	11	7	6	7	8	8	8	8	11	12	11	9	11	13.7	13.7	13.7	123.9
sp|O14777|NDC80_HUMANKinetochoreproteinNDC80homologOS=HomosapiensOX=9606GN=NDC80PE=1SV=1	sp|O14777|NDC80_HUMANKinetochoreproteinNDC80homologOS=HomosapiensOX=9606GN=NDC80PE=1SV=1	4	4	4		1	4	4	4	2	2	1	1	0	0	0	0	0	2	1	2	2	2	1	1	0	0	0	0	0	2	1	2	2	2	1	1	0	0	0	0	0	2	1	2	7.6	7.6	7.6	73.912
sp|O14786|NRP1_HUMANNeuropilin-1OS=HomosapiensOX=9606GN=NRP1PE=1SV=3	sp|O14786|NRP1_HUMANNeuropilin-1OS=HomosapiensOX=9606GN=NRP1PE=1SV=3	1	1	1		1	1	1	1	0	0	0	0	0	0	1	0	1	0	0	0	0	0	0	0	0	0	1	0	1	0	0	0	0	0	0	0	0	0	1	0	1	0	0	0	1.8	1.8	1.8	103.13
sp|O14787|TNPO2_HUMANTransportin-2OS=HomosapiensOX=9606GN=TNPO2PE=1SV=3	sp|O14787|TNPO2_HUMANTransportin-2OS=HomosapiensOX=9606GN=TNPO2PE=1SV=3	5	2	2		1	5	2	2	5	5	5	3	4	4	5	5	4	5	5	5	2	2	2	0	1	1	2	2	1	2	2	2	2	2	2	0	1	1	2	2	1	2	2	2	5.6	2.3	2.3	101.39
sp|O14817|TSN4_HUMANTetraspanin-4OS=HomosapiensOX=9606GN=TSPAN4PE=1SV=1	sp|O14817|TSN4_HUMANTetraspanin-4OS=HomosapiensOX=9606GN=TSPAN4PE=1SV=1	1	1	1		1	1	1	1	0	1	0	0	0	0	1	1	1	1	0	1	0	1	0	0	0	0	1	1	1	1	0	1	0	1	0	0	0	0	1	1	1	1	0	1	10.5	10.5	10.5	26.118
sp|O14818|PSA7_HUMANProteasomesubunitalphatype-7OS=HomosapiensOX=9606GN=PSMA7PE=1SV=1;sp|Q8TAA3|PSMA8_HUMANProteasomesubunitalpha-type8OS=HomosapiensOX=9606GN=PSMA8PE=2SV=3	sp|O14818|PSA7_HUMANProteasomesubunitalphatype-7OS=HomosapiensOX=9606GN=PSMA7PE=1SV=1	16;5	16;5	16;5		2	16	16	16	11	11	10	8	9	10	12	14	14	12	14	12	11	11	10	8	9	10	12	14	14	12	14	12	11	11	10	8	9	10	12	14	14	12	14	12	68.1	68.1	68.1	27.887
sp|O14828|SCAM3_HUMANSecretorycarrier-associatedmembraneprotein3OS=HomosapiensOX=9606GN=SCAMP3PE=1SV=3	sp|O14828|SCAM3_HUMANSecretorycarrier-associatedmembraneprotein3OS=HomosapiensOX=9606GN=SCAMP3PE=1SV=3	6	6	6		1	6	6	6	4	6	5	3	3	3	4	4	4	4	4	4	4	6	5	3	3	3	4	4	4	4	4	4	4	6	5	3	3	3	4	4	4	4	4	4	27.4	27.4	27.4	38.287
sp|O14874|BCKD_HUMAN[3-methyl-2-oxobutanoatedehydrogenase[lipoamide]]kinase,mitochondrialOS=HomosapiensOX=9606GN=BCKDKPE=1SV=2	sp|O14874|BCKD_HUMAN[3-methyl-2-oxobutanoatedehydrogenase[lipoamide]]kinase,mitochondrialOS=HomosapiensOX=9606GN=BCKDKPE=1SV=2	3	3	3		1	3	3	3	0	0	0	2	2	2	0	0	0	2	1	2	0	0	0	2	2	2	0	0	0	2	1	2	0	0	0	2	2	2	0	0	0	2	1	2	9	9	9	46.36
sp|O14880|MGST3_HUMANMicrosomalglutathioneS-transferase3OS=HomosapiensOX=9606GN=MGST3PE=1SV=1	sp|O14880|MGST3_HUMANMicrosomalglutathioneS-transferase3OS=HomosapiensOX=9606GN=MGST3PE=1SV=1	4	4	4		1	4	4	4	2	2	1	0	0	0	1	2	2	3	3	4	2	2	1	0	0	0	1	2	2	3	3	4	2	2	1	0	0	0	1	2	2	3	3	4	32.9	32.9	32.9	16.516
sp|O14907|TX1B3_HUMANTax1-bindingprotein3OS=HomosapiensOX=9606GN=TAX1BP3PE=1SV=2	sp|O14907|TX1B3_HUMANTax1-bindingprotein3OS=HomosapiensOX=9606GN=TAX1BP3PE=1SV=2	3	3	3		1	3	3	3	2	2	2	1	0	0	3	2	3	2	2	3	2	2	2	1	0	0	3	2	3	2	2	3	2	2	2	1	0	0	3	2	3	2	2	3	39.5	39.5	39.5	13.735
sp|O14908|GIPC1_HUMANPDZdomain-containingproteinGIPC1OS=HomosapiensOX=9606GN=GIPC1PE=1SV=2	sp|O14908|GIPC1_HUMANPDZdomain-containingproteinGIPC1OS=HomosapiensOX=9606GN=GIPC1PE=1SV=2	8	8	8		1	8	8	8	8	8	7	1	2	1	4	5	2	3	1	3	8	8	7	1	2	1	4	5	2	3	1	3	8	8	7	1	2	1	4	5	2	3	1	3	36	36	36	36.049
sp|O14925|TIM23_HUMANMitochondrialimportinnermembranetranslocasesubunitTim23OS=HomosapiensOX=9606GN=TIMM23PE=1SV=1;sp|Q5SRD1|TI23B_HUMANPutativemitochondrialimportinnermembranetranslocasesubunitTim23BOS=HomosapiensOX=9606GN=TIMM23BPE=5SV=2	sp|O14925|TIM23_HUMANMitochondrialimportinnermembranetranslocasesubunitTim23OS=HomosapiensOX=9606GN=TIMM23PE=1SV=1;sp|Q5SRD1|TI23B_HUMANPutativemitochondrialimportinnermembranetranslocasesubunitTim23BOS=HomosapiensOX=9606GN=TIMM23BPE=5SV=2	2;2	2;2	2;2	;	2	2	2	2	2	2	2	2	2	1	1	1	2	2	2	2	2	2	2	2	2	1	1	1	2	2	2	2	2	2	2	2	2	1	1	1	2	2	2	2	17.7	17.7	17.7	21.943
sp|O14929|HAT1_HUMANHistoneacetyltransferasetypeBcatalyticsubunitOS=HomosapiensOX=9606GN=HAT1PE=1SV=1	sp|O14929|HAT1_HUMANHistoneacetyltransferasetypeBcatalyticsubunitOS=HomosapiensOX=9606GN=HAT1PE=1SV=1	10	10	10		1	10	10	10	9	7	8	5	3	4	6	9	7	10	9	9	9	7	8	5	3	4	6	9	7	10	9	9	9	7	8	5	3	4	6	9	7	10	9	9	39.6	39.6	39.6	49.512
sp|O14933|UB2L6_HUMANUbiquitin/ISG15-conjugatingenzymeE2L6OS=HomosapiensOX=9606GN=UBE2L6PE=1SV=4	sp|O14933|UB2L6_HUMANUbiquitin/ISG15-conjugatingenzymeE2L6OS=HomosapiensOX=9606GN=UBE2L6PE=1SV=4	1	1	1		1	1	1	1	0	0	0	0	0	0	0	1	0	1	1	1	0	0	0	0	0	0	0	1	0	1	1	1	0	0	0	0	0	0	0	1	0	1	1	1	17	17	17	17.769
sp|O14949|QCR8_HUMANCytochromeb-c1complexsubunit8OS=HomosapiensOX=9606GN=UQCRQPE=1SV=4	sp|O14949|QCR8_HUMANCytochromeb-c1complexsubunit8OS=HomosapiensOX=9606GN=UQCRQPE=1SV=4	2	2	2		1	2	2	2	1	1	1	1	1	1	1	1	2	2	1	1	1	1	1	1	1	1	1	1	2	2	1	1	1	1	1	1	1	1	1	1	2	2	1	1	24.4	24.4	24.4	9.9062
sp|P19105|ML12A_HUMANMyosinregulatorylightchain12AOS=HomosapiensOX=9606GN=MYL12APE=1SV=2;sp|O14950|ML12B_HUMANMyosinregulatorylightchain12BOS=HomosapiensOX=9606GN=MYL12BPE=1SV=2;sp|P24844|MYL9_HUMANMyosinregulatorylightpolypeptide9OS=HomosapiensOX=9606GN=MYL9PE=1SV=4	sp|P19105|ML12A_HUMANMyosinregulatorylightchain12AOS=HomosapiensOX=9606GN=MYL12APE=1SV=2;sp|O14950|ML12B_HUMANMyosinregulatorylightchain12BOS=HomosapiensOX=9606GN=MYL12BPE=1SV=2;sp|P24844|MYL9_HUMANMyosinregulatorylightpolypeptide9OS=HomosapiensOX=9606GN=MYL9PE=1SV=4	8;8;4	8;8;4	8;8;4	;;	3	8	8	8	7	6	7	6	8	7	7	6	8	7	7	7	7	6	7	6	8	7	7	6	8	7	7	7	7	6	7	6	8	7	7	6	8	7	7	7	52	52	52	19.794
sp|O14964|HGS_HUMANHepatocytegrowthfactor-regulatedtyrosinekinasesubstrateOS=HomosapiensOX=9606GN=HGSPE=1SV=1	sp|O14964|HGS_HUMANHepatocytegrowthfactor-regulatedtyrosinekinasesubstrateOS=HomosapiensOX=9606GN=HGSPE=1SV=1	8	8	8		1	8	8	8	3	4	6	1	3	2	8	7	6	7	7	6	3	4	6	1	3	2	8	7	6	7	7	6	3	4	6	1	3	2	8	7	6	7	7	6	10.9	10.9	10.9	86.191
sp|O14965|AURKA_HUMANAurorakinaseAOS=HomosapiensOX=9606GN=AURKAPE=1SV=2;sp|Q9UQB9|AURKC_HUMANAurorakinaseCOS=HomosapiensOX=9606GN=AURKCPE=1SV=1	sp|O14965|AURKA_HUMANAurorakinaseAOS=HomosapiensOX=9606GN=AURKAPE=1SV=2	5;1	5;1	4;0		2	5	5	4	2	3	2	3	2	2	3	4	3	2	3	2	2	3	2	3	2	2	3	4	3	2	3	2	1	2	1	2	1	1	2	3	2	1	2	1	16.4	16.4	14.4	45.809
sp|O14974|MYPT1_HUMANProteinphosphatase1regulatorysubunit12AOS=HomosapiensOX=9606GN=PPP1R12APE=1SV=1	sp|O14974|MYPT1_HUMANProteinphosphatase1regulatorysubunit12AOS=HomosapiensOX=9606GN=PPP1R12APE=1SV=1	7	7	7		1	7	7	7	5	5	7	1	0	2	5	5	5	4	4	4	5	5	7	1	0	2	5	5	5	4	4	4	5	5	7	1	0	2	5	5	5	4	4	4	9.3	9.3	9.3	115.28
sp|O14975|S27A2_HUMANVerylong-chainacyl-CoAsynthetaseOS=HomosapiensOX=9606GN=SLC27A2PE=1SV=2	sp|O14975|S27A2_HUMANVerylong-chainacyl-CoAsynthetaseOS=HomosapiensOX=9606GN=SLC27A2PE=1SV=2	7	7	7		1	7	7	7	0	0	0	0	0	0	6	7	5	0	0	0	0	0	0	0	0	0	6	7	5	0	0	0	0	0	0	0	0	0	6	7	5	0	0	0	16.8	16.8	16.8	70.311
sp|O14979|HNRDL_HUMANHeterogeneousnuclearribonucleoproteinD-likeOS=HomosapiensOX=9606GN=HNRNPDLPE=1SV=3	sp|O14979|HNRDL_HUMANHeterogeneousnuclearribonucleoproteinD-likeOS=HomosapiensOX=9606GN=HNRNPDLPE=1SV=3	10	9	9		1	10	9	9	8	9	9	4	7	4	9	9	8	9	9	10	7	8	8	3	6	3	8	8	7	8	8	9	7	8	8	3	6	3	8	8	7	8	8	9	25	23.1	23.1	46.437
sp|O14980|XPO1_HUMANExportin-1OS=HomosapiensOX=9606GN=XPO1PE=1SV=1	sp|O14980|XPO1_HUMANExportin-1OS=HomosapiensOX=9606GN=XPO1PE=1SV=1	35	35	35		1	35	35	35	27	26	25	22	21	20	30	28	28	28	27	26	27	26	25	22	21	20	30	28	28	28	27	26	27	26	25	22	21	20	30	28	28	28	27	26	37.6	37.6	37.6	123.38
sp|O14981|BTAF1_HUMANTATA-bindingprotein-associatedfactor172OS=HomosapiensOX=9606GN=BTAF1PE=1SV=2	sp|O14981|BTAF1_HUMANTATA-bindingprotein-associatedfactor172OS=HomosapiensOX=9606GN=BTAF1PE=1SV=2	5	5	5		1	5	5	5	4	3	3	3	3	2	1	1	1	1	0	1	4	3	3	3	3	2	1	1	1	1	0	1	4	3	3	3	3	2	1	1	1	1	0	1	3.7	3.7	3.7	206.89
sp|O15027|SC16A_HUMANProteintransportproteinSec16AOS=HomosapiensOX=9606GN=SEC16APE=1SV=4	sp|O15027|SC16A_HUMANProteintransportproteinSec16AOS=HomosapiensOX=9606GN=SEC16APE=1SV=4	12	12	12		1	12	12	12	6	5	8	2	1	1	3	4	4	8	8	5	6	5	8	2	1	1	3	4	4	8	8	5	6	5	8	2	1	1	3	4	4	8	8	5	9.1	9.1	9.1	251.89
sp|O15031|PLXB2_HUMANPlexin-B2OS=HomosapiensOX=9606GN=PLXNB2PE=1SV=3;sp|O60486|PLXC1_HUMANPlexin-C1OS=HomosapiensOX=9606GN=PLXNC1PE=1SV=1;sp|Q9Y4D7|PLXD1_HUMANPlexin-D1OS=HomosapiensOX=9606GN=PLXND1PE=1SV=3	sp|O15031|PLXB2_HUMANPlexin-B2OS=HomosapiensOX=9606GN=PLXNB2PE=1SV=3	12;1;1	12;1;1	12;1;1		3	12	12	12	4	2	4	1	2	2	7	8	6	7	7	6	4	2	4	1	2	2	7	8	6	7	7	6	4	2	4	1	2	2	7	8	6	7	7	6	10.3	10.3	10.3	205.12
sp|O15042|SR140_HUMANU2snRNP-associatedSURPmotif-containingproteinOS=HomosapiensOX=9606GN=U2SURPPE=1SV=2	sp|O15042|SR140_HUMANU2snRNP-associatedSURPmotif-containingproteinOS=HomosapiensOX=9606GN=U2SURPPE=1SV=2	11	11	11		1	11	11	11	4	7	6	5	4	5	9	9	9	4	5	8	4	7	6	5	4	5	9	9	9	4	5	8	4	7	6	5	4	5	9	9	9	4	5	8	13.9	13.9	13.9	118.29
sp|O15061|SYNEM_HUMANSyneminOS=HomosapiensOX=9606GN=SYNMPE=1SV=2	sp|O15061|SYNEM_HUMANSyneminOS=HomosapiensOX=9606GN=SYNMPE=1SV=2	21	21	21		1	21	21	21	20	19	17	0	0	0	4	4	6	1	0	0	20	19	17	0	0	0	4	4	6	1	0	0	20	19	17	0	0	0	4	4	6	1	0	0	18.1	18.1	18.1	172.77
sp|O15067|PUR4_HUMANPhosphoribosylformylglycinamidinesynthaseOS=HomosapiensOX=9606GN=PFASPE=1SV=4	sp|O15067|PUR4_HUMANPhosphoribosylformylglycinamidinesynthaseOS=HomosapiensOX=9606GN=PFASPE=1SV=4	33	33	33		1	33	33	33	24	21	19	5	6	5	26	27	28	24	22	22	24	21	19	5	6	5	26	27	28	24	22	22	24	21	19	5	6	5	26	27	28	24	22	22	43.2	43.2	43.2	144.73
sp|O15084|ANR28_HUMANSerine/threonine-proteinphosphatase6regulatoryankyrinrepeatsubunitAOS=HomosapiensOX=9606GN=ANKRD28PE=1SV=5	sp|O15084|ANR28_HUMANSerine/threonine-proteinphosphatase6regulatoryankyrinrepeatsubunitAOS=HomosapiensOX=9606GN=ANKRD28PE=1SV=5	3	3	3		1	3	3	3	2	1	0	1	1	1	2	2	0	0	1	0	2	1	0	1	1	1	2	2	0	0	1	0	2	1	0	1	1	1	2	2	0	0	1	0	4.5	4.5	4.5	112.96
sp|O15091|MRPP3_HUMANMitochondrialribonucleasePcatalyticsubunitOS=HomosapiensOX=9606GN=PRORPPE=1SV=2	sp|O15091|MRPP3_HUMANMitochondrialribonucleasePcatalyticsubunitOS=HomosapiensOX=9606GN=PRORPPE=1SV=2	3	3	3		1	3	3	3	1	2	1	1	0	0	2	3	2	0	0	0	1	2	1	1	0	0	2	3	2	0	0	0	1	2	1	1	0	0	2	3	2	0	0	0	7	7	7	67.315
sp|O15111|IKKA_HUMANInhibitorofnuclearfactorkappa-BkinasesubunitalphaOS=HomosapiensOX=9606GN=CHUKPE=1SV=2;sp|Q9UPZ9|CILK1_HUMANSerine/threonine-proteinkinaseICKOS=HomosapiensOX=9606GN=CILK1PE=1SV=1;sp|O14920|IKKB_HUMANInhibitorofnuclearfactorkappa-BkinasesubunitbetaOS=HomosapiensOX=9606GN=IKBKBPE=1SV=1	sp|O15111|IKKA_HUMANInhibitorofnuclearfactorkappa-BkinasesubunitalphaOS=HomosapiensOX=9606GN=CHUKPE=1SV=2	3;1;1	3;1;1	3;1;1		3	3	3	3	2	2	2	2	3	3	3	2	1	3	2	2	2	2	2	2	3	3	3	2	1	3	2	2	2	2	2	2	3	3	3	2	1	3	2	2	3.5	3.5	3.5	84.639
sp|O15116|LSM1_HUMANU6snRNA-associatedSm-likeproteinLSm1OS=HomosapiensOX=9606GN=LSM1PE=1SV=1	sp|O15116|LSM1_HUMANU6snRNA-associatedSm-likeproteinLSm1OS=HomosapiensOX=9606GN=LSM1PE=1SV=1	2	2	2		1	2	2	2	2	2	2	1	0	1	2	1	2	2	1	1	2	2	2	1	0	1	2	1	2	2	1	1	2	2	2	1	0	1	2	1	2	2	1	1	17.3	17.3	17.3	15.179
sp|O15121|DEGS1_HUMANSphingolipiddelta(4)-desaturaseDES1OS=HomosapiensOX=9606GN=DEGS1PE=1SV=1	sp|O15121|DEGS1_HUMANSphingolipiddelta(4)-desaturaseDES1OS=HomosapiensOX=9606GN=DEGS1PE=1SV=1	2	2	2		1	2	2	2	0	0	1	0	0	0	0	1	0	1	1	1	0	0	1	0	0	0	0	1	0	1	1	1	0	0	1	0	0	0	0	1	0	1	1	1	10.5	10.5	10.5	37.866
sp|O15126|SCAM1_HUMANSecretorycarrier-associatedmembraneprotein1OS=HomosapiensOX=9606GN=SCAMP1PE=1SV=2	sp|O15126|SCAM1_HUMANSecretorycarrier-associatedmembraneprotein1OS=HomosapiensOX=9606GN=SCAMP1PE=1SV=2	2	2	2		1	2	2	2	1	1	1	0	0	0	2	1	2	2	1	1	1	1	1	0	0	0	2	1	2	2	1	1	1	1	1	0	0	0	2	1	2	2	1	1	10.7	10.7	10.7	37.92
sp|O15127|SCAM2_HUMANSecretorycarrier-associatedmembraneprotein2OS=HomosapiensOX=9606GN=SCAMP2PE=1SV=2	sp|O15127|SCAM2_HUMANSecretorycarrier-associatedmembraneprotein2OS=HomosapiensOX=9606GN=SCAMP2PE=1SV=2	2	2	2		1	2	2	2	2	2	2	1	1	1	2	2	2	2	2	2	2	2	2	1	1	1	2	2	2	2	2	2	2	2	2	1	1	1	2	2	2	2	2	2	9.7	9.7	9.7	36.648
sp|O15143|ARC1B_HUMANActin-relatedprotein2/3complexsubunit1BOS=HomosapiensOX=9606GN=ARPC1BPE=1SV=3	sp|O15143|ARC1B_HUMANActin-relatedprotein2/3complexsubunit1BOS=HomosapiensOX=9606GN=ARPC1BPE=1SV=3	15	15	14		1	15	15	14	12	12	12	10	10	12	11	14	13	14	14	15	12	12	12	10	10	12	11	14	13	14	14	15	11	11	11	9	9	11	10	13	12	13	13	14	61.3	61.3	55.1	40.949
sp|O15144|ARPC2_HUMANActin-relatedprotein2/3complexsubunit2OS=HomosapiensOX=9606GN=ARPC2PE=1SV=1	sp|O15144|ARPC2_HUMANActin-relatedprotein2/3complexsubunit2OS=HomosapiensOX=9606GN=ARPC2PE=1SV=1	18	18	18		1	18	18	18	14	12	12	12	11	14	10	10	11	15	15	15	14	12	12	12	11	14	10	10	11	15	15	15	14	12	12	12	11	14	10	10	11	15	15	15	65.3	65.3	65.3	34.333
sp|O15145|ARPC3_HUMANActin-relatedprotein2/3complexsubunit3OS=HomosapiensOX=9606GN=ARPC3PE=1SV=3	sp|O15145|ARPC3_HUMANActin-relatedprotein2/3complexsubunit3OS=HomosapiensOX=9606GN=ARPC3PE=1SV=3	4	4	4		1	4	4	4	3	3	2	3	3	3	2	3	2	4	3	4	3	3	2	3	3	3	2	3	2	4	3	4	3	3	2	3	3	3	2	3	2	4	3	4	19.1	19.1	19.1	20.546
sp|O15155|BET1_HUMANBET1homologOS=HomosapiensOX=9606GN=BET1PE=1SV=1	sp|O15155|BET1_HUMANBET1homologOS=HomosapiensOX=9606GN=BET1PE=1SV=1	1	1	1		1	1	1	1	1	0	0	0	0	0	1	0	1	1	0	1	1	0	0	0	0	0	1	0	1	1	0	1	1	0	0	0	0	0	1	0	1	1	0	1	15.3	15.3	15.3	13.289
sp|O15160|RPAC1_HUMANDNA-directedRNApolymerasesIandIIIsubunitRPAC1OS=HomosapiensOX=9606GN=POLR1CPE=1SV=1	sp|O15160|RPAC1_HUMANDNA-directedRNApolymerasesIandIIIsubunitRPAC1OS=HomosapiensOX=9606GN=POLR1CPE=1SV=1	6	6	6		1	6	6	6	6	5	5	2	2	0	6	6	6	5	6	5	6	5	5	2	2	0	6	6	6	5	6	5	6	5	5	2	2	0	6	6	6	5	6	5	24.9	24.9	24.9	39.249
sp|O15173|PGRC2_HUMANMembrane-associatedprogesteronereceptorcomponent2OS=HomosapiensOX=9606GN=PGRMC2PE=1SV=1	sp|O15173|PGRC2_HUMANMembrane-associatedprogesteronereceptorcomponent2OS=HomosapiensOX=9606GN=PGRMC2PE=1SV=1	6	5	5		1	6	5	5	3	3	2	2	1	2	3	3	2	4	5	4	3	2	2	1	1	1	3	3	1	3	4	3	3	2	2	1	1	1	3	3	1	3	4	3	32.7	32.7	32.7	23.818
sp|O15212|PFD6_HUMANPrefoldinsubunit6OS=HomosapiensOX=9606GN=PFDN6PE=1SV=1	sp|O15212|PFD6_HUMANPrefoldinsubunit6OS=HomosapiensOX=9606GN=PFDN6PE=1SV=1	4	4	4		1	4	4	4	3	3	3	3	4	3	2	1	0	2	1	1	3	3	3	3	4	3	2	1	0	2	1	1	3	3	3	3	4	3	2	1	0	2	1	1	24	24	24	14.582
sp|O15226|NKRF_HUMANNF-kappa-B-repressingfactorOS=HomosapiensOX=9606GN=NKRFPE=1SV=2	sp|O15226|NKRF_HUMANNF-kappa-B-repressingfactorOS=HomosapiensOX=9606GN=NKRFPE=1SV=2	5	5	5		1	5	5	5	0	0	1	0	0	0	5	5	5	1	1	2	0	0	1	0	0	0	5	5	5	1	1	2	0	0	1	0	0	0	5	5	5	1	1	2	9.6	9.6	9.6	77.672
sp|O15228|GNPAT_HUMANDihydroxyacetonephosphateacyltransferaseOS=HomosapiensOX=9606GN=GNPATPE=1SV=1	sp|O15228|GNPAT_HUMANDihydroxyacetonephosphateacyltransferaseOS=HomosapiensOX=9606GN=GNPATPE=1SV=1	3	3	3		1	3	3	3	0	0	0	0	0	0	0	1	1	2	2	1	0	0	0	0	0	0	0	1	1	2	2	1	0	0	0	0	0	0	0	1	1	2	2	1	7.9	7.9	7.9	77.187
sp|O15230|LAMA5_HUMANLamininsubunitalpha-5OS=HomosapiensOX=9606GN=LAMA5PE=1SV=8	sp|O15230|LAMA5_HUMANLamininsubunitalpha-5OS=HomosapiensOX=9606GN=LAMA5PE=1SV=8	16	16	16		1	16	16	16	2	4	2	0	1	1	5	6	3	13	14	12	2	4	2	0	1	1	5	6	3	13	14	12	2	4	2	0	1	1	5	6	3	13	14	12	7.1	7.1	7.1	399.73
sp|O15231|ZN185_HUMANZincfingerprotein185OS=HomosapiensOX=9606GN=ZNF185PE=1SV=3	sp|O15231|ZN185_HUMANZincfingerprotein185OS=HomosapiensOX=9606GN=ZNF185PE=1SV=3	5	5	5		1	5	5	5	0	0	0	1	0	0	4	4	2	0	0	0	0	0	0	1	0	0	4	4	2	0	0	0	0	0	0	1	0	0	4	4	2	0	0	0	16.8	16.8	16.8	73.525
sp|O15258|RER1_HUMANProteinRER1OS=HomosapiensOX=9606GN=RER1PE=1SV=1	sp|O15258|RER1_HUMANProteinRER1OS=HomosapiensOX=9606GN=RER1PE=1SV=1	1	1	1		1	1	1	1	1	1	1	1	1	1	1	1	1	1	1	1	1	1	1	1	1	1	1	1	1	1	1	1	1	1	1	1	1	1	1	1	1	1	1	1	9.7	9.7	9.7	22.958
sp|O15260|SURF4_HUMANSurfeitlocusprotein4OS=HomosapiensOX=9606GN=SURF4PE=1SV=3	sp|O15260|SURF4_HUMANSurfeitlocusprotein4OS=HomosapiensOX=9606GN=SURF4PE=1SV=3	3	3	3		1	3	3	3	3	3	3	3	3	3	2	2	3	2	2	3	3	3	3	3	3	3	2	2	3	2	2	3	3	3	3	3	3	3	2	2	3	2	2	3	11.9	11.9	11.9	30.394
sp|O15269|SPTC1_HUMANSerinepalmitoyltransferase1OS=HomosapiensOX=9606GN=SPTLC1PE=1SV=1	sp|O15269|SPTC1_HUMANSerinepalmitoyltransferase1OS=HomosapiensOX=9606GN=SPTLC1PE=1SV=1	5	5	5		1	5	5	5	2	3	3	1	0	0	5	5	3	5	4	5	2	3	3	1	0	0	5	5	3	5	4	5	2	3	3	1	0	0	5	5	3	5	4	5	16.5	16.5	16.5	52.743
sp|O15270|SPTC2_HUMANSerinepalmitoyltransferase2OS=HomosapiensOX=9606GN=SPTLC2PE=1SV=1	sp|O15270|SPTC2_HUMANSerinepalmitoyltransferase2OS=HomosapiensOX=9606GN=SPTLC2PE=1SV=1	4	4	4		1	4	4	4	1	0	1	1	1	1	2	1	1	1	3	4	1	0	1	1	1	1	2	1	1	1	3	4	1	0	1	1	1	1	2	1	1	1	3	4	8.7	8.7	8.7	62.924
sp|O15294|OGT1_HUMANUDP-N-acetylglucosamine--peptideN-acetylglucosaminyltransferase110kDasubunitOS=HomosapiensOX=9606GN=OGTPE=1SV=3	sp|O15294|OGT1_HUMANUDP-N-acetylglucosamine--peptideN-acetylglucosaminyltransferase110kDasubunitOS=HomosapiensOX=9606GN=OGTPE=1SV=3	11	11	11		1	11	11	11	6	6	5	5	6	5	5	5	5	8	7	7	6	6	5	5	6	5	5	5	5	8	7	7	6	6	5	5	6	5	5	5	5	8	7	7	15.8	15.8	15.8	116.92
sp|O15305|PMM2_HUMANPhosphomannomutase2OS=HomosapiensOX=9606GN=PMM2PE=1SV=1;sp|Q92871|PMM1_HUMANPhosphomannomutase1OS=HomosapiensOX=9606GN=PMM1PE=1SV=2	sp|O15305|PMM2_HUMANPhosphomannomutase2OS=HomosapiensOX=9606GN=PMM2PE=1SV=1	8;1	8;1	8;1		2	8	8	8	3	3	6	0	3	0	6	6	6	3	4	2	3	3	6	0	3	0	6	6	6	3	4	2	3	3	6	0	3	0	6	6	6	3	4	2	28.9	28.9	28.9	28.082
sp|O15344|TRI18_HUMANE3ubiquitin-proteinligaseMidline-1OS=HomosapiensOX=9606GN=MID1PE=1SV=1	sp|O15344|TRI18_HUMANE3ubiquitin-proteinligaseMidline-1OS=HomosapiensOX=9606GN=MID1PE=1SV=1	11	11	11		1	11	11	11	0	1	1	0	0	0	11	11	9	8	9	8	0	1	1	0	0	0	11	11	9	8	9	8	0	1	1	0	0	0	11	11	9	8	9	8	24.6	24.6	24.6	75.25
sp|O15347|HMGB3_HUMANHighmobilitygroupproteinB3OS=HomosapiensOX=9606GN=HMGB3PE=1SV=4	sp|O15347|HMGB3_HUMANHighmobilitygroupproteinB3OS=HomosapiensOX=9606GN=HMGB3PE=1SV=4	2	2	2		1	2	2	2	0	1	0	0	0	0	2	2	2	2	2	2	0	1	0	0	0	0	2	2	2	2	2	2	0	1	0	0	0	0	2	2	2	2	2	2	14	14	14	22.98
sp|O15355|PPM1G_HUMANProteinphosphatase1GOS=HomosapiensOX=9606GN=PPM1GPE=1SV=1	sp|O15355|PPM1G_HUMANProteinphosphatase1GOS=HomosapiensOX=9606GN=PPM1GPE=1SV=1	11	11	11		1	11	11	11	8	6	9	2	2	2	8	10	10	9	9	11	8	6	9	2	2	2	8	10	10	9	9	11	8	6	9	2	2	2	8	10	10	9	9	11	31.5	31.5	31.5	59.271
sp|O15357|SHIP2_HUMANPhosphatidylinositol3,4,5-trisphosphate5-phosphatase2OS=HomosapiensOX=9606GN=INPPL1PE=1SV=2	sp|O15357|SHIP2_HUMANPhosphatidylinositol3,4,5-trisphosphate5-phosphatase2OS=HomosapiensOX=9606GN=INPPL1PE=1SV=2	6	6	6		1	6	6	6	0	1	1	1	1	2	0	2	0	2	4	4	0	1	1	1	1	2	0	2	0	2	4	4	0	1	1	1	1	2	0	2	0	2	4	4	6.8	6.8	6.8	138.6
sp|O15371|EIF3D_HUMANEukaryotictranslationinitiationfactor3subunitDOS=HomosapiensOX=9606GN=EIF3DPE=1SV=1	sp|O15371|EIF3D_HUMANEukaryotictranslationinitiationfactor3subunitDOS=HomosapiensOX=9606GN=EIF3DPE=1SV=1	19	19	19		1	19	19	19	12	14	15	14	15	15	15	16	16	17	17	16	12	14	15	14	15	15	15	16	16	17	17	16	12	14	15	14	15	15	15	16	16	17	17	16	54.9	54.9	54.9	63.972
sp|O15372|EIF3H_HUMANEukaryotictranslationinitiationfactor3subunitHOS=HomosapiensOX=9606GN=EIF3HPE=1SV=1	sp|O15372|EIF3H_HUMANEukaryotictranslationinitiationfactor3subunitHOS=HomosapiensOX=9606GN=EIF3HPE=1SV=1	14	14	14		1	14	14	14	12	12	10	4	8	6	11	12	11	12	10	10	12	12	10	4	8	6	11	12	11	12	10	10	12	12	10	4	8	6	11	12	11	12	10	10	60.2	60.2	60.2	39.93
sp|O15381|NVL_HUMANNuclearvalosin-containingprotein-likeOS=HomosapiensOX=9606GN=NVLPE=1SV=1	sp|O15381|NVL_HUMANNuclearvalosin-containingprotein-likeOS=HomosapiensOX=9606GN=NVLPE=1SV=1	1	1	1		1	1	1	1	1	1	1	0	0	0	0	0	0	0	0	0	1	1	1	0	0	0	0	0	0	0	0	0	1	1	1	0	0	0	0	0	0	0	0	0	1.8	1.8	1.8	95.05
sp|O15382|BCAT2_HUMANBranched-chain-amino-acidaminotransferase,mitochondrialOS=HomosapiensOX=9606GN=BCAT2PE=1SV=2	sp|O15382|BCAT2_HUMANBranched-chain-amino-acidaminotransferase,mitochondrialOS=HomosapiensOX=9606GN=BCAT2PE=1SV=2	12	12	12		1	12	12	12	3	5	4	2	3	3	11	10	12	11	11	11	3	5	4	2	3	3	11	10	12	11	11	11	3	5	4	2	3	3	11	10	12	11	11	11	49.5	49.5	49.5	44.287
sp|O15397|IPO8_HUMANImportin-8OS=HomosapiensOX=9606GN=IPO8PE=1SV=2	sp|O15397|IPO8_HUMANImportin-8OS=HomosapiensOX=9606GN=IPO8PE=1SV=2	8	7	7		1	8	7	7	5	3	4	2	3	3	3	2	2	3	4	4	5	2	4	1	2	2	2	1	1	2	3	3	5	2	4	1	2	2	2	1	1	2	3	3	8.3	7.3	7.3	119.94
sp|O15400|STX7_HUMANSyntaxin-7OS=HomosapiensOX=9606GN=STX7PE=1SV=4	sp|O15400|STX7_HUMANSyntaxin-7OS=HomosapiensOX=9606GN=STX7PE=1SV=4	6	6	6		1	6	6	6	4	3	5	3	3	3	4	4	3	4	4	3	4	3	5	3	3	3	4	4	3	4	4	3	4	3	5	3	3	3	4	4	3	4	4	3	36	36	36	29.815
sp|O15427|MOT4_HUMANMonocarboxylatetransporter4OS=HomosapiensOX=9606GN=SLC16A3PE=1SV=1	sp|O15427|MOT4_HUMANMonocarboxylatetransporter4OS=HomosapiensOX=9606GN=SLC16A3PE=1SV=1	1	1	1		1	1	1	1	1	1	1	1	1	1	1	0	0	0	0	0	1	1	1	1	1	1	1	0	0	0	0	0	1	1	1	1	1	1	1	0	0	0	0	0	1.7	1.7	1.7	49.469
sp|O15438|MRP3_HUMANCanalicularmultispecificorganicaniontransporter2OS=HomosapiensOX=9606GN=ABCC3PE=1SV=3	sp|O15438|MRP3_HUMANCanalicularmultispecificorganicaniontransporter2OS=HomosapiensOX=9606GN=ABCC3PE=1SV=3	4	4	4		1	4	4	4	0	0	0	0	0	0	4	2	4	1	2	1	0	0	0	0	0	0	4	2	4	1	2	1	0	0	0	0	0	0	4	2	4	1	2	1	4.6	4.6	4.6	169.34
sp|O15439|MRP4_HUMANMultidrugresistance-associatedprotein4OS=HomosapiensOX=9606GN=ABCC4PE=1SV=3	sp|O15439|MRP4_HUMANMultidrugresistance-associatedprotein4OS=HomosapiensOX=9606GN=ABCC4PE=1SV=3	9	9	9		1	9	9	9	0	1	1	0	0	0	2	2	2	7	6	8	0	1	1	0	0	0	2	2	2	7	6	8	0	1	1	0	0	0	2	2	2	7	6	8	10.7	10.7	10.7	149.52
sp|O15440|MRP5_HUMANMultidrugresistance-associatedprotein5OS=HomosapiensOX=9606GN=ABCC5PE=1SV=2	sp|O15440|MRP5_HUMANMultidrugresistance-associatedprotein5OS=HomosapiensOX=9606GN=ABCC5PE=1SV=2	1	1	1		1	1	1	1	1	1	1	1	1	1	1	1	0	1	1	0	1	1	1	1	1	1	1	1	0	1	1	0	1	1	1	1	1	1	1	1	0	1	1	0	1.6	1.6	1.6	160.66
sp|O15446|RPA34_HUMANDNA-directedRNApolymeraseIsubunitRPA34OS=HomosapiensOX=9606GN=CD3EAPPE=1SV=1	sp|O15446|RPA34_HUMANDNA-directedRNApolymeraseIsubunitRPA34OS=HomosapiensOX=9606GN=CD3EAPPE=1SV=1	1	1	1		1	1	1	1	1	1	0	0	0	0	0	0	0	0	0	0	1	1	0	0	0	0	0	0	0	0	0	0	1	1	0	0	0	0	0	0	0	0	0	0	4.7	4.7	4.7	54.985
sp|O15460|P4HA2_HUMANProlyl4-hydroxylasesubunitalpha-2OS=HomosapiensOX=9606GN=P4HA2PE=1SV=1	sp|O15460|P4HA2_HUMANProlyl4-hydroxylasesubunitalpha-2OS=HomosapiensOX=9606GN=P4HA2PE=1SV=1	9	9	9		1	9	9	9	5	7	6	0	0	0	6	6	5	7	8	7	5	7	6	0	0	0	6	6	5	7	8	7	5	7	6	0	0	0	6	6	5	7	8	7	26.5	26.5	26.5	60.901
sp|O15484|CAN5_HUMANCalpain-5OS=HomosapiensOX=9606GN=CAPN5PE=1SV=2	sp|O15484|CAN5_HUMANCalpain-5OS=HomosapiensOX=9606GN=CAPN5PE=1SV=2	1	1	1		1	1	1	1	0	0	1	0	0	0	0	0	0	1	1	1	0	0	1	0	0	0	0	0	0	1	1	1	0	0	1	0	0	0	0	0	0	1	1	1	3	3	3	73.168
sp|O15498|YKT6_HUMANSynaptobrevinhomologYKT6OS=HomosapiensOX=9606GN=YKT6PE=1SV=1	sp|O15498|YKT6_HUMANSynaptobrevinhomologYKT6OS=HomosapiensOX=9606GN=YKT6PE=1SV=1	8	8	8		1	8	8	8	7	8	7	3	5	4	8	7	6	8	7	7	7	8	7	3	5	4	8	7	6	8	7	7	7	8	7	3	5	4	8	7	6	8	7	7	55.6	55.6	55.6	22.417
sp|O15511|ARPC5_HUMANActin-relatedprotein2/3complexsubunit5OS=HomosapiensOX=9606GN=ARPC5PE=1SV=3	sp|O15511|ARPC5_HUMANActin-relatedprotein2/3complexsubunit5OS=HomosapiensOX=9606GN=ARPC5PE=1SV=3	3	3	3		1	3	3	3	2	2	2	2	2	1	2	2	3	2	3	2	2	2	2	2	2	1	2	2	3	2	3	2	2	2	2	2	2	1	2	2	3	2	3	2	29.1	29.1	29.1	16.32
sp|O15523|DDX3Y_HUMANATP-dependentRNAhelicaseDDX3YOS=HomosapiensOX=9606GN=DDX3YPE=1SV=2	sp|O15523|DDX3Y_HUMANATP-dependentRNAhelicaseDDX3YOS=HomosapiensOX=9606GN=DDX3YPE=1SV=2	22	3	3		1	22	3	3	13	13	12	11	11	11	17	17	21	17	17	18	1	1	1	0	0	0	1	1	3	2	1	2	1	1	1	0	0	0	1	1	3	2	1	2	37.4	5.5	5.5	73.153
sp|Q6A1A2|PDPK2_HUMANPutative3-phosphoinositide-dependentproteinkinase2OS=HomosapiensOX=9606GN=PDPK2PPE=5SV=1;sp|O15530|PDPK1_HUMAN3-phosphoinositide-dependentproteinkinase1OS=HomosapiensOX=9606GN=PDPK1PE=1SV=1	sp|Q6A1A2|PDPK2_HUMANPutative3-phosphoinositide-dependentproteinkinase2OS=HomosapiensOX=9606GN=PDPK2PPE=5SV=1;sp|O15530|PDPK1_HUMAN3-phosphoinositide-dependentproteinkinase1OS=HomosapiensOX=9606GN=PDPK1PE=1SV=1	5;5	5;5	5;5	;	2	5	5	5	3	3	2	1	0	0	3	3	1	3	4	1	3	3	2	1	0	0	3	3	1	3	4	1	3	3	2	1	0	0	3	3	1	3	4	1	21.2	21.2	21.2	44.765
sp|O15540|FABP7_HUMANFattyacid-bindingprotein,brainOS=HomosapiensOX=9606GN=FABP7PE=1SV=3	sp|O15540|FABP7_HUMANFattyacid-bindingprotein,brainOS=HomosapiensOX=9606GN=FABP7PE=1SV=3	4	4	4		1	4	4	4	4	4	4	0	0	0	0	0	0	2	2	3	4	4	4	0	0	0	0	0	0	2	2	3	4	4	4	0	0	0	0	0	0	2	2	3	43.9	43.9	43.9	14.889
sp|O43143|DHX15_HUMANPre-mRNA-splicingfactorATP-dependentRNAhelicaseDHX15OS=HomosapiensOX=9606GN=DHX15PE=1SV=2	sp|O43143|DHX15_HUMANPre-mRNA-splicingfactorATP-dependentRNAhelicaseDHX15OS=HomosapiensOX=9606GN=DHX15PE=1SV=2	28	28	27		1	28	28	27	22	23	23	22	22	21	24	23	24	27	24	26	22	23	23	22	22	21	24	23	24	27	24	26	21	22	22	21	21	20	23	22	23	26	23	25	44.8	44.8	43.6	90.932
sp|O43148|MCES_HUMANmRNAcapguanine-N7methyltransferaseOS=HomosapiensOX=9606GN=RNMTPE=1SV=1	sp|O43148|MCES_HUMANmRNAcapguanine-N7methyltransferaseOS=HomosapiensOX=9606GN=RNMTPE=1SV=1	8	8	8		1	8	8	8	4	4	3	4	3	2	3	6	6	5	6	6	4	4	3	4	3	2	3	6	6	5	6	6	4	4	3	4	3	2	3	6	6	5	6	6	21.6	21.6	21.6	54.843
sp|O43156|TTI1_HUMANTELO2-interactingprotein1homologOS=HomosapiensOX=9606GN=TTI1PE=1SV=3	sp|O43156|TTI1_HUMANTELO2-interactingprotein1homologOS=HomosapiensOX=9606GN=TTI1PE=1SV=3	2	2	2		1	2	2	2	1	1	1	0	0	0	1	2	1	1	1	1	1	1	1	0	0	0	1	2	1	1	1	1	1	1	1	0	0	0	1	2	1	1	1	1	2.5	2.5	2.5	122.07
sp|O43159|RRP8_HUMANRibosomalRNA-processingprotein8OS=HomosapiensOX=9606GN=RRP8PE=1SV=2	sp|O43159|RRP8_HUMANRibosomalRNA-processingprotein8OS=HomosapiensOX=9606GN=RRP8PE=1SV=2	3	3	3		1	3	3	3	0	0	1	0	0	0	2	2	2	1	1	1	0	0	1	0	0	0	2	2	2	1	1	1	0	0	1	0	0	0	2	2	2	1	1	1	10.7	10.7	10.7	50.714
sp|O43169|CYB5B_HUMANCytochromeb5typeBOS=HomosapiensOX=9606GN=CYB5BPE=1SV=3	sp|O43169|CYB5B_HUMANCytochromeb5typeBOS=HomosapiensOX=9606GN=CYB5BPE=1SV=3	7	7	7		1	7	7	7	5	5	4	0	0	0	6	6	5	6	6	7	5	5	4	0	0	0	6	6	5	6	6	7	5	5	4	0	0	0	6	6	5	6	6	7	62	62	62	16.694
sp|O43172|PRP4_HUMANU4/U6smallnuclearribonucleoproteinPrp4OS=HomosapiensOX=9606GN=PRPF4PE=1SV=2	sp|O43172|PRP4_HUMANU4/U6smallnuclearribonucleoproteinPrp4OS=HomosapiensOX=9606GN=PRPF4PE=1SV=2	13	13	13		1	13	13	13	5	6	4	6	6	6	8	8	6	11	10	8	5	6	4	6	6	6	8	8	6	11	10	8	5	6	4	6	6	6	8	8	6	11	10	8	29.9	29.9	29.9	58.449
sp|O43175|SERA_HUMAND-3-phosphoglyceratedehydrogenaseOS=HomosapiensOX=9606GN=PHGDHPE=1SV=4	sp|O43175|SERA_HUMAND-3-phosphoglyceratedehydrogenaseOS=HomosapiensOX=9606GN=PHGDHPE=1SV=4	26	26	26		1	26	26	26	23	21	21	16	15	15	16	16	15	21	20	20	23	21	21	16	15	15	16	16	15	21	20	20	23	21	21	16	15	15	16	16	15	21	20	20	51	51	51	56.65
sp|O43237|DC1L2_HUMANCytoplasmicdynein1lightintermediatechain2OS=HomosapiensOX=9606GN=DYNC1LI2PE=1SV=1	sp|O43237|DC1L2_HUMANCytoplasmicdynein1lightintermediatechain2OS=HomosapiensOX=9606GN=DYNC1LI2PE=1SV=1	8	7	7		1	8	7	7	7	7	6	3	0	0	5	4	4	7	6	6	6	7	6	2	0	0	4	4	4	6	6	5	6	7	6	2	0	0	4	4	4	6	6	5	25.4	22.8	22.8	54.099
sp|O43242|PSMD3_HUMAN26Sproteasomenon-ATPaseregulatorysubunit3OS=HomosapiensOX=9606GN=PSMD3PE=1SV=2	sp|O43242|PSMD3_HUMAN26Sproteasomenon-ATPaseregulatorysubunit3OS=HomosapiensOX=9606GN=PSMD3PE=1SV=2	19	19	19		1	19	19	19	15	16	17	15	14	15	17	17	17	17	17	19	15	16	17	15	14	15	17	17	17	17	17	19	15	16	17	15	14	15	17	17	17	17	17	19	41.6	41.6	41.6	60.977
sp|O43251|RFOX2_HUMANRNAbindingproteinfox-1homolog2OS=HomosapiensOX=9606GN=RBFOX2PE=1SV=3;sp|Q9NWB1|RFOX1_HUMANRNAbindingproteinfox-1homolog1OS=HomosapiensOX=9606GN=RBFOX1PE=1SV=2;sp|A6NFN3|RFOX3_HUMANRNAbindingproteinfox-1homolog3OS=HomosapiensOX=9606GN=RBFOX3PE=2SV=4	sp|O43251|RFOX2_HUMANRNAbindingproteinfox-1homolog2OS=HomosapiensOX=9606GN=RBFOX2PE=1SV=3;sp|Q9NWB1|RFOX1_HUMANRNAbindingproteinfox-1homolog1OS=HomosapiensOX=9606GN=RBFOX1PE=1SV=2;sp|A6NFN3|RFOX3_HUMANRNAbindingproteinfox-1homolog3OS=HomosapiensOX=9606GN=RBFOX3PE=2SV=4	4;3;2	4;3;2	4;3;2	;;	3	4	4	4	3	4	3	2	0	1	3	3	3	3	3	3	3	4	3	2	0	1	3	3	3	3	3	3	3	4	3	2	0	1	3	3	3	3	3	3	13.1	13.1	13.1	41.373
sp|O43252|PAPS1_HUMANBifunctional3'-phosphoadenosine5'-phosphosulfatesynthase1OS=HomosapiensOX=9606GN=PAPSS1PE=1SV=2	sp|O43252|PAPS1_HUMANBifunctional3'-phosphoadenosine5'-phosphosulfatesynthase1OS=HomosapiensOX=9606GN=PAPSS1PE=1SV=2	8	8	7		1	8	8	7	2	4	4	2	1	4	3	5	5	6	5	5	2	4	4	2	1	4	3	5	5	6	5	5	2	3	4	2	1	3	2	4	4	5	4	4	17.5	17.5	15.2	70.832
sp|O43264|ZW10_HUMANCentromere/kinetochoreproteinzw10homologOS=HomosapiensOX=9606GN=ZW10PE=1SV=3	sp|O43264|ZW10_HUMANCentromere/kinetochoreproteinzw10homologOS=HomosapiensOX=9606GN=ZW10PE=1SV=3	9	9	9		1	9	9	9	4	4	3	1	1	1	6	5	6	9	9	8	4	4	3	1	1	1	6	5	6	9	9	8	4	4	3	1	1	1	6	5	6	9	9	8	16.7	16.7	16.7	88.828
sp|O43290|SNUT1_HUMANU4/U6.U5tri-snRNP-associatedprotein1OS=HomosapiensOX=9606GN=SART1PE=1SV=1	sp|O43290|SNUT1_HUMANU4/U6.U5tri-snRNP-associatedprotein1OS=HomosapiensOX=9606GN=SART1PE=1SV=1	10	10	10		1	10	10	10	6	4	4	3	3	2	6	8	7	8	7	7	6	4	4	3	3	2	6	8	7	8	7	7	6	4	4	3	3	2	6	8	7	8	7	7	19.8	19.8	19.8	90.254
sp|O43294|TGFI1_HUMANTransforminggrowthfactorbeta-1-inducedtranscript1proteinOS=HomosapiensOX=9606GN=TGFB1I1PE=1SV=2	sp|O43294|TGFI1_HUMANTransforminggrowthfactorbeta-1-inducedtranscript1proteinOS=HomosapiensOX=9606GN=TGFB1I1PE=1SV=2	1	1	1		1	1	1	1	0	0	0	0	0	0	0	0	0	0	1	0	0	0	0	0	0	0	0	0	0	0	1	0	0	0	0	0	0	0	0	0	0	0	1	0	6.9	6.9	6.9	49.814
sp|O43301|HS12A_HUMANHeatshock70kDaprotein12AOS=HomosapiensOX=9606GN=HSPA12APE=1SV=2	sp|O43301|HS12A_HUMANHeatshock70kDaprotein12AOS=HomosapiensOX=9606GN=HSPA12APE=1SV=2	3	3	3		1	3	3	3	0	0	0	0	0	0	2	2	3	2	2	1	0	0	0	0	0	0	2	2	3	2	2	1	0	0	0	0	0	0	2	2	3	2	2	1	5.9	5.9	5.9	74.977
sp|O43324|MCA3_HUMANEukaryotictranslationelongationfactor1epsilon-1OS=HomosapiensOX=9606GN=EEF1E1PE=1SV=1	sp|O43324|MCA3_HUMANEukaryotictranslationelongationfactor1epsilon-1OS=HomosapiensOX=9606GN=EEF1E1PE=1SV=1	6	6	6		1	6	6	6	4	4	5	0	0	0	4	5	6	5	5	6	4	4	5	0	0	0	4	5	6	5	5	6	4	4	5	0	0	0	4	5	6	5	5	6	41.4	41.4	41.4	19.81
sp|O43347|MSI1H_HUMANRNA-bindingproteinMusashihomolog1OS=HomosapiensOX=9606GN=MSI1PE=1SV=1	sp|O43347|MSI1H_HUMANRNA-bindingproteinMusashihomolog1OS=HomosapiensOX=9606GN=MSI1PE=1SV=1	3	3	3		1	3	3	3	0	0	0	0	0	0	0	0	0	3	3	2	0	0	0	0	0	0	0	0	0	3	3	2	0	0	0	0	0	0	0	0	0	3	3	2	13.3	13.3	13.3	39.124
sp|O43390|HNRPR_HUMANHeterogeneousnuclearribonucleoproteinROS=HomosapiensOX=9606GN=HNRNPRPE=1SV=1	sp|O43390|HNRPR_HUMANHeterogeneousnuclearribonucleoproteinROS=HomosapiensOX=9606GN=HNRNPRPE=1SV=1	26	20	20		1	26	20	20	22	21	20	15	12	13	25	22	21	25	24	26	16	15	14	10	7	8	19	16	15	19	18	20	16	15	14	10	7	8	19	16	15	19	18	20	43.1	34.3	34.3	70.942
sp|O43396|TXNL1_HUMANThioredoxin-likeprotein1OS=HomosapiensOX=9606GN=TXNL1PE=1SV=3	sp|O43396|TXNL1_HUMANThioredoxin-likeprotein1OS=HomosapiensOX=9606GN=TXNL1PE=1SV=3	13	13	13		1	13	13	13	5	5	5	11	10	10	12	12	13	13	12	13	5	5	5	11	10	10	12	12	13	13	12	13	5	5	5	11	10	10	12	12	13	13	12	13	59.5	59.5	59.5	32.251
sp|O43399|TPD54_HUMANTumorproteinD54OS=HomosapiensOX=9606GN=TPD52L2PE=1SV=2	sp|O43399|TPD54_HUMANTumorproteinD54OS=HomosapiensOX=9606GN=TPD52L2PE=1SV=2	7	7	7		1	7	7	7	7	6	5	1	1	1	4	5	5	6	6	5	7	6	5	1	1	1	4	5	5	6	6	5	7	6	5	1	1	1	4	5	5	6	6	5	52.9	52.9	52.9	22.237
sp|O43402|EMC8_HUMANERmembraneproteincomplexsubunit8OS=HomosapiensOX=9606GN=EMC8PE=1SV=1	sp|O43402|EMC8_HUMANERmembraneproteincomplexsubunit8OS=HomosapiensOX=9606GN=EMC8PE=1SV=1	3	3	3		1	3	3	3	1	0	0	2	2	2	1	1	2	0	1	1	1	0	0	2	2	2	1	1	2	0	1	1	1	0	0	2	2	2	1	1	2	0	1	1	19	19	19	23.773
sp|O43427|FIBP_HUMANAcidicfibroblastgrowthfactorintracellular-bindingproteinOS=HomosapiensOX=9606GN=FIBPPE=1SV=3	sp|O43427|FIBP_HUMANAcidicfibroblastgrowthfactorintracellular-bindingproteinOS=HomosapiensOX=9606GN=FIBPPE=1SV=3	2	2	2		1	2	2	2	0	0	0	0	0	0	1	0	1	0	2	2	0	0	0	0	0	0	1	0	1	0	2	2	0	0	0	0	0	0	1	0	1	0	2	2	6.9	6.9	6.9	41.878
sp|O43447|PPIH_HUMANPeptidyl-prolylcis-transisomeraseHOS=HomosapiensOX=9606GN=PPIHPE=1SV=1	sp|O43447|PPIH_HUMANPeptidyl-prolylcis-transisomeraseHOS=HomosapiensOX=9606GN=PPIHPE=1SV=1	3	3	3		1	3	3	3	2	1	1	0	0	0	0	0	1	2	1	1	2	1	1	0	0	0	0	0	1	2	1	1	2	1	1	0	0	0	0	0	1	2	1	1	36.2	36.2	36.2	19.208
sp|O43464|HTRA2_HUMANSerineproteaseHTRA2,mitochondrialOS=HomosapiensOX=9606GN=HTRA2PE=1SV=2;sp|P83110|HTRA3_HUMANSerineproteaseHTRA3OS=HomosapiensOX=9606GN=HTRA3PE=1SV=2	sp|O43464|HTRA2_HUMANSerineproteaseHTRA2,mitochondrialOS=HomosapiensOX=9606GN=HTRA2PE=1SV=2	4;1	4;1	4;1		2	4	4	4	2	0	1	1	2	1	2	1	0	2	1	2	2	0	1	1	2	1	2	1	0	2	1	2	2	0	1	1	2	1	2	1	0	2	1	2	14.4	14.4	14.4	48.84
sp|O43488|ARK72_HUMANAflatoxinB1aldehydereductasemember2OS=HomosapiensOX=9606GN=AKR7A2PE=1SV=3;sp|Q8NHP1|ARK74_HUMANAflatoxinB1aldehydereductasemember4OS=HomosapiensOX=9606GN=AKR7LPE=2SV=7;sp|O95154|ARK73_HUMANAflatoxinB1aldehydereductasemember3OS=HomosapiensOX=9606GN=AKR7A3PE=1SV=2	sp|O43488|ARK72_HUMANAflatoxinB1aldehydereductasemember2OS=HomosapiensOX=9606GN=AKR7A2PE=1SV=3	9;2;1	9;2;1	9;2;1		3	9	9	9	5	6	3	1	2	1	4	6	7	8	7	6	5	6	3	1	2	1	4	6	7	8	7	6	5	6	3	1	2	1	4	6	7	8	7	6	38.7	38.7	38.7	39.589
sp|O43491|E41L2_HUMANBand4.1-likeprotein2OS=HomosapiensOX=9606GN=EPB41L2PE=1SV=1;sp|Q9Y2J2|E41L3_HUMANBand4.1-likeprotein3OS=HomosapiensOX=9606GN=EPB41L3PE=1SV=2	sp|O43491|E41L2_HUMANBand4.1-likeprotein2OS=HomosapiensOX=9606GN=EPB41L2PE=1SV=1	20;1	20;1	19;0		2	20	20	19	18	13	18	3	5	3	10	9	6	6	7	8	18	13	18	3	5	3	10	9	6	6	7	8	17	12	17	2	4	3	9	8	5	6	7	8	35.7	35.7	34.5	112.59
sp|O43504|LTOR5_HUMANRagulatorcomplexproteinLAMTOR5OS=HomosapiensOX=9606GN=LAMTOR5PE=1SV=1	sp|O43504|LTOR5_HUMANRagulatorcomplexproteinLAMTOR5OS=HomosapiensOX=9606GN=LAMTOR5PE=1SV=1	1	1	1		1	1	1	1	0	1	1	0	0	0	1	1	1	1	1	1	0	1	1	0	0	0	1	1	1	1	1	1	0	1	1	0	0	0	1	1	1	1	1	1	22	22	22	9.6138
sp|O43570|CAH12_HUMANCarbonicanhydrase12OS=HomosapiensOX=9606GN=CA12PE=1SV=1	sp|O43570|CAH12_HUMANCarbonicanhydrase12OS=HomosapiensOX=9606GN=CA12PE=1SV=1	7	7	7		1	7	7	7	0	0	0	1	0	0	6	6	7	0	0	0	0	0	0	1	0	0	6	6	7	0	0	0	0	0	0	1	0	0	6	6	7	0	0	0	30.2	30.2	30.2	39.45
sp|O43583|DENR_HUMANDensity-regulatedproteinOS=HomosapiensOX=9606GN=DENRPE=1SV=2	sp|O43583|DENR_HUMANDensity-regulatedproteinOS=HomosapiensOX=9606GN=DENRPE=1SV=2	5	5	5		1	5	5	5	2	2	3	1	1	1	4	5	4	5	5	4	2	2	3	1	1	1	4	5	4	5	5	4	2	2	3	1	1	1	4	5	4	5	5	4	27.3	27.3	27.3	22.092
sp|O43586|PPIP1_HUMANProline-serine-threoninephosphatase-interactingprotein1OS=HomosapiensOX=9606GN=PSTPIP1PE=1SV=1	sp|O43586|PPIP1_HUMANProline-serine-threoninephosphatase-interactingprotein1OS=HomosapiensOX=9606GN=PSTPIP1PE=1SV=1	3	3	3		1	3	3	3	0	0	0	3	3	3	0	0	0	0	0	0	0	0	0	3	3	3	0	0	0	0	0	0	0	0	0	3	3	3	0	0	0	0	0	0	9.1	9.1	9.1	47.591
sp|O43592|XPOT_HUMANExportin-TOS=HomosapiensOX=9606GN=XPOTPE=1SV=2	sp|O43592|XPOT_HUMANExportin-TOS=HomosapiensOX=9606GN=XPOTPE=1SV=2	20	20	20		1	20	20	20	10	8	7	2	5	5	13	11	12	17	17	15	10	8	7	2	5	5	13	11	12	17	17	15	10	8	7	2	5	5	13	11	12	17	17	15	30.2	30.2	30.2	109.96
sp|O43598|DNPH1_HUMAN2'-deoxynucleoside5'-phosphateN-hydrolase1OS=HomosapiensOX=9606GN=DNPH1PE=1SV=1	sp|O43598|DNPH1_HUMAN2'-deoxynucleoside5'-phosphateN-hydrolase1OS=HomosapiensOX=9606GN=DNPH1PE=1SV=1	5	5	5		1	5	5	5	1	2	1	0	0	0	5	5	4	0	0	0	1	2	1	0	0	0	5	5	4	0	0	0	1	2	1	0	0	0	5	5	4	0	0	0	43.1	43.1	43.1	19.108
sp|O43615|TIM44_HUMANMitochondrialimportinnermembranetranslocasesubunitTIM44OS=HomosapiensOX=9606GN=TIMM44PE=1SV=2	sp|O43615|TIM44_HUMANMitochondrialimportinnermembranetranslocasesubunitTIM44OS=HomosapiensOX=9606GN=TIMM44PE=1SV=2	11	11	11		1	11	11	11	7	8	9	3	4	2	10	10	5	11	11	11	7	8	9	3	4	2	10	10	5	11	11	11	7	8	9	3	4	2	10	10	5	11	11	11	28.1	28.1	28.1	51.355
sp|O43617|TPPC3_HUMANTraffickingproteinparticlecomplexsubunit3OS=HomosapiensOX=9606GN=TRAPPC3PE=1SV=1	sp|O43617|TPPC3_HUMANTraffickingproteinparticlecomplexsubunit3OS=HomosapiensOX=9606GN=TRAPPC3PE=1SV=1	6	6	6		1	6	6	6	5	5	4	3	1	2	4	5	5	6	5	5	5	5	4	3	1	2	4	5	5	6	5	5	5	5	4	3	1	2	4	5	5	6	5	5	38.3	38.3	38.3	20.274
sp|O43633|CHM2A_HUMANChargedmultivesicularbodyprotein2aOS=HomosapiensOX=9606GN=CHMP2APE=1SV=1	sp|O43633|CHM2A_HUMANChargedmultivesicularbodyprotein2aOS=HomosapiensOX=9606GN=CHMP2APE=1SV=1	3	3	3		1	3	3	3	0	1	1	0	0	0	2	2	1	1	2	1	0	1	1	0	0	0	2	2	1	1	2	1	0	1	1	0	0	0	2	2	1	1	2	1	12.6	12.6	12.6	25.104
sp|O43660|PLRG1_HUMANPleiotropicregulator1OS=HomosapiensOX=9606GN=PLRG1PE=1SV=1	sp|O43660|PLRG1_HUMANPleiotropicregulator1OS=HomosapiensOX=9606GN=PLRG1PE=1SV=1	8	8	8		1	8	8	8	3	2	5	5	4	5	5	6	3	7	7	5	3	2	5	5	4	5	5	6	3	7	7	5	3	2	5	5	4	5	5	6	3	7	7	5	26.1	26.1	26.1	57.193
sp|O43670|ZN207_HUMANBUB3-interactingandGLEBSmotif-containingproteinZNF207OS=HomosapiensOX=9606GN=ZNF207PE=1SV=1	sp|O43670|ZN207_HUMANBUB3-interactingandGLEBSmotif-containingproteinZNF207OS=HomosapiensOX=9606GN=ZNF207PE=1SV=1	4	4	4		1	4	4	4	3	3	2	3	1	1	4	4	3	4	3	4	3	3	2	3	1	1	4	4	3	4	3	4	3	3	2	3	1	1	4	4	3	4	3	4	13	13	13	50.75
sp|O43674|NDUB5_HUMANNADHdehydrogenase[ubiquinone]1betasubcomplexsubunit5,mitochondrialOS=HomosapiensOX=9606GN=NDUFB5PE=1SV=1	sp|O43674|NDUB5_HUMANNADHdehydrogenase[ubiquinone]1betasubcomplexsubunit5,mitochondrialOS=HomosapiensOX=9606GN=NDUFB5PE=1SV=1	1	1	1		1	1	1	1	1	1	1	1	0	0	1	1	1	1	1	1	1	1	1	1	0	0	1	1	1	1	1	1	1	1	1	1	0	0	1	1	1	1	1	1	7.9	7.9	7.9	21.75
sp|O43678|NDUA2_HUMANNADHdehydrogenase[ubiquinone]1alphasubcomplexsubunit2OS=HomosapiensOX=9606GN=NDUFA2PE=1SV=3	sp|O43678|NDUA2_HUMANNADHdehydrogenase[ubiquinone]1alphasubcomplexsubunit2OS=HomosapiensOX=9606GN=NDUFA2PE=1SV=3	1	1	1		1	1	1	1	0	0	0	0	0	0	0	0	0	0	1	1	0	0	0	0	0	0	0	0	0	0	1	1	0	0	0	0	0	0	0	0	0	0	1	1	21.2	21.2	21.2	10.921
sp|O43681|GET3_HUMANATPaseGET3OS=HomosapiensOX=9606GN=GET3PE=1SV=2	sp|O43681|GET3_HUMANATPaseGET3OS=HomosapiensOX=9606GN=GET3PE=1SV=2	10	10	10		1	10	10	10	7	8	8	6	8	7	7	5	7	8	9	9	7	8	8	6	8	7	7	5	7	8	9	9	7	8	8	6	8	7	7	5	7	8	9	9	36.8	36.8	36.8	38.792
sp|O43684|BUB3_HUMANMitoticcheckpointproteinBUB3OS=HomosapiensOX=9606GN=BUB3PE=1SV=1	sp|O43684|BUB3_HUMANMitoticcheckpointproteinBUB3OS=HomosapiensOX=9606GN=BUB3PE=1SV=1	15	15	15		1	15	15	15	10	12	10	9	7	8	12	13	10	12	12	11	10	12	10	9	7	8	12	13	10	12	12	11	10	12	10	9	7	8	12	13	10	12	12	11	59.8	59.8	59.8	37.154
sp|O43707|ACTN4_HUMANAlpha-actinin-4OS=HomosapiensOX=9606GN=ACTN4PE=1SV=2;sp|Q08043|ACTN3_HUMANAlpha-actinin-3OS=HomosapiensOX=9606GN=ACTN3PE=1SV=2	sp|O43707|ACTN4_HUMANAlpha-actinin-4OS=HomosapiensOX=9606GN=ACTN4PE=1SV=2	76;9	76;9	54;0		2	76	76	54	69	68	69	40	34	33	66	72	69	59	61	60	69	68	69	40	34	33	66	72	69	59	61	60	50	49	51	26	21	19	48	51	50	43	44	42	77.7	77.7	59.7	104.85
sp|O43708|MAAI_HUMANMaleylacetoacetateisomeraseOS=HomosapiensOX=9606GN=GSTZ1PE=1SV=3	sp|O43708|MAAI_HUMANMaleylacetoacetateisomeraseOS=HomosapiensOX=9606GN=GSTZ1PE=1SV=3	2	2	2		1	2	2	2	1	0	0	0	0	0	2	2	2	1	1	2	1	0	0	0	0	0	2	2	2	1	1	2	1	0	0	0	0	0	2	2	2	1	1	2	14.4	14.4	14.4	24.212
sp|O43709|BUD23_HUMANProbable18SrRNA(guanine-N(7))-methyltransferaseOS=HomosapiensOX=9606GN=BUD23PE=1SV=2	sp|O43709|BUD23_HUMANProbable18SrRNA(guanine-N(7))-methyltransferaseOS=HomosapiensOX=9606GN=BUD23PE=1SV=2	2	2	2		1	2	2	2	1	2	2	0	0	0	2	2	2	2	2	2	1	2	2	0	0	0	2	2	2	2	2	2	1	2	2	0	0	0	2	2	2	2	2	2	13.5	13.5	13.5	31.88
sp|O43719|HTSF1_HUMANHIVTat-specificfactor1OS=HomosapiensOX=9606GN=HTATSF1PE=1SV=1	sp|O43719|HTSF1_HUMANHIVTat-specificfactor1OS=HomosapiensOX=9606GN=HTATSF1PE=1SV=1	7	7	7		1	7	7	7	5	3	4	1	0	1	5	3	5	5	4	4	5	3	4	1	0	1	5	3	5	5	4	4	5	3	4	1	0	1	5	3	5	5	4	4	17	17	17	85.852
sp|O43747|AP1G1_HUMANAP-1complexsubunitgamma-1OS=HomosapiensOX=9606GN=AP1G1PE=1SV=5	sp|O43747|AP1G1_HUMANAP-1complexsubunitgamma-1OS=HomosapiensOX=9606GN=AP1G1PE=1SV=5	17	17	17		1	17	17	17	13	10	13	9	11	11	9	14	12	13	12	12	13	10	13	9	11	11	9	14	12	13	12	12	13	10	13	9	11	11	9	14	12	13	12	12	23.8	23.8	23.8	91.35
sp|O43765|SGTA_HUMANSmallglutamine-richtetratricopeptiderepeat-containingproteinalphaOS=HomosapiensOX=9606GN=SGTAPE=1SV=1	sp|O43765|SGTA_HUMANSmallglutamine-richtetratricopeptiderepeat-containingproteinalphaOS=HomosapiensOX=9606GN=SGTAPE=1SV=1	7	7	7		1	7	7	7	5	5	5	1	1	1	6	7	6	6	5	5	5	5	5	1	1	1	6	7	6	6	5	5	5	5	5	1	1	1	6	7	6	6	5	5	27.8	27.8	27.8	34.063
sp|O43768|ENSA_HUMANAlpha-endosulfineOS=HomosapiensOX=9606GN=ENSAPE=1SV=1	sp|O43768|ENSA_HUMANAlpha-endosulfineOS=HomosapiensOX=9606GN=ENSAPE=1SV=1	1	1	1		1	1	1	1	1	1	1	0	0	0	1	1	1	1	0	1	1	1	1	0	0	0	1	1	1	1	0	1	1	1	1	0	0	0	1	1	1	1	0	1	19	19	19	13.389
sp|O43772|MCAT_HUMANMitochondrialcarnitine/acylcarnitinecarrierproteinOS=HomosapiensOX=9606GN=SLC25A20PE=1SV=1	sp|O43772|MCAT_HUMANMitochondrialcarnitine/acylcarnitinecarrierproteinOS=HomosapiensOX=9606GN=SLC25A20PE=1SV=1	2	2	2		1	2	2	2	0	1	0	1	1	1	0	1	0	1	1	1	0	1	0	1	1	1	0	1	0	1	1	1	0	1	0	1	1	1	0	1	0	1	1	1	6.3	6.3	6.3	32.943
sp|O43776|SYNC_HUMANAsparagine--tRNAligase,cytoplasmicOS=HomosapiensOX=9606GN=NARS1PE=1SV=1	sp|O43776|SYNC_HUMANAsparagine--tRNAligase,cytoplasmicOS=HomosapiensOX=9606GN=NARS1PE=1SV=1	21	21	21		1	21	21	21	10	8	9	7	9	9	17	18	20	16	15	18	10	8	9	7	9	9	17	18	20	16	15	18	10	8	9	7	9	9	17	18	20	16	15	18	44.5	44.5	44.5	62.942
sp|O43795|MYO1B_HUMANUnconventionalmyosin-IbOS=HomosapiensOX=9606GN=MYO1BPE=1SV=3	sp|O43795|MYO1B_HUMANUnconventionalmyosin-IbOS=HomosapiensOX=9606GN=MYO1BPE=1SV=3	27	27	24		1	27	27	24	6	8	5	0	0	0	23	24	25	1	1	1	6	8	5	0	0	0	23	24	25	1	1	1	5	7	4	0	0	0	20	21	23	0	1	1	31.7	31.7	28.3	131.98
sp|O43809|CPSF5_HUMANCleavageandpolyadenylationspecificityfactorsubunit5OS=HomosapiensOX=9606GN=NUDT21PE=1SV=1	sp|O43809|CPSF5_HUMANCleavageandpolyadenylationspecificityfactorsubunit5OS=HomosapiensOX=9606GN=NUDT21PE=1SV=1	10	10	10		1	10	10	10	7	6	7	4	4	4	7	9	8	9	9	9	7	6	7	4	4	4	7	9	8	9	9	9	7	6	7	4	4	4	7	9	8	9	9	9	45.8	45.8	45.8	26.227
sp|O43813|LANC1_HUMANGlutathioneS-transferaseLANCL1OS=HomosapiensOX=9606GN=LANCL1PE=1SV=1	sp|O43813|LANC1_HUMANGlutathioneS-transferaseLANCL1OS=HomosapiensOX=9606GN=LANCL1PE=1SV=1	11	11	11		1	11	11	11	4	5	5	0	0	0	10	9	9	9	10	9	4	5	5	0	0	0	10	9	9	9	10	9	4	5	5	0	0	0	10	9	9	9	10	9	41.6	41.6	41.6	45.283
sp|O43815|STRN_HUMANStriatinOS=HomosapiensOX=9606GN=STRNPE=1SV=4	sp|O43815|STRN_HUMANStriatinOS=HomosapiensOX=9606GN=STRNPE=1SV=4	7	7	7		1	7	7	7	3	1	5	4	3	4	3	3	3	3	2	3	3	1	5	4	3	4	3	3	3	3	2	3	3	1	5	4	3	4	3	3	3	3	2	3	16.3	16.3	16.3	86.131
sp|O43818|U3IP2_HUMANU3smallnucleolarRNA-interactingprotein2OS=HomosapiensOX=9606GN=RRP9PE=1SV=1	sp|O43818|U3IP2_HUMANU3smallnucleolarRNA-interactingprotein2OS=HomosapiensOX=9606GN=RRP9PE=1SV=1	7	7	7		1	7	7	7	4	6	5	4	4	4	5	6	5	6	6	4	4	6	5	4	4	4	5	6	5	6	6	4	4	6	5	4	4	4	5	6	5	6	6	4	18.9	18.9	18.9	51.84
sp|O43819|SCO2_HUMANProteinSCO2homolog,mitochondrialOS=HomosapiensOX=9606GN=SCO2PE=1SV=3	sp|O43819|SCO2_HUMANProteinSCO2homolog,mitochondrialOS=HomosapiensOX=9606GN=SCO2PE=1SV=3	1	1	1		1	1	1	1	1	1	1	0	0	0	1	1	1	1	1	1	1	1	1	0	0	0	1	1	1	1	1	1	1	1	1	0	0	0	1	1	1	1	1	1	6.8	6.8	6.8	29.81
sp|O43837|IDH3B_HUMANIsocitratedehydrogenase[NAD]subunitbeta,mitochondrialOS=HomosapiensOX=9606GN=IDH3BPE=1SV=2	sp|O43837|IDH3B_HUMANIsocitratedehydrogenase[NAD]subunitbeta,mitochondrialOS=HomosapiensOX=9606GN=IDH3BPE=1SV=2	8	8	8		1	8	8	8	7	7	7	5	4	5	8	7	8	6	7	7	7	7	7	5	4	5	8	7	8	6	7	7	7	7	7	5	4	5	8	7	8	6	7	7	28.8	28.8	28.8	42.183
sp|O43847|NRDC_HUMANNardilysinOS=HomosapiensOX=9606GN=NRDCPE=1SV=3	sp|O43847|NRDC_HUMANNardilysinOS=HomosapiensOX=9606GN=NRDCPE=1SV=3	22	22	22		1	22	22	22	15	18	15	2	5	4	18	15	17	13	14	13	15	18	15	2	5	4	18	15	17	13	14	13	15	18	15	2	5	4	18	15	17	13	14	13	21.2	21.2	21.2	131.7
sp|O43852|CALU_HUMANCalumeninOS=HomosapiensOX=9606GN=CALUPE=1SV=2	sp|O43852|CALU_HUMANCalumeninOS=HomosapiensOX=9606GN=CALUPE=1SV=2	14	14	14		1	14	14	14	12	10	12	2	2	2	9	11	7	10	9	10	12	10	12	2	2	2	9	11	7	10	9	10	12	10	12	2	2	2	9	11	7	10	9	10	55.2	55.2	55.2	37.106
sp|O43865|SAHH2_HUMANS-adenosylhomocysteinehydrolase-likeprotein1OS=HomosapiensOX=9606GN=AHCYL1PE=1SV=2	sp|O43865|SAHH2_HUMANS-adenosylhomocysteinehydrolase-likeprotein1OS=HomosapiensOX=9606GN=AHCYL1PE=1SV=2	11	11	5		1	11	11	5	5	5	6	7	8	10	6	7	2	9	9	9	5	5	6	7	8	10	6	7	2	9	9	9	1	1	2	3	4	4	2	2	1	3	3	3	28.9	28.9	15.7	58.951
sp|O43913|ORC5_HUMANOriginrecognitioncomplexsubunit5OS=HomosapiensOX=9606GN=ORC5PE=1SV=1	sp|O43913|ORC5_HUMANOriginrecognitioncomplexsubunit5OS=HomosapiensOX=9606GN=ORC5PE=1SV=1	3	3	3		1	3	3	3	0	1	1	1	1	1	1	2	0	1	1	1	0	1	1	1	1	1	1	2	0	1	1	1	0	1	1	1	1	1	1	2	0	1	1	1	6.9	6.9	6.9	50.282
sp|O43924|PDE6D_HUMANRetinalrodrhodopsin-sensitivecGMP3',5'-cyclicphosphodiesterasesubunitdeltaOS=HomosapiensOX=9606GN=PDE6DPE=1SV=1	sp|O43924|PDE6D_HUMANRetinalrodrhodopsin-sensitivecGMP3',5'-cyclicphosphodiesterasesubunitdeltaOS=HomosapiensOX=9606GN=PDE6DPE=1SV=1	2	2	2		1	2	2	2	2	2	1	1	0	0	1	2	0	2	1	1	2	2	1	1	0	0	1	2	0	2	1	1	2	2	1	1	0	0	1	2	0	2	1	1	20.7	20.7	20.7	17.42
sp|O43933|PEX1_HUMANPeroxisomebiogenesisfactor1OS=HomosapiensOX=9606GN=PEX1PE=1SV=1	sp|O43933|PEX1_HUMANPeroxisomebiogenesisfactor1OS=HomosapiensOX=9606GN=PEX1PE=1SV=1	2	2	2		1	2	2	2	2	2	1	0	0	0	2	2	1	0	1	2	2	2	1	0	0	0	2	2	1	0	1	2	2	2	1	0	0	0	2	2	1	0	1	2	2	2	2	142.87
sp|O60216|RAD21_HUMANDouble-strand-breakrepairproteinrad21homologOS=HomosapiensOX=9606GN=RAD21PE=1SV=2;sp|Q9H4I0|RD21L_HUMANDouble-strand-breakrepairproteinrad21-likeprotein1OS=HomosapiensOX=9606GN=RAD21L1PE=2SV=3	sp|O60216|RAD21_HUMANDouble-strand-breakrepairproteinrad21homologOS=HomosapiensOX=9606GN=RAD21PE=1SV=2	8;2	8;2	8;2		2	8	8	8	5	5	5	4	3	3	5	4	4	7	7	6	5	5	5	4	3	3	5	4	4	7	7	6	5	5	5	4	3	3	5	4	4	7	7	6	17.3	17.3	17.3	71.689
sp|O60218|AK1BA_HUMANAldo-ketoreductasefamily1memberB10OS=HomosapiensOX=9606GN=AKR1B10PE=1SV=2	sp|O60218|AK1BA_HUMANAldo-ketoreductasefamily1memberB10OS=HomosapiensOX=9606GN=AKR1B10PE=1SV=2	28	28	17		1	28	28	17	2	1	2	5	3	3	28	28	27	20	18	20	2	1	2	5	3	3	28	28	27	20	18	20	1	1	1	2	1	1	17	17	16	11	9	11	86.4	86.4	53.8	36.019
sp|O60220|TIM8A_HUMANMitochondrialimportinnermembranetranslocasesubunitTim8AOS=HomosapiensOX=9606GN=TIMM8APE=1SV=1	sp|O60220|TIM8A_HUMANMitochondrialimportinnermembranetranslocasesubunitTim8AOS=HomosapiensOX=9606GN=TIMM8APE=1SV=1	2	2	2		1	2	2	2	1	1	1	2	2	2	0	1	0	1	1	2	1	1	1	2	2	2	0	1	0	1	1	2	1	1	1	2	2	2	0	1	0	1	1	2	22.7	22.7	22.7	10.998
sp|O60231|DHX16_HUMANPre-mRNA-splicingfactorATP-dependentRNAhelicaseDHX16OS=HomosapiensOX=9606GN=DHX16PE=1SV=2	sp|O60231|DHX16_HUMANPre-mRNA-splicingfactorATP-dependentRNAhelicaseDHX16OS=HomosapiensOX=9606GN=DHX16PE=1SV=2	7	6	6		1	7	6	6	5	6	7	2	2	1	5	3	3	6	4	6	4	5	6	1	1	0	4	2	2	5	3	5	4	5	6	1	1	0	4	2	2	5	3	5	8.7	7.9	7.9	119.26
sp|O60232|ZNRD2_HUMANProteinZNRD2OS=HomosapiensOX=9606GN=ZNRD2PE=1SV=1	sp|O60232|ZNRD2_HUMANProteinZNRD2OS=HomosapiensOX=9606GN=ZNRD2PE=1SV=1	4	4	4		1	4	4	4	2	2	2	2	1	1	4	3	2	4	3	4	2	2	2	2	1	1	4	3	2	4	3	4	2	2	2	2	1	1	4	3	2	4	3	4	35.7	35.7	35.7	21.474
sp|O60256|KPRB_HUMANPhosphoribosylpyrophosphatesynthase-associatedprotein2OS=HomosapiensOX=9606GN=PRPSAP2PE=1SV=1	sp|O60256|KPRB_HUMANPhosphoribosylpyrophosphatesynthase-associatedprotein2OS=HomosapiensOX=9606GN=PRPSAP2PE=1SV=1	10	10	9		1	10	10	9	6	7	6	7	7	6	8	8	6	9	5	8	6	7	6	7	7	6	8	8	6	9	5	8	5	6	5	6	6	5	7	7	5	8	4	7	43.1	43.1	39.3	40.925
sp|O60264|SMCA5_HUMANSWI/SNF-relatedmatrix-associatedactin-dependentregulatorofchromatinsubfamilyAmember5OS=HomosapiensOX=9606GN=SMARCA5PE=1SV=1	sp|O60264|SMCA5_HUMANSWI/SNF-relatedmatrix-associatedactin-dependentregulatorofchromatinsubfamilyAmember5OS=HomosapiensOX=9606GN=SMARCA5PE=1SV=1	25	25	16		1	25	25	16	18	16	18	14	14	13	16	13	15	18	19	15	18	16	18	14	14	13	16	13	15	18	19	15	11	7	12	8	8	7	10	7	8	11	12	10	28.5	28.5	21.3	121.9
sp|O60271|JIP4_HUMANC-Jun-amino-terminalkinase-interactingprotein4OS=HomosapiensOX=9606GN=SPAG9PE=1SV=4;sp|Q9UPT6|JIP3_HUMANC-Jun-amino-terminalkinase-interactingprotein3OS=HomosapiensOX=9606GN=MAPK8IP3PE=1SV=3	sp|O60271|JIP4_HUMANC-Jun-amino-terminalkinase-interactingprotein4OS=HomosapiensOX=9606GN=SPAG9PE=1SV=4	13;2	13;2	13;2		2	13	13	13	8	6	6	3	3	4	10	6	9	6	6	6	8	6	6	3	3	4	10	6	9	6	6	6	8	6	6	3	3	4	10	6	9	6	6	6	14.3	14.3	14.3	146.2
sp|O60306|AQR_HUMANRNAhelicaseaquariusOS=HomosapiensOX=9606GN=AQRPE=1SV=4	sp|O60306|AQR_HUMANRNAhelicaseaquariusOS=HomosapiensOX=9606GN=AQRPE=1SV=4	15	15	15		1	15	15	15	8	11	11	6	6	5	8	5	5	8	7	3	8	11	11	6	6	5	8	5	5	8	7	3	8	11	11	6	6	5	8	5	5	8	7	3	15.5	15.5	15.5	171.29
sp|O60313|OPA1_HUMANDynamin-like120kDaprotein,mitochondrialOS=HomosapiensOX=9606GN=OPA1PE=1SV=3	sp|O60313|OPA1_HUMANDynamin-like120kDaprotein,mitochondrialOS=HomosapiensOX=9606GN=OPA1PE=1SV=3	14	14	14		1	14	14	14	9	10	12	4	6	7	6	9	4	11	10	8	9	10	12	4	6	7	6	9	4	11	10	8	9	10	12	4	6	7	6	9	4	11	10	8	21	21	21	111.63
sp|O60341|KDM1A_HUMANLysine-specifichistonedemethylase1AOS=HomosapiensOX=9606GN=KDM1APE=1SV=2	sp|O60341|KDM1A_HUMANLysine-specifichistonedemethylase1AOS=HomosapiensOX=9606GN=KDM1APE=1SV=2	12	12	12		1	12	12	12	5	6	6	7	6	6	7	9	7	10	8	7	5	6	6	7	6	6	7	9	7	10	8	7	5	6	6	7	6	6	7	9	7	10	8	7	21.5	21.5	21.5	92.902
sp|O60343|TBCD4_HUMANTBC1domainfamilymember4OS=HomosapiensOX=9606GN=TBC1D4PE=1SV=2	sp|O60343|TBCD4_HUMANTBC1domainfamilymember4OS=HomosapiensOX=9606GN=TBC1D4PE=1SV=2	1	1	1		1	1	1	1	0	0	0	0	0	0	0	0	0	0	0	1	0	0	0	0	0	0	0	0	0	0	0	1	0	0	0	0	0	0	0	0	0	0	0	1	1.2	1.2	1.2	146.56
sp|O60443|GSDME_HUMANGasdermin-EOS=HomosapiensOX=9606GN=GSDMEPE=1SV=2	sp|O60443|GSDME_HUMANGasdermin-EOS=HomosapiensOX=9606GN=GSDMEPE=1SV=2	6	6	6		1	6	6	6	2	3	2	0	0	0	4	5	5	2	4	3	2	3	2	0	0	0	4	5	5	2	4	3	2	3	2	0	0	0	4	5	5	2	4	3	17.5	17.5	17.5	54.554
sp|O60462|NRP2_HUMANNeuropilin-2OS=HomosapiensOX=9606GN=NRP2PE=1SV=3	sp|O60462|NRP2_HUMANNeuropilin-2OS=HomosapiensOX=9606GN=NRP2PE=1SV=3	2	2	2		1	2	2	2	1	1	1	1	1	0	0	1	0	0	0	1	1	1	1	1	1	0	0	1	0	0	0	1	1	1	1	1	1	0	0	1	0	0	0	1	2.8	2.8	2.8	104.83
sp|O60488|ACSL4_HUMANLong-chain-fatty-acid--CoAligase4OS=HomosapiensOX=9606GN=ACSL4PE=1SV=2	sp|O60488|ACSL4_HUMANLong-chain-fatty-acid--CoAligase4OS=HomosapiensOX=9606GN=ACSL4PE=1SV=2	15	13	13		1	15	13	13	9	9	4	2	4	4	8	10	9	14	14	15	7	7	2	1	2	3	6	8	7	13	12	13	7	7	2	1	2	3	6	8	7	13	12	13	33.8	29.7	29.7	79.187
sp|O60493|SNX3_HUMANSortingnexin-3OS=HomosapiensOX=9606GN=SNX3PE=1SV=3	sp|O60493|SNX3_HUMANSortingnexin-3OS=HomosapiensOX=9606GN=SNX3PE=1SV=3	9	9	7		1	9	9	7	4	6	5	6	6	6	7	5	7	6	4	6	4	6	5	6	6	6	7	5	7	6	4	6	3	4	3	5	5	5	5	4	6	5	3	4	57.4	57.4	53.1	18.762
sp|O60499|STX10_HUMANSyntaxin-10OS=HomosapiensOX=9606GN=STX10PE=1SV=1	sp|O60499|STX10_HUMANSyntaxin-10OS=HomosapiensOX=9606GN=STX10PE=1SV=1	1	1	1		1	1	1	1	0	1	0	0	0	0	0	0	0	1	1	1	0	1	0	0	0	0	0	0	0	1	1	1	0	1	0	0	0	0	0	0	0	1	1	1	4	4	4	28.114
sp|O60502|OGA_HUMANProteinO-GlcNAcaseOS=HomosapiensOX=9606GN=OGAPE=1SV=2	sp|O60502|OGA_HUMANProteinO-GlcNAcaseOS=HomosapiensOX=9606GN=OGAPE=1SV=2	13	13	13		1	13	13	13	6	7	7	0	1	2	6	6	7	12	10	11	6	7	7	0	1	2	6	6	7	12	10	11	6	7	7	0	1	2	6	6	7	12	10	11	19.4	19.4	19.4	102.91
sp|O60504|VINEX_HUMANVinexinOS=HomosapiensOX=9606GN=SORBS3PE=1SV=2	sp|O60504|VINEX_HUMANVinexinOS=HomosapiensOX=9606GN=SORBS3PE=1SV=2	7	7	7		1	7	7	7	2	1	3	0	0	0	2	1	2	7	4	4	2	1	3	0	0	0	2	1	2	7	4	4	2	1	3	0	0	0	2	1	2	7	4	4	13	13	13	75.34
sp|O60506|HNRPQ_HUMANHeterogeneousnuclearribonucleoproteinQOS=HomosapiensOX=9606GN=SYNCRIPPE=1SV=2	sp|O60506|HNRPQ_HUMANHeterogeneousnuclearribonucleoproteinQOS=HomosapiensOX=9606GN=SYNCRIPPE=1SV=2	29	29	23		1	29	29	23	24	26	27	17	18	17	24	27	23	24	25	23	24	26	27	17	18	17	24	27	23	24	25	23	18	20	21	12	13	12	18	21	17	18	19	17	47.5	47.5	38.5	69.602
sp|O60508|PRP17_HUMANPre-mRNA-processingfactor17OS=HomosapiensOX=9606GN=CDC40PE=1SV=1	sp|O60508|PRP17_HUMANPre-mRNA-processingfactor17OS=HomosapiensOX=9606GN=CDC40PE=1SV=1	3	3	3		1	3	3	3	1	1	0	1	1	3	2	1	1	2	1	0	1	1	0	1	1	3	2	1	1	2	1	0	1	1	0	1	1	3	2	1	1	2	1	0	7.3	7.3	7.3	65.521
sp|O60513|B4GT4_HUMANBeta-1,4-galactosyltransferase4OS=HomosapiensOX=9606GN=B4GALT4PE=1SV=1	sp|O60513|B4GT4_HUMANBeta-1,4-galactosyltransferase4OS=HomosapiensOX=9606GN=B4GALT4PE=1SV=1	1	1	1		1	1	1	1	0	0	0	0	0	0	0	1	1	0	0	0	0	0	0	0	0	0	0	1	1	0	0	0	0	0	0	0	0	0	0	1	1	0	0	0	5.2	5.2	5.2	40.041
sp|O60518|RNBP6_HUMANRan-bindingprotein6OS=HomosapiensOX=9606GN=RANBP6PE=1SV=2	sp|O60518|RNBP6_HUMANRan-bindingprotein6OS=HomosapiensOX=9606GN=RANBP6PE=1SV=2	11	9	9		1	11	9	9	4	4	3	1	1	1	1	2	1	4	7	6	2	2	1	0	0	0	0	0	0	2	5	4	2	2	1	0	0	0	0	0	0	2	5	4	13.1	11.4	11.4	124.71
sp|O60524|NEMF_HUMANNuclearexportmediatorfactorNEMFOS=HomosapiensOX=9606GN=NEMFPE=1SV=4	sp|O60524|NEMF_HUMANNuclearexportmediatorfactorNEMFOS=HomosapiensOX=9606GN=NEMFPE=1SV=4	3	3	3		1	3	3	3	2	2	2	3	3	3	3	2	2	2	1	1	2	2	2	3	3	3	3	2	2	2	1	1	2	2	2	3	3	3	3	2	2	2	1	1	3.8	3.8	3.8	122.95
sp|O60547|GMDS_HUMANGDP-mannose4,6dehydrataseOS=HomosapiensOX=9606GN=GMDSPE=1SV=1	sp|O60547|GMDS_HUMANGDP-mannose4,6dehydrataseOS=HomosapiensOX=9606GN=GMDSPE=1SV=1	6	6	6		1	6	6	6	0	1	2	4	4	5	3	5	4	5	4	5	0	1	2	4	4	5	3	5	4	5	4	5	0	1	2	4	4	5	3	5	4	5	4	5	24.5	24.5	24.5	41.949
sp|O60551|NMT2_HUMANGlycylpeptideN-tetradecanoyltransferase2OS=HomosapiensOX=9606GN=NMT2PE=1SV=1	sp|O60551|NMT2_HUMANGlycylpeptideN-tetradecanoyltransferase2OS=HomosapiensOX=9606GN=NMT2PE=1SV=1	7	3	3		1	7	3	3	3	4	3	5	4	4	3	3	3	4	4	3	2	2	1	1	1	1	1	2	1	2	1	2	2	2	1	1	1	1	1	2	1	2	1	2	18.3	8	8	56.98
sp|O60566|BUB1B_HUMANMitoticcheckpointserine/threonine-proteinkinaseBUB1betaOS=HomosapiensOX=9606GN=BUB1BPE=1SV=3	sp|O60566|BUB1B_HUMANMitoticcheckpointserine/threonine-proteinkinaseBUB1betaOS=HomosapiensOX=9606GN=BUB1BPE=1SV=3	5	5	5		1	5	5	5	3	2	3	0	0	0	0	1	0	2	0	0	3	2	3	0	0	0	0	1	0	2	0	0	3	2	3	0	0	0	0	1	0	2	0	0	6.5	6.5	6.5	119.54
sp|O60568|PLOD3_HUMANMultifunctionalprocollagenlysinehydroxylaseandglycosyltransferaseLH3OS=HomosapiensOX=9606GN=PLOD3PE=1SV=1	sp|O60568|PLOD3_HUMANMultifunctionalprocollagenlysinehydroxylaseandglycosyltransferaseLH3OS=HomosapiensOX=9606GN=PLOD3PE=1SV=1	19	19	19		1	19	19	19	17	17	16	4	5	5	11	8	10	15	14	11	17	17	16	4	5	5	11	8	10	15	14	11	17	17	16	4	5	5	11	8	10	15	14	11	32.8	32.8	32.8	84.784
sp|O60573|IF4E2_HUMANEukaryotictranslationinitiationfactor4Etype2OS=HomosapiensOX=9606GN=EIF4E2PE=1SV=1	sp|O60573|IF4E2_HUMANEukaryotictranslationinitiationfactor4Etype2OS=HomosapiensOX=9606GN=EIF4E2PE=1SV=1	5	5	5		1	5	5	5	3	2	3	4	2	4	3	3	2	4	4	5	3	2	3	4	2	4	3	3	2	4	4	5	3	2	3	4	2	4	3	3	2	4	4	5	29	29	29	28.362
sp|O60610|DIAP1_HUMANProteindiaphanoushomolog1OS=HomosapiensOX=9606GN=DIAPH1PE=1SV=2	sp|O60610|DIAP1_HUMANProteindiaphanoushomolog1OS=HomosapiensOX=9606GN=DIAPH1PE=1SV=2	19	19	19		1	19	19	19	12	11	11	0	2	2	10	12	9	12	16	16	12	11	11	0	2	2	10	12	9	12	16	16	12	11	11	0	2	2	10	12	9	12	16	16	20	20	20	141.35
sp|O60613|SEP15_HUMANSelenoproteinFOS=HomosapiensOX=9606GN=SELENOFPE=1SV=4	sp|O60613|SEP15_HUMANSelenoproteinFOS=HomosapiensOX=9606GN=SELENOFPE=1SV=4	3	3	3		1	3	3	3	3	2	1	3	2	2	2	2	1	2	3	1	3	2	1	3	2	2	2	2	1	2	3	1	3	2	1	3	2	2	2	2	1	2	3	1	24.8	24.8	24.8	18.092
sp|O60664|PLIN3_HUMANPerilipin-3OS=HomosapiensOX=9606GN=PLIN3PE=1SV=3	sp|O60664|PLIN3_HUMANPerilipin-3OS=HomosapiensOX=9606GN=PLIN3PE=1SV=3	17	17	17		1	17	17	17	16	13	13	0	1	0	15	14	14	15	12	12	16	13	13	0	1	0	15	14	14	15	12	12	16	13	13	0	1	0	15	14	14	15	12	12	62.7	62.7	62.7	47.074
sp|O60671|RAD1_HUMANCellcyclecheckpointproteinRAD1OS=HomosapiensOX=9606GN=RAD1PE=1SV=1	sp|O60671|RAD1_HUMANCellcyclecheckpointproteinRAD1OS=HomosapiensOX=9606GN=RAD1PE=1SV=1	1	1	1		1	1	1	1	0	0	1	0	0	0	0	0	0	0	0	0	0	0	1	0	0	0	0	0	0	0	0	0	0	0	1	0	0	0	0	0	0	0	0	0	3.5	3.5	3.5	31.827
sp|O60678|ANM3_HUMANProteinarginineN-methyltransferase3OS=HomosapiensOX=9606GN=PRMT3PE=1SV=4	sp|O60678|ANM3_HUMANProteinarginineN-methyltransferase3OS=HomosapiensOX=9606GN=PRMT3PE=1SV=4	7	7	7		1	7	7	7	0	2	1	1	1	1	6	7	6	4	4	2	0	2	1	1	1	1	6	7	6	4	4	2	0	2	1	1	1	1	6	7	6	4	4	2	16.6	16.6	16.6	59.902
sp|O60684|IMA7_HUMANImportinsubunitalpha-7OS=HomosapiensOX=9606GN=KPNA6PE=1SV=1	sp|O60684|IMA7_HUMANImportinsubunitalpha-7OS=HomosapiensOX=9606GN=KPNA6PE=1SV=1	14	14	6		1	14	14	6	11	9	10	5	7	6	8	8	10	11	11	11	11	9	10	5	7	6	8	8	10	11	11	11	5	3	5	1	2	2	3	3	4	4	6	4	35.4	35.4	19	60.029
sp|O60701|UGDH_HUMANUDP-glucose6-dehydrogenaseOS=HomosapiensOX=9606GN=UGDHPE=1SV=1	sp|O60701|UGDH_HUMANUDP-glucose6-dehydrogenaseOS=HomosapiensOX=9606GN=UGDHPE=1SV=1	36	36	36		1	36	36	36	8	12	12	3	5	1	36	36	36	13	14	14	8	12	12	3	5	1	36	36	36	13	14	14	8	12	12	3	5	1	36	36	36	13	14	14	76.1	76.1	76.1	55.023
sp|O60716|CTND1_HUMANCatenindelta-1OS=HomosapiensOX=9606GN=CTNND1PE=1SV=1	sp|O60716|CTND1_HUMANCatenindelta-1OS=HomosapiensOX=9606GN=CTNND1PE=1SV=1	22	22	22		1	22	22	22	19	19	17	9	9	6	18	20	14	16	16	18	19	19	17	9	9	6	18	20	14	16	16	18	19	19	17	9	9	6	18	20	14	16	16	18	33	33	33	108.17
sp|O60721|NCKX1_HUMANSodium/potassium/calciumexchanger1OS=HomosapiensOX=9606GN=SLC24A1PE=1SV=1	sp|O60721|NCKX1_HUMANSodium/potassium/calciumexchanger1OS=HomosapiensOX=9606GN=SLC24A1PE=1SV=1	1	1	1		1	1	1	1	1	1	0	1	0	0	1	1	1	1	1	1	1	1	0	1	0	0	1	1	1	1	1	1	1	1	0	1	0	0	1	1	1	1	1	1	1.3	1.3	1.3	121.37
sp|O60749|SNX2_HUMANSortingnexin-2OS=HomosapiensOX=9606GN=SNX2PE=1SV=2	sp|O60749|SNX2_HUMANSortingnexin-2OS=HomosapiensOX=9606GN=SNX2PE=1SV=2	16	16	14		1	16	16	14	10	11	11	15	15	15	10	12	11	14	12	13	10	11	11	15	15	15	10	12	11	14	12	13	8	9	9	13	13	13	8	10	9	12	10	11	36.4	36.4	32.4	58.47
sp|O60762|DPM1_HUMANDolichol-phosphatemannosyltransferasesubunit1OS=HomosapiensOX=9606GN=DPM1PE=1SV=1	sp|O60762|DPM1_HUMANDolichol-phosphatemannosyltransferasesubunit1OS=HomosapiensOX=9606GN=DPM1PE=1SV=1	8	8	8		1	8	8	8	6	4	5	4	4	4	5	5	6	8	7	7	6	4	5	4	4	4	5	5	6	8	7	7	6	4	5	4	4	4	5	5	6	8	7	7	43.5	43.5	43.5	29.634
sp|O60763|USO1_HUMANGeneralvesiculartransportfactorp115OS=HomosapiensOX=9606GN=USO1PE=1SV=2;REV__sp|Q5VZ89|DEN4C_HUMANDENNdomain-containingprotein4COS=HomosapiensOX=9606GN=DENND4CPE=1SV=3	sp|O60763|USO1_HUMANGeneralvesiculartransportfactorp115OS=HomosapiensOX=9606GN=USO1PE=1SV=2	28;1	28;1	28;1		2	28	28	28	20	21	20	11	11	11	17	18	17	16	19	16	20	21	20	11	11	11	17	18	17	16	19	16	20	21	20	11	11	11	17	18	17	16	19	16	38.9	38.9	38.9	107.89
sp|O60784|TOM1_HUMANTargetofMybprotein1OS=HomosapiensOX=9606GN=TOM1PE=1SV=2	sp|O60784|TOM1_HUMANTargetofMybprotein1OS=HomosapiensOX=9606GN=TOM1PE=1SV=2	2	2	2		1	2	2	2	0	0	0	0	0	0	0	2	1	1	1	1	0	0	0	0	0	0	0	2	1	1	1	1	0	0	0	0	0	0	0	2	1	1	1	1	8.7	8.7	8.7	53.818
sp|Q99879|H2B1M_HUMANHistoneH2Btype1-MOS=HomosapiensOX=9606GN=H2BC14PE=1SV=3;sp|Q99877|H2B1N_HUMANHistoneH2Btype1-NOS=HomosapiensOX=9606GN=H2BC15PE=1SV=3;sp|Q93079|H2B1H_HUMANHistoneH2Btype1-HOS=HomosapiensOX=9606GN=H2BC9PE=1SV=3;sp|Q5QNW6|H2B2F_HUMANHistoneH2Btype2-FOS=HomosapiensOX=9606GN=H2BC18PE=1SV=3;sp|P62807|H2B1C_HUMANHistoneH2Btype1-C/E/F/G/IOS=HomosapiensOX=9606GN=H2BC4PE=1SV=4;sp|P5887…	sp|Q99879|H2B1M_HUMANHistoneH2Btype1-MOS=HomosapiensOX=9606GN=H2BC14PE=1SV=3;sp|Q99877|H2B1N_HUMANHistoneH2Btype1-NOS=HomosapiensOX=9606GN=H2BC15PE=1SV=3;sp|Q93079|H2B1H_HUMANHistoneH2Btype1-HOS=HomosapiensOX=9606GN=H2BC9PE=1SV=3;sp|Q5QNW6|H2B2F_HUMANHistoneH2Btype2-FOS=HomosapiensOX=9606GN=H2BC18PE=1SV=3;sp|P62807|H2B1C_HUMANHistoneH2Btype1-C/E/F/G/IOS=HomosapiensOX=9606GN=H2BC4PE=1SV=4;sp|P5887…	11;11;11;11;11;11;11;10	1;1;1;1;1;1;1;1	0;0;0;0;0;0;0;0	;;;;;;;	8	11	1	0	11	11	11	9	11	10	11	9	10	11	11	11	1	1	1	1	1	1	1	1	0	1	1	1	0	0	0	0	0	0	0	0	0	0	0	0	63.5	5.6	0	13.989
sp|O60826|CCD22_HUMANCoiled-coildomain-containingprotein22OS=HomosapiensOX=9606GN=CCDC22PE=1SV=1	sp|O60826|CCD22_HUMANCoiled-coildomain-containingprotein22OS=HomosapiensOX=9606GN=CCDC22PE=1SV=1	10	10	10		1	10	10	10	2	3	5	2	3	3	4	6	3	6	5	4	2	3	5	2	3	3	4	6	3	6	5	4	2	3	5	2	3	3	4	6	3	6	5	4	22.8	22.8	22.8	70.755
sp|O60828|PQBP1_HUMANPolyglutamine-bindingprotein1OS=HomosapiensOX=9606GN=PQBP1PE=1SV=1	sp|O60828|PQBP1_HUMANPolyglutamine-bindingprotein1OS=HomosapiensOX=9606GN=PQBP1PE=1SV=1	2	2	2		1	2	2	2	0	0	0	0	0	0	2	2	2	1	2	2	0	0	0	0	0	0	2	2	2	1	2	2	0	0	0	0	0	0	2	2	2	1	2	2	12.8	12.8	12.8	30.472
sp|O60831|PRAF2_HUMANPRA1familyprotein2OS=HomosapiensOX=9606GN=PRAF2PE=1SV=1	sp|O60831|PRAF2_HUMANPRA1familyprotein2OS=HomosapiensOX=9606GN=PRAF2PE=1SV=1	2	2	2		1	2	2	2	2	1	1	0	0	0	2	2	1	2	2	2	2	1	1	0	0	0	2	2	1	2	2	2	2	1	1	0	0	0	2	2	1	2	2	2	12.4	12.4	12.4	19.258
sp|O60832|DKC1_HUMANH/ACAribonucleoproteincomplexsubunitDKC1OS=HomosapiensOX=9606GN=DKC1PE=1SV=3	sp|O60832|DKC1_HUMANH/ACAribonucleoproteincomplexsubunitDKC1OS=HomosapiensOX=9606GN=DKC1PE=1SV=3	8	8	8		1	8	8	8	4	3	4	5	5	5	5	4	5	6	4	4	4	3	4	5	5	5	5	4	5	6	4	4	4	3	4	5	5	5	5	4	5	6	4	4	24.3	24.3	24.3	57.673
sp|O60841|IF2P_HUMANEukaryotictranslationinitiationfactor5BOS=HomosapiensOX=9606GN=EIF5BPE=1SV=4	sp|O60841|IF2P_HUMANEukaryotictranslationinitiationfactor5BOS=HomosapiensOX=9606GN=EIF5BPE=1SV=4	17	17	17		1	17	17	17	12	13	12	8	9	10	14	13	12	11	15	13	12	13	12	8	9	10	14	13	12	11	15	13	12	13	12	8	9	10	14	13	12	11	15	13	19.3	19.3	19.3	138.83
sp|O60869|EDF1_HUMANEndothelialdifferentiation-relatedfactor1OS=HomosapiensOX=9606GN=EDF1PE=1SV=1	sp|O60869|EDF1_HUMANEndothelialdifferentiation-relatedfactor1OS=HomosapiensOX=9606GN=EDF1PE=1SV=1	3	3	3		1	3	3	3	1	1	1	1	0	0	3	2	2	2	3	3	1	1	1	1	0	0	3	2	2	2	3	3	1	1	1	1	0	0	3	2	2	2	3	3	25	25	25	16.368
sp|O60884|DNJA2_HUMANDnaJhomologsubfamilyAmember2OS=HomosapiensOX=9606GN=DNAJA2PE=1SV=1	sp|O60884|DNJA2_HUMANDnaJhomologsubfamilyAmember2OS=HomosapiensOX=9606GN=DNAJA2PE=1SV=1	11	11	11		1	11	11	11	8	5	7	4	5	4	9	8	9	8	8	9	8	5	7	4	5	4	9	8	9	8	8	9	8	5	7	4	5	4	9	8	9	8	8	9	35	35	35	45.745
sp|O60888|CUTA_HUMANProteinCutAOS=HomosapiensOX=9606GN=CUTAPE=1SV=2	sp|O60888|CUTA_HUMANProteinCutAOS=HomosapiensOX=9606GN=CUTAPE=1SV=2	3	3	3		1	3	3	3	2	2	2	0	0	0	1	1	2	2	2	3	2	2	2	0	0	0	1	1	2	2	2	3	2	2	2	0	0	0	1	1	2	2	2	3	23.5	23.5	23.5	19.116
sp|O60906|NSMA_HUMANSphingomyelinphosphodiesterase2OS=HomosapiensOX=9606GN=SMPD2PE=1SV=2	sp|O60906|NSMA_HUMANSphingomyelinphosphodiesterase2OS=HomosapiensOX=9606GN=SMPD2PE=1SV=2	1	1	1		1	1	1	1	0	1	1	0	0	0	0	0	1	1	0	0	0	1	1	0	0	0	0	0	1	1	0	0	0	1	1	0	0	0	0	0	1	1	0	0	2.6	2.6	2.6	47.645
sp|O60925|PFD1_HUMANPrefoldinsubunit1OS=HomosapiensOX=9606GN=PFDN1PE=1SV=2	sp|O60925|PFD1_HUMANPrefoldinsubunit1OS=HomosapiensOX=9606GN=PFDN1PE=1SV=2	2	2	2		1	2	2	2	1	2	2	1	1	1	2	2	1	2	2	2	1	2	2	1	1	1	2	2	1	2	2	2	1	2	2	1	1	1	2	2	1	2	2	2	17.2	17.2	17.2	14.21
sp|O60934|NBN_HUMANNibrinOS=HomosapiensOX=9606GN=NBNPE=1SV=1	sp|O60934|NBN_HUMANNibrinOS=HomosapiensOX=9606GN=NBNPE=1SV=1	2	2	2		1	2	2	2	2	0	1	0	0	0	2	2	2	2	2	2	2	0	1	0	0	0	2	2	2	2	2	2	2	0	1	0	0	0	2	2	2	2	2	2	3.7	3.7	3.7	84.958
sp|O60936|NOL3_HUMANNucleolarprotein3OS=HomosapiensOX=9606GN=NOL3PE=1SV=2	sp|O60936|NOL3_HUMANNucleolarprotein3OS=HomosapiensOX=9606GN=NOL3PE=1SV=2	2	2	2		1	2	2	2	1	1	2	0	0	0	1	2	2	1	1	2	1	1	2	0	0	0	1	2	2	1	1	2	1	1	2	0	0	0	1	2	2	1	1	2	13	13	13	22.629
sp|O75027|ABCB7_HUMANATP-bindingcassettesub-familyBmember7,mitochondrialOS=HomosapiensOX=9606GN=ABCB7PE=1SV=2	sp|O75027|ABCB7_HUMANATP-bindingcassettesub-familyBmember7,mitochondrialOS=HomosapiensOX=9606GN=ABCB7PE=1SV=2	4	4	4		1	4	4	4	0	1	1	3	3	4	0	0	0	1	1	0	0	1	1	3	3	4	0	0	0	1	1	0	0	1	1	3	3	4	0	0	0	1	1	0	5.9	5.9	5.9	82.64
sp|O75044|SRGP2_HUMANSLIT-ROBORhoGTPase-activatingprotein2OS=HomosapiensOX=9606GN=SRGAP2PE=1SV=3;sp|P0DMP2|SRG2B_HUMANSLIT-ROBORhoGTPase-activatingprotein2BOS=HomosapiensOX=9606GN=SRGAP2BPE=3SV=1;sp|P0DJJ0|SRG2C_HUMANSLIT-ROBORhoGTPase-activatingprotein2COS=HomosapiensOX=9606GN=SRGAP2CPE=1SV=1;sp|Q7Z6B7|SRGP1_HUMANSLIT-ROBORhoGTPase-activatingprotein1OS=HomosapiensOX=9606GN=SRGAP1PE=1SV=1	sp|O75044|SRGP2_HUMANSLIT-ROBORhoGTPase-activatingprotein2OS=HomosapiensOX=9606GN=SRGAP2PE=1SV=3;sp|P0DMP2|SRG2B_HUMANSLIT-ROBORhoGTPase-activatingprotein2BOS=HomosapiensOX=9606GN=SRGAP2BPE=3SV=1;sp|P0DJJ0|SRG2C_HUMANSLIT-ROBORhoGTPase-activatingprotein2COS=HomosapiensOX=9606GN=SRGAP2CPE=1SV=1;sp|Q7Z6B7|SRGP1_HUMANSLIT-ROBORhoGTPase-activatingprotein1OS=HomosapiensOX=9606GN=SRGAP1PE=1SV=1	2;1;1;1	2;1;1;1	2;1;1;1	;;;	4	2	2	2	0	0	0	2	2	2	0	0	1	1	0	0	0	0	0	2	2	2	0	0	1	1	0	0	0	0	0	2	2	2	0	0	1	1	0	0	2.6	2.6	2.6	120.87
sp|O75052|CAPON_HUMANCarboxyl-terminalPDZligandofneuronalnitricoxidesynthaseproteinOS=HomosapiensOX=9606GN=NOS1APPE=1SV=3	sp|O75052|CAPON_HUMANCarboxyl-terminalPDZligandofneuronalnitricoxidesynthaseproteinOS=HomosapiensOX=9606GN=NOS1APPE=1SV=3	2	2	2		1	2	2	2	0	0	0	0	0	0	0	0	0	2	1	1	0	0	0	0	0	0	0	0	0	2	1	1	0	0	0	0	0	0	0	0	0	2	1	1	6.3	6.3	6.3	56.149
sp|O75054|IGSF3_HUMANImmunoglobulinsuperfamilymember3OS=HomosapiensOX=9606GN=IGSF3PE=2SV=3	sp|O75054|IGSF3_HUMANImmunoglobulinsuperfamilymember3OS=HomosapiensOX=9606GN=IGSF3PE=2SV=3	8	8	8		1	8	8	8	5	5	4	0	0	0	3	2	2	7	6	4	5	5	4	0	0	0	3	2	2	7	6	4	5	5	4	0	0	0	3	2	2	7	6	4	9.8	9.8	9.8	135.19
sp|O75083|WDR1_HUMANWDrepeat-containingprotein1OS=HomosapiensOX=9606GN=WDR1PE=1SV=4	sp|O75083|WDR1_HUMANWDrepeat-containingprotein1OS=HomosapiensOX=9606GN=WDR1PE=1SV=4	25	25	25		1	25	25	25	23	19	20	11	10	8	22	21	20	19	21	20	23	19	20	11	10	8	22	21	20	19	21	20	23	19	20	11	10	8	22	21	20	19	21	20	64.2	64.2	64.2	66.193
sp|O75113|N4BP1_HUMANNEDD4-bindingprotein1OS=HomosapiensOX=9606GN=N4BP1PE=1SV=4	sp|O75113|N4BP1_HUMANNEDD4-bindingprotein1OS=HomosapiensOX=9606GN=N4BP1PE=1SV=4	2	2	2		1	2	2	2	1	2	1	0	1	0	1	0	0	1	0	0	1	2	1	0	1	0	1	0	0	1	0	0	1	2	1	0	1	0	1	0	0	1	0	0	3	3	3	100.38
sp|O75116|ROCK2_HUMANRho-associatedproteinkinase2OS=HomosapiensOX=9606GN=ROCK2PE=1SV=4	sp|O75116|ROCK2_HUMANRho-associatedproteinkinase2OS=HomosapiensOX=9606GN=ROCK2PE=1SV=4	17	17	14		1	17	17	14	9	10	7	1	1	1	9	5	7	13	13	13	9	10	7	1	1	1	9	5	7	13	13	13	8	9	6	1	1	0	8	4	5	12	12	11	18.9	18.9	16.3	160.9
sp|O75122|CLAP2_HUMANCLIP-associatingprotein2OS=HomosapiensOX=9606GN=CLASP2PE=1SV=3	sp|O75122|CLAP2_HUMANCLIP-associatingprotein2OS=HomosapiensOX=9606GN=CLASP2PE=1SV=3	5	2	2		1	5	2	2	4	1	1	1	1	3	2	3	3	3	2	3	2	0	0	0	1	1	0	1	0	0	0	1	2	0	0	0	1	1	0	1	0	0	0	1	5	2.2	2.2	141.06
sp|O75127|PTCD1_HUMANPentatricopeptiderepeat-containingprotein1,mitochondrialOS=HomosapiensOX=9606GN=PTCD1PE=1SV=2	sp|O75127|PTCD1_HUMANPentatricopeptiderepeat-containingprotein1,mitochondrialOS=HomosapiensOX=9606GN=PTCD1PE=1SV=2	2	2	2		1	2	2	2	2	2	2	0	1	1	1	1	1	2	2	2	2	2	2	0	1	1	1	1	1	2	2	2	2	2	2	0	1	1	1	1	1	2	2	2	3.1	3.1	3.1	78.855
sp|O75128|COBL_HUMANProteincordon-bleuOS=HomosapiensOX=9606GN=COBLPE=1SV=2	sp|O75128|COBL_HUMANProteincordon-bleuOS=HomosapiensOX=9606GN=COBLPE=1SV=2	2	2	2		1	2	2	2	0	0	0	0	0	0	1	0	1	0	0	0	0	0	0	0	0	0	1	0	1	0	0	0	0	0	0	0	0	0	1	0	1	0	0	0	2.5	2.5	2.5	135.62
sp|O75131|CPNE3_HUMANCopine-3OS=HomosapiensOX=9606GN=CPNE3PE=1SV=1;sp|Q8IYJ1|CPNE9_HUMANCopine-9OS=HomosapiensOX=9606GN=CPNE9PE=1SV=3;sp|Q96A23|CPNE4_HUMANCopine-4OS=HomosapiensOX=9606GN=CPNE4PE=1SV=1;sp|O95741|CPNE6_HUMANCopine-6OS=HomosapiensOX=9606GN=CPNE6PE=1SV=3;sp|Q86YQ8|CPNE8_HUMANCopine-8OS=HomosapiensOX=9606GN=CPNE8PE=1SV=2;sp|Q9HCH3|CPNE5_HUMANCopine-5OS=HomosapiensOX=9606GN=CPNE5PE=1SV…	sp|O75131|CPNE3_HUMANCopine-3OS=HomosapiensOX=9606GN=CPNE3PE=1SV=1	18;1;1;1;1;1;1	18;1;1;1;1;1;1	17;0;0;0;0;0;0		7	18	18	17	11	10	9	5	5	5	12	15	17	14	16	15	11	10	9	5	5	5	12	15	17	14	16	15	10	9	8	4	4	4	11	14	16	13	15	14	45.1	45.1	43.4	60.13
sp|O75143|ATG13_HUMANAutophagy-relatedprotein13OS=HomosapiensOX=9606GN=ATG13PE=1SV=1	sp|O75143|ATG13_HUMANAutophagy-relatedprotein13OS=HomosapiensOX=9606GN=ATG13PE=1SV=1	1	1	1		1	1	1	1	0	0	0	0	0	0	0	0	1	1	0	0	0	0	0	0	0	0	0	0	1	1	0	0	0	0	0	0	0	0	0	0	1	1	0	0	4.4	4.4	4.4	56.571
sp|O75146|HIP1R_HUMANHuntingtin-interactingprotein1-relatedproteinOS=HomosapiensOX=9606GN=HIP1RPE=1SV=2	sp|O75146|HIP1R_HUMANHuntingtin-interactingprotein1-relatedproteinOS=HomosapiensOX=9606GN=HIP1RPE=1SV=2	2	2	2		1	2	2	2	0	0	0	0	0	0	0	0	0	1	1	1	0	0	0	0	0	0	0	0	0	1	1	1	0	0	0	0	0	0	0	0	0	1	1	1	2.2	2.2	2.2	119.39
sp|O75150|BRE1B_HUMANE3ubiquitin-proteinligaseBRE1BOS=HomosapiensOX=9606GN=RNF40PE=1SV=5	sp|O75150|BRE1B_HUMANE3ubiquitin-proteinligaseBRE1BOS=HomosapiensOX=9606GN=RNF40PE=1SV=5	5	3	3		1	5	3	3	3	3	3	3	3	2	4	2	2	3	4	5	1	1	1	1	1	1	2	1	1	1	2	3	1	1	1	1	1	1	2	1	1	1	2	3	5.9	4.3	4.3	113.68
sp|O75152|ZC11A_HUMANZincfingerCCCHdomain-containingprotein11AOS=HomosapiensOX=9606GN=ZC3H11APE=1SV=3	sp|O75152|ZC11A_HUMANZincfingerCCCHdomain-containingprotein11AOS=HomosapiensOX=9606GN=ZC3H11APE=1SV=3	2	2	2		1	2	2	2	1	0	0	1	1	1	1	1	0	0	0	0	1	0	0	1	1	1	1	1	0	0	0	0	1	0	0	1	1	1	1	1	0	0	0	0	2.5	2.5	2.5	89.13
sp|O75153|CLU_HUMANClusteredmitochondriaproteinhomologOS=HomosapiensOX=9606GN=CLUHPE=1SV=2;sp|Q9Y5I4|PCDC2_HUMANProtocadherinalpha-C2OS=HomosapiensOX=9606GN=PCDHAC2PE=2SV=1	sp|O75153|CLU_HUMANClusteredmitochondriaproteinhomologOS=HomosapiensOX=9606GN=CLUHPE=1SV=2	25;1	25;1	25;1		2	25	25	25	11	13	14	9	10	11	17	19	20	17	15	18	11	13	14	9	10	11	17	19	20	17	15	18	11	13	14	9	10	11	17	19	20	17	15	18	27.3	27.3	27.3	146.67
sp|O75165|DJC13_HUMANDnaJhomologsubfamilyCmember13OS=HomosapiensOX=9606GN=DNAJC13PE=1SV=5	sp|O75165|DJC13_HUMANDnaJhomologsubfamilyCmember13OS=HomosapiensOX=9606GN=DNAJC13PE=1SV=5	11	11	11		1	11	11	11	5	5	4	5	5	5	6	7	3	6	9	7	5	5	4	5	5	5	6	7	3	6	9	7	5	5	4	5	5	5	6	7	3	6	9	7	6	6	6	254.41
sp|O75170|PP6R2_HUMANSerine/threonine-proteinphosphatase6regulatorysubunit2OS=HomosapiensOX=9606GN=PPP6R2PE=1SV=2	sp|O75170|PP6R2_HUMANSerine/threonine-proteinphosphatase6regulatorysubunit2OS=HomosapiensOX=9606GN=PPP6R2PE=1SV=2	1	1	1		1	1	1	1	1	1	1	1	1	1	1	1	1	1	1	1	1	1	1	1	1	1	1	1	1	1	1	1	1	1	1	1	1	1	1	1	1	1	1	1	1.3	1.3	1.3	104.94
sp|O75175|CNOT3_HUMANCCR4-NOTtranscriptioncomplexsubunit3OS=HomosapiensOX=9606GN=CNOT3PE=1SV=1	sp|O75175|CNOT3_HUMANCCR4-NOTtranscriptioncomplexsubunit3OS=HomosapiensOX=9606GN=CNOT3PE=1SV=1	4	4	4		1	4	4	4	3	3	2	1	1	2	2	3	3	2	2	4	3	3	2	1	1	2	2	3	3	2	2	4	3	3	2	1	1	2	2	3	3	2	2	4	7.7	7.7	7.7	81.871
sp|O75179|ANR17_HUMANAnkyrinrepeatdomain-containingprotein17OS=HomosapiensOX=9606GN=ANKRD17PE=1SV=3	sp|O75179|ANR17_HUMANAnkyrinrepeatdomain-containingprotein17OS=HomosapiensOX=9606GN=ANKRD17PE=1SV=3	17	17	9		1	17	17	9	13	12	14	6	6	4	4	5	4	10	7	8	13	12	14	6	6	4	4	5	4	10	7	8	7	7	8	2	3	3	0	1	0	3	3	5	10.2	10.2	5.5	274.25
sp|O75208|COQ9_HUMANUbiquinonebiosynthesisproteinCOQ9,mitochondrialOS=HomosapiensOX=9606GN=COQ9PE=1SV=1	sp|O75208|COQ9_HUMANUbiquinonebiosynthesisproteinCOQ9,mitochondrialOS=HomosapiensOX=9606GN=COQ9PE=1SV=1	5	5	5		1	5	5	5	2	2	3	1	1	1	4	5	5	5	4	4	2	2	3	1	1	1	4	5	5	5	4	4	2	2	3	1	1	1	4	5	5	5	4	4	30.2	30.2	30.2	35.509
sp|O75223|GGCT_HUMANGamma-glutamylcyclotransferaseOS=HomosapiensOX=9606GN=GGCTPE=1SV=1	sp|O75223|GGCT_HUMANGamma-glutamylcyclotransferaseOS=HomosapiensOX=9606GN=GGCTPE=1SV=1	7	7	7		1	7	7	7	5	5	5	0	1	0	6	5	4	7	7	7	5	5	5	0	1	0	6	5	4	7	7	7	5	5	5	0	1	0	6	5	4	7	7	7	54.3	54.3	54.3	21.007
sp|O75306|NDUS2_HUMANNADHdehydrogenase[ubiquinone]iron-sulfurprotein2,mitochondrialOS=HomosapiensOX=9606GN=NDUFS2PE=1SV=2	sp|O75306|NDUS2_HUMANNADHdehydrogenase[ubiquinone]iron-sulfurprotein2,mitochondrialOS=HomosapiensOX=9606GN=NDUFS2PE=1SV=2	16	16	16		1	16	16	16	8	8	9	5	4	4	11	12	12	9	12	11	8	8	9	5	4	4	11	12	12	9	12	11	8	8	9	5	4	4	11	12	12	9	12	11	48.4	48.4	48.4	52.545
sp|O75312|ZPR1_HUMANZincfingerproteinZPR1OS=HomosapiensOX=9606GN=ZPR1PE=1SV=1	sp|O75312|ZPR1_HUMANZincfingerproteinZPR1OS=HomosapiensOX=9606GN=ZPR1PE=1SV=1	7	7	7		1	7	7	7	6	5	6	3	3	1	5	4	6	6	5	5	6	5	6	3	3	1	5	4	6	6	5	5	6	5	6	3	3	1	5	4	6	6	5	5	24.8	24.8	24.8	50.925
sp|O75323|NIPS2_HUMANProteinNipSnaphomolog2OS=HomosapiensOX=9606GN=NIPSNAP2PE=1SV=1	sp|O75323|NIPS2_HUMANProteinNipSnaphomolog2OS=HomosapiensOX=9606GN=NIPSNAP2PE=1SV=1	6	6	6		1	6	6	6	4	4	3	2	2	1	5	5	5	5	5	6	4	4	3	2	2	1	5	5	5	5	5	6	4	4	3	2	2	1	5	5	5	5	5	6	35.3	35.3	35.3	33.742
sp|O75330|HMMR_HUMANHyaluronanmediatedmotilityreceptorOS=HomosapiensOX=9606GN=HMMRPE=1SV=2	sp|O75330|HMMR_HUMANHyaluronanmediatedmotilityreceptorOS=HomosapiensOX=9606GN=HMMRPE=1SV=2	5	5	5		1	5	5	5	1	2	1	1	1	1	2	4	0	2	1	2	1	2	1	1	1	1	2	4	0	2	1	2	1	2	1	1	1	1	2	4	0	2	1	2	6.9	6.9	6.9	84.099
sp|O75340|PDCD6_HUMANProgrammedcelldeathprotein6OS=HomosapiensOX=9606GN=PDCD6PE=1SV=1	sp|O75340|PDCD6_HUMANProgrammedcelldeathprotein6OS=HomosapiensOX=9606GN=PDCD6PE=1SV=1	9	9	9		1	9	9	9	6	7	7	6	7	7	8	8	8	7	8	8	6	7	7	6	7	7	8	8	8	7	8	8	6	7	7	6	7	7	8	8	8	7	8	8	69.1	69.1	69.1	21.868
sp|O75347|TBCA_HUMANTubulin-specificchaperoneAOS=HomosapiensOX=9606GN=TBCAPE=1SV=3	sp|O75347|TBCA_HUMANTubulin-specificchaperoneAOS=HomosapiensOX=9606GN=TBCAPE=1SV=3	6	6	6		1	6	6	6	5	5	6	0	0	1	5	5	4	5	4	5	5	5	6	0	0	1	5	5	4	5	4	5	5	5	6	0	0	1	5	5	4	5	4	5	36.1	36.1	36.1	12.855
sp|O75348|VATG1_HUMANV-typeprotonATPasesubunitG1OS=HomosapiensOX=9606GN=ATP6V1G1PE=1SV=3;sp|O95670|VATG2_HUMANV-typeprotonATPasesubunitG2OS=HomosapiensOX=9606GN=ATP6V1G2PE=1SV=1	sp|O75348|VATG1_HUMANV-typeprotonATPasesubunitG1OS=HomosapiensOX=9606GN=ATP6V1G1PE=1SV=3	5;2	5;2	5;2		2	5	5	5	4	5	4	3	2	2	3	3	2	5	4	5	4	5	4	3	2	2	3	3	2	5	4	5	4	5	4	3	2	2	3	3	2	5	4	5	33.1	33.1	33.1	13.757
sp|O75351|VPS4B_HUMANVacuolarproteinsorting-associatedprotein4BOS=HomosapiensOX=9606GN=VPS4BPE=1SV=2	sp|O75351|VPS4B_HUMANVacuolarproteinsorting-associatedprotein4BOS=HomosapiensOX=9606GN=VPS4BPE=1SV=2	11	8	8		1	11	8	8	2	5	5	5	5	3	8	6	5	10	11	10	1	4	4	3	4	2	7	5	4	8	8	8	1	4	4	3	4	2	7	5	4	8	8	8	33.1	26.8	26.8	49.301
sp|O75352|MPU1_HUMANMannose-P-dolicholutilizationdefect1proteinOS=HomosapiensOX=9606GN=MPDU1PE=1SV=2	sp|O75352|MPU1_HUMANMannose-P-dolicholutilizationdefect1proteinOS=HomosapiensOX=9606GN=MPDU1PE=1SV=2	2	2	2		1	2	2	2	2	2	2	1	1	1	2	2	2	2	2	2	2	2	2	1	1	1	2	2	2	2	2	2	2	2	2	1	1	1	2	2	2	2	2	2	9.7	9.7	9.7	26.638
sp|O75367|H2AY_HUMANCorehistonemacro-H2A.1OS=HomosapiensOX=9606GN=MACROH2A1PE=1SV=4	sp|O75367|H2AY_HUMANCorehistonemacro-H2A.1OS=HomosapiensOX=9606GN=MACROH2A1PE=1SV=4	13	13	11		1	13	13	11	11	11	10	9	7	9	12	12	12	13	12	12	11	11	10	9	7	9	12	12	12	13	12	12	9	9	9	7	5	7	10	10	11	11	10	10	45.7	45.7	38.7	39.617
sp|O75368|SH3L1_HUMANSH3domain-bindingglutamicacid-rich-likeproteinOS=HomosapiensOX=9606GN=SH3BGRLPE=1SV=1	sp|O75368|SH3L1_HUMANSH3domain-bindingglutamicacid-rich-likeproteinOS=HomosapiensOX=9606GN=SH3BGRLPE=1SV=1	7	7	7		1	7	7	7	5	4	2	5	3	5	2	1	3	5	4	4	5	4	2	5	3	5	2	1	3	5	4	4	5	4	2	5	3	5	2	1	3	5	4	4	72.8	72.8	72.8	12.774
sp|O75369|FLNB_HUMANFilamin-BOS=HomosapiensOX=9606GN=FLNBPE=1SV=2	sp|O75369|FLNB_HUMANFilamin-BOS=HomosapiensOX=9606GN=FLNBPE=1SV=2	117	108	105		1	117	108	105	78	81	88	18	19	18	106	106	106	94	94	91	71	75	80	13	15	17	97	98	99	85	85	82	69	73	78	12	13	16	95	96	97	84	82	79	67.7	65.7	64	278.16
sp|O75381|PEX14_HUMANPeroxisomalmembraneproteinPEX14OS=HomosapiensOX=9606GN=PEX14PE=1SV=1	sp|O75381|PEX14_HUMANPeroxisomalmembraneproteinPEX14OS=HomosapiensOX=9606GN=PEX14PE=1SV=1	5	5	5		1	5	5	5	4	3	2	2	2	2	1	1	2	2	1	1	4	3	2	2	2	2	1	1	2	2	1	1	4	3	2	2	2	2	1	1	2	2	1	1	15.4	15.4	15.4	41.236
sp|O75390|CISY_HUMANCitratesynthase,mitochondrialOS=HomosapiensOX=9606GN=CSPE=1SV=2	sp|O75390|CISY_HUMANCitratesynthase,mitochondrialOS=HomosapiensOX=9606GN=CSPE=1SV=2	15	15	15		1	15	15	15	15	14	15	8	7	8	15	14	15	15	14	15	15	14	15	8	7	8	15	14	15	15	14	15	15	14	15	8	7	8	15	14	15	15	14	15	44	44	44	51.712
sp|O75396|SC22B_HUMANVesicle-traffickingproteinSEC22bOS=HomosapiensOX=9606GN=SEC22BPE=1SV=4	sp|O75396|SC22B_HUMANVesicle-traffickingproteinSEC22bOS=HomosapiensOX=9606GN=SEC22BPE=1SV=4	15	15	15		1	15	15	15	13	15	14	8	6	9	6	6	5	10	11	8	13	15	14	8	6	9	6	6	5	10	11	8	13	15	14	8	6	9	6	6	5	10	11	8	52.1	52.1	52.1	24.593
sp|O75400|PR40A_HUMANPre-mRNA-processingfactor40homologAOS=HomosapiensOX=9606GN=PRPF40APE=1SV=2	sp|O75400|PR40A_HUMANPre-mRNA-processingfactor40homologAOS=HomosapiensOX=9606GN=PRPF40APE=1SV=2	5	5	5		1	5	5	5	5	5	5	4	4	4	4	4	5	4	4	4	5	5	5	4	4	4	4	4	5	4	4	4	5	5	5	4	4	4	4	4	5	4	4	4	7.7	7.7	7.7	108.8
sp|O75410|TACC1_HUMANTransformingacidiccoiled-coil-containingprotein1OS=HomosapiensOX=9606GN=TACC1PE=1SV=2	sp|O75410|TACC1_HUMANTransformingacidiccoiled-coil-containingprotein1OS=HomosapiensOX=9606GN=TACC1PE=1SV=2	3	2	2		1	3	2	2	1	2	2	0	0	0	1	1	1	1	0	1	1	2	2	0	0	0	1	1	0	1	0	1	1	2	2	0	0	0	1	1	0	1	0	1	3.9	2.5	2.5	87.793
sp|O75431|MTX2_HUMANMetaxin-2OS=HomosapiensOX=9606GN=MTX2PE=1SV=1	sp|O75431|MTX2_HUMANMetaxin-2OS=HomosapiensOX=9606GN=MTX2PE=1SV=1	4	4	4		1	4	4	4	1	2	1	1	2	2	2	4	3	2	2	2	1	2	1	1	2	2	2	4	3	2	2	2	1	2	1	1	2	2	2	4	3	2	2	2	20.9	20.9	20.9	29.763
sp|O75436|VP26A_HUMANVacuolarproteinsorting-associatedprotein26AOS=HomosapiensOX=9606GN=VPS26APE=1SV=2	sp|O75436|VP26A_HUMANVacuolarproteinsorting-associatedprotein26AOS=HomosapiensOX=9606GN=VPS26APE=1SV=2	15	15	14		1	15	15	14	8	9	11	6	9	4	12	9	14	6	9	7	8	9	11	6	9	4	12	9	14	6	9	7	7	8	10	5	8	3	11	8	13	5	8	6	61.2	61.2	59	38.169
sp|O75439|MPPB_HUMANMitochondrial-processingpeptidasesubunitbetaOS=HomosapiensOX=9606GN=PMPCBPE=1SV=2	sp|O75439|MPPB_HUMANMitochondrial-processingpeptidasesubunitbetaOS=HomosapiensOX=9606GN=PMPCBPE=1SV=2	14	13	13		1	14	13	13	10	10	9	6	6	6	11	9	9	13	14	13	9	10	9	5	5	5	10	8	8	12	13	12	9	10	9	5	5	5	10	8	8	12	13	12	30.9	29.4	29.4	54.366
sp|O75448|MED24_HUMANMediatorofRNApolymeraseIItranscriptionsubunit24OS=HomosapiensOX=9606GN=MED24PE=1SV=1	sp|O75448|MED24_HUMANMediatorofRNApolymeraseIItranscriptionsubunit24OS=HomosapiensOX=9606GN=MED24PE=1SV=1	2	2	2		1	2	2	2	2	1	1	0	0	0	1	1	1	1	1	2	2	1	1	0	0	0	1	1	1	1	1	2	2	1	1	0	0	0	1	1	1	1	1	2	2.8	2.8	2.8	110.3
sp|O75449|KTNA1_HUMANKataninp60ATPase-containingsubunitA1OS=HomosapiensOX=9606GN=KATNA1PE=1SV=1	sp|O75449|KTNA1_HUMANKataninp60ATPase-containingsubunitA1OS=HomosapiensOX=9606GN=KATNA1PE=1SV=1	2	2	1		1	2	2	1	2	1	2	0	0	1	0	0	0	0	0	0	2	1	2	0	0	1	0	0	0	0	0	0	1	1	1	0	0	0	0	0	0	0	0	0	3.5	3.5	2	55.964
sp|O75475|PSIP1_HUMANPC4andSFRS1-interactingproteinOS=HomosapiensOX=9606GN=PSIP1PE=1SV=1	sp|O75475|PSIP1_HUMANPC4andSFRS1-interactingproteinOS=HomosapiensOX=9606GN=PSIP1PE=1SV=1	9	8	8		1	9	8	8	6	6	5	4	4	6	6	6	7	8	8	7	6	6	5	3	3	5	6	6	6	8	8	6	6	6	5	3	3	5	6	6	6	8	8	6	23.2	21.7	21.7	60.103
sp|O75477|ERLN1_HUMANErlin-1OS=HomosapiensOX=9606GN=ERLIN1PE=1SV=2	sp|O75477|ERLN1_HUMANErlin-1OS=HomosapiensOX=9606GN=ERLIN1PE=1SV=2	7	5	5		1	7	5	5	3	5	4	2	2	2	6	5	6	6	6	6	2	3	2	0	0	0	4	3	4	4	4	4	2	3	2	0	0	0	4	3	4	4	4	4	30.7	23.9	23.9	39.171
sp|O75487|GPC4_HUMANGlypican-4OS=HomosapiensOX=9606GN=GPC4PE=1SV=4;sp|Q9Y625|GPC6_HUMANGlypican-6OS=HomosapiensOX=9606GN=GPC6PE=1SV=1	sp|O75487|GPC4_HUMANGlypican-4OS=HomosapiensOX=9606GN=GPC4PE=1SV=4	7;1	7;1	7;1		2	7	7	7	3	2	2	0	0	0	0	0	0	7	7	4	3	2	2	0	0	0	0	0	0	7	7	4	3	2	2	0	0	0	0	0	0	7	7	4	21.8	21.8	21.8	62.411
sp|O75489|NDUS3_HUMANNADHdehydrogenase[ubiquinone]iron-sulfurprotein3,mitochondrialOS=HomosapiensOX=9606GN=NDUFS3PE=1SV=1	sp|O75489|NDUS3_HUMANNADHdehydrogenase[ubiquinone]iron-sulfurprotein3,mitochondrialOS=HomosapiensOX=9606GN=NDUFS3PE=1SV=1	11	11	11		1	11	11	11	10	10	10	5	7	5	11	10	9	11	10	11	10	10	10	5	7	5	11	10	9	11	10	11	10	10	10	5	7	5	11	10	9	11	10	11	42.4	42.4	42.4	30.241
sp|O75494|SRS10_HUMANSerine/arginine-richsplicingfactor10OS=HomosapiensOX=9606GN=SRSF10PE=1SV=1;sp|Q8WXF0|SRS12_HUMANSerine/arginine-richsplicingfactor12OS=HomosapiensOX=9606GN=SRSF12PE=2SV=1	sp|O75494|SRS10_HUMANSerine/arginine-richsplicingfactor10OS=HomosapiensOX=9606GN=SRSF10PE=1SV=1	9;3	9;3	9;3		2	9	9	9	6	6	7	7	8	6	7	7	8	8	7	7	6	6	7	7	8	6	7	7	8	8	7	7	6	6	7	7	8	6	7	7	8	8	7	7	24	24	24	31.3
sp|O75521|ECI2_HUMANEnoyl-CoAdeltaisomerase2,mitochondrialOS=HomosapiensOX=9606GN=ECI2PE=1SV=4	sp|O75521|ECI2_HUMANEnoyl-CoAdeltaisomerase2,mitochondrialOS=HomosapiensOX=9606GN=ECI2PE=1SV=4	6	6	6		1	6	6	6	1	0	1	0	0	0	4	4	2	5	5	4	1	0	1	0	0	0	4	4	2	5	5	4	1	0	1	0	0	0	4	4	2	5	5	4	24.4	24.4	24.4	43.585
sp|O75525|KHDR3_HUMANKHdomain-containing,RNA-binding,signaltransduction-associatedprotein3OS=HomosapiensOX=9606GN=KHDRBS3PE=1SV=1	sp|O75525|KHDR3_HUMANKHdomain-containing,RNA-binding,signaltransduction-associatedprotein3OS=HomosapiensOX=9606GN=KHDRBS3PE=1SV=1	2	1	1		1	2	1	1	1	1	1	0	0	0	0	0	0	1	1	1	1	1	1	0	0	0	0	0	0	1	0	0	1	1	1	0	0	0	0	0	0	1	0	0	5.8	3.2	3.2	38.799
sp|O75530|EED_HUMANPolycombproteinEEDOS=HomosapiensOX=9606GN=EEDPE=1SV=2	sp|O75530|EED_HUMANPolycombproteinEEDOS=HomosapiensOX=9606GN=EEDPE=1SV=2	2	2	2		1	2	2	2	0	0	1	0	0	2	1	1	2	2	2	2	0	0	1	0	0	2	1	1	2	2	2	2	0	0	1	0	0	2	1	1	2	2	2	2	6.1	6.1	6.1	50.197
sp|O75531|BAF_HUMANBarrier-to-autointegrationfactorOS=HomosapiensOX=9606GN=BANF1PE=1SV=1	sp|O75531|BAF_HUMANBarrier-to-autointegrationfactorOS=HomosapiensOX=9606GN=BANF1PE=1SV=1	3	3	3		1	3	3	3	2	1	1	1	1	2	2	2	2	2	2	2	2	1	1	1	1	2	2	2	2	2	2	2	2	1	1	1	1	2	2	2	2	2	2	2	48.3	48.3	48.3	10.058
sp|O75533|SF3B1_HUMANSplicingfactor3Bsubunit1OS=HomosapiensOX=9606GN=SF3B1PE=1SV=3	sp|O75533|SF3B1_HUMANSplicingfactor3Bsubunit1OS=HomosapiensOX=9606GN=SF3B1PE=1SV=3	40	40	40		1	40	40	40	23	26	28	26	19	24	31	29	27	32	31	28	23	26	28	26	19	24	31	29	27	32	31	28	23	26	28	26	19	24	31	29	27	32	31	28	44.5	44.5	44.5	145.83
sp|O75534|CSDE1_HUMANColdshockdomain-containingproteinE1OS=HomosapiensOX=9606GN=CSDE1PE=1SV=2	sp|O75534|CSDE1_HUMANColdshockdomain-containingproteinE1OS=HomosapiensOX=9606GN=CSDE1PE=1SV=2	25	25	25		1	25	25	25	15	17	16	10	10	10	17	17	21	20	21	20	15	17	16	10	10	10	17	17	21	20	21	20	15	17	16	10	10	10	17	17	21	20	21	20	35.8	35.8	35.8	88.884
sp|O75563|SKAP2_HUMANSrckinase-associatedphosphoprotein2OS=HomosapiensOX=9606GN=SKAP2PE=1SV=1	sp|O75563|SKAP2_HUMANSrckinase-associatedphosphoprotein2OS=HomosapiensOX=9606GN=SKAP2PE=1SV=1	2	2	2		1	2	2	2	0	0	0	2	1	1	0	0	0	1	0	0	0	0	0	2	1	1	0	0	0	1	0	0	0	0	0	2	1	1	0	0	0	1	0	0	5.6	5.6	5.6	41.216
sp|O75569|PRKRA_HUMANInterferon-inducibledouble-strandedRNA-dependentproteinkinaseactivatorAOS=HomosapiensOX=9606GN=PRKRAPE=1SV=1	sp|O75569|PRKRA_HUMANInterferon-inducibledouble-strandedRNA-dependentproteinkinaseactivatorAOS=HomosapiensOX=9606GN=PRKRAPE=1SV=1	6	6	6		1900-01-01	6	6	6	2	3	2	3	1	2	5	5	6	4	4	5	2	3	2	3	1	2	5	5	6	4	4	5	2	3	2	3	1	2	5	5	6	4	4	5	27.2	27.2	27.2	34.404
sp|O75600|KBL_HUMAN2-amino-3-ketobutyratecoenzymeAligase,mitochondrialOS=HomosapiensOX=9606GN=GCATPE=1SV=1	sp|O75600|KBL_HUMAN2-amino-3-ketobutyratecoenzymeAligase,mitochondrialOS=HomosapiensOX=9606GN=GCATPE=1SV=1	1	1	1		1	1	1	1	0	0	0	0	0	0	0	0	0	1	1	1	0	0	0	0	0	0	0	0	0	1	1	1	0	0	0	0	0	0	0	0	0	1	1	1	5	5	5	45.285
sp|O75607|NPM3_HUMANNucleoplasmin-3OS=HomosapiensOX=9606GN=NPM3PE=1SV=3	sp|O75607|NPM3_HUMANNucleoplasmin-3OS=HomosapiensOX=9606GN=NPM3PE=1SV=3	4	4	4		1	4	4	4	0	1	1	0	0	0	3	3	4	4	4	4	0	1	1	0	0	0	3	3	4	4	4	4	0	1	1	0	0	0	3	3	4	4	4	4	41	41	41	19.343
sp|O75608|LYPA1_HUMANAcyl-proteinthioesterase1OS=HomosapiensOX=9606GN=LYPLA1PE=1SV=1	sp|O75608|LYPA1_HUMANAcyl-proteinthioesterase1OS=HomosapiensOX=9606GN=LYPLA1PE=1SV=1	5	5	5		1	5	5	5	4	5	5	1	1	1	3	4	4	4	4	3	4	5	5	1	1	1	3	4	4	4	4	3	4	5	5	1	1	1	3	4	4	4	4	3	33.5	33.5	33.5	24.669
sp|O75616|ERAL1_HUMANGTPaseEra,mitochondrialOS=HomosapiensOX=9606GN=ERAL1PE=1SV=2	sp|O75616|ERAL1_HUMANGTPaseEra,mitochondrialOS=HomosapiensOX=9606GN=ERAL1PE=1SV=2	2	2	2		1	2	2	2	1	0	1	0	0	0	0	2	0	1	1	1	1	0	1	0	0	0	0	2	0	1	1	1	1	0	1	0	0	0	0	2	0	1	1	1	8.7	8.7	8.7	48.349
sp|O75629|CREG1_HUMANProteinCREG1OS=HomosapiensOX=9606GN=CREG1PE=1SV=1	sp|O75629|CREG1_HUMANProteinCREG1OS=HomosapiensOX=9606GN=CREG1PE=1SV=1	1	1	1		1	1	1	1	0	0	0	0	0	0	1	1	1	1	1	1	0	0	0	0	0	0	1	1	1	1	1	1	0	0	0	0	0	0	1	1	1	1	1	1	9.5	9.5	9.5	24.074
sp|O75643|U520_HUMANU5smallnuclearribonucleoprotein200kDahelicaseOS=HomosapiensOX=9606GN=SNRNP200PE=1SV=2	sp|O75643|U520_HUMANU5smallnuclearribonucleoprotein200kDahelicaseOS=HomosapiensOX=9606GN=SNRNP200PE=1SV=2	61	61	61		1	61	61	61	36	34	35	32	31	31	45	41	47	41	41	44	36	34	35	32	31	31	45	41	47	41	41	44	36	34	35	32	31	31	45	41	47	41	41	44	40	40	40	244.5
sp|O75648|MTU1_HUMANMitochondrialtRNA-specific2-thiouridylase1OS=HomosapiensOX=9606GN=TRMUPE=1SV=2	sp|O75648|MTU1_HUMANMitochondrialtRNA-specific2-thiouridylase1OS=HomosapiensOX=9606GN=TRMUPE=1SV=2	3	3	3		1	3	3	3	0	0	0	0	0	2	0	0	0	0	0	1	0	0	0	0	0	2	0	0	0	0	0	1	0	0	0	0	0	2	0	0	0	0	0	1	10	10	10	47.744
sp|O75663|TIPRL_HUMANTIP41-likeproteinOS=HomosapiensOX=9606GN=TIPRLPE=1SV=2	sp|O75663|TIPRL_HUMANTIP41-likeproteinOS=HomosapiensOX=9606GN=TIPRLPE=1SV=2	7	7	7		1	7	7	7	3	4	4	2	2	1	4	4	4	6	3	6	3	4	4	2	2	1	4	4	4	6	3	6	3	4	4	2	2	1	4	4	4	6	3	6	43.4	43.4	43.4	31.444
sp|O75676|KS6A4_HUMANRibosomalproteinS6kinasealpha-4OS=HomosapiensOX=9606GN=RPS6KA4PE=1SV=1	sp|O75676|KS6A4_HUMANRibosomalproteinS6kinasealpha-4OS=HomosapiensOX=9606GN=RPS6KA4PE=1SV=1	3	3	2		1	3	3	2	1	1	1	1	1	2	0	0	2	0	1	1	1	1	1	1	1	2	0	0	2	0	1	1	0	0	0	1	1	2	0	0	2	0	1	0	4.1	4.1	3.1	85.605
sp|O75688|PPM1B_HUMANProteinphosphatase1BOS=HomosapiensOX=9606GN=PPM1BPE=1SV=1	sp|O75688|PPM1B_HUMANProteinphosphatase1BOS=HomosapiensOX=9606GN=PPM1BPE=1SV=1	6	6	4		1	6	6	4	2	2	2	2	2	1	5	3	4	4	4	2	2	2	2	2	2	1	5	3	4	4	4	2	1	1	1	0	0	0	3	1	2	2	2	1	17.7	17.7	13.2	52.642
sp|O75694|NU155_HUMANNuclearporecomplexproteinNup155OS=HomosapiensOX=9606GN=NUP155PE=1SV=1	sp|O75694|NU155_HUMANNuclearporecomplexproteinNup155OS=HomosapiensOX=9606GN=NUP155PE=1SV=1	23	23	23		1	23	23	23	14	13	13	9	9	11	19	16	16	17	18	20	14	13	13	9	9	11	19	16	16	17	18	20	14	13	13	9	9	11	19	16	16	17	18	20	25.6	25.6	25.6	155.2
sp|O75717|WDHD1_HUMANWDrepeatandHMG-boxDNA-bindingprotein1OS=HomosapiensOX=9606GN=WDHD1PE=1SV=1	sp|O75717|WDHD1_HUMANWDrepeatandHMG-boxDNA-bindingprotein1OS=HomosapiensOX=9606GN=WDHD1PE=1SV=1	10	10	10		1	10	10	10	3	2	3	1	1	0	7	8	5	4	2	3	3	2	3	1	1	0	7	8	5	4	2	3	3	2	3	1	1	0	7	8	5	4	2	3	11.6	11.6	11.6	125.97
sp|O75718|CRTAP_HUMANCartilage-associatedproteinOS=HomosapiensOX=9606GN=CRTAPPE=1SV=1	sp|O75718|CRTAP_HUMANCartilage-associatedproteinOS=HomosapiensOX=9606GN=CRTAPPE=1SV=1	11	11	10		1	11	11	10	5	5	4	1	1	1	3	3	3	10	8	9	5	5	4	1	1	1	3	3	3	10	8	9	5	5	4	1	1	1	3	3	3	9	7	9	35.7	35.7	31.9	46.561
sp|O75746|CMC1_HUMANCalcium-bindingmitochondrialcarrierproteinAralar1OS=HomosapiensOX=9606GN=SLC25A12PE=1SV=2	sp|O75746|CMC1_HUMANCalcium-bindingmitochondrialcarrierproteinAralar1OS=HomosapiensOX=9606GN=SLC25A12PE=1SV=2	18	14	14		1	18	14	14	10	10	10	10	10	11	14	12	14	14	14	14	6	6	6	8	8	8	10	8	10	10	10	10	6	6	6	8	8	8	10	8	10	10	10	10	34.7	28.3	28.3	74.761
sp|O75792|RNH2A_HUMANRibonucleaseH2subunitAOS=HomosapiensOX=9606GN=RNASEH2APE=1SV=2	sp|O75792|RNH2A_HUMANRibonucleaseH2subunitAOS=HomosapiensOX=9606GN=RNASEH2APE=1SV=2	6	6	6		1	6	6	6	1	2	1	1	1	0	2	1	4	6	5	5	1	2	1	1	1	0	2	1	4	6	5	5	1	2	1	1	1	0	2	1	4	6	5	5	26.1	26.1	26.1	33.395
sp|O75794|CD123_HUMANCelldivisioncycleprotein123homologOS=HomosapiensOX=9606GN=CDC123PE=1SV=1	sp|O75794|CD123_HUMANCelldivisioncycleprotein123homologOS=HomosapiensOX=9606GN=CDC123PE=1SV=1	7	7	7		1	7	7	7	1	1	0	0	1	1	5	3	5	5	2	3	1	1	0	0	1	1	5	3	5	5	2	3	1	1	0	0	1	1	5	3	5	5	2	3	31.2	31.2	31.2	39.134
sp|O75821|EIF3G_HUMANEukaryotictranslationinitiationfactor3subunitGOS=HomosapiensOX=9606GN=EIF3GPE=1SV=2	sp|O75821|EIF3G_HUMANEukaryotictranslationinitiationfactor3subunitGOS=HomosapiensOX=9606GN=EIF3GPE=1SV=2	13	13	13		1	13	13	13	8	7	8	7	7	7	8	8	9	7	9	10	8	7	8	7	7	7	8	8	9	7	9	10	8	7	8	7	7	7	8	8	9	7	9	10	44.1	44.1	44.1	35.611
sp|O75822|EIF3J_HUMANEukaryotictranslationinitiationfactor3subunitJOS=HomosapiensOX=9606GN=EIF3JPE=1SV=2	sp|O75822|EIF3J_HUMANEukaryotictranslationinitiationfactor3subunitJOS=HomosapiensOX=9606GN=EIF3JPE=1SV=2	8	8	8		1	8	8	8	4	3	3	3	3	3	7	7	6	6	6	6	4	3	3	3	3	3	7	7	6	6	6	6	4	3	3	3	3	3	7	7	6	6	6	6	39.9	39.9	39.9	29.062
sp|O75828|CBR3_HUMANCarbonylreductase[NADPH]3OS=HomosapiensOX=9606GN=CBR3PE=1SV=3	sp|O75828|CBR3_HUMANCarbonylreductase[NADPH]3OS=HomosapiensOX=9606GN=CBR3PE=1SV=3	8	6	6		1	8	6	6	4	4	3	0	1	0	6	5	5	4	5	5	2	2	1	0	0	0	4	3	3	2	3	3	2	2	1	0	0	0	4	3	3	2	3	3	36.5	26	26	30.85
sp|O75832|PSD10_HUMAN26Sproteasomenon-ATPaseregulatorysubunit10OS=HomosapiensOX=9606GN=PSMD10PE=1SV=1	sp|O75832|PSD10_HUMAN26Sproteasomenon-ATPaseregulatorysubunit10OS=HomosapiensOX=9606GN=PSMD10PE=1SV=1	9	9	9		1	9	9	9	3	3	3	0	0	0	3	7	5	7	9	9	3	3	3	0	0	0	3	7	5	7	9	9	3	3	3	0	0	0	3	7	5	7	9	9	53.1	53.1	53.1	24.428
sp|O75844|FACE1_HUMANCAAXprenylprotease1homologOS=HomosapiensOX=9606GN=ZMPSTE24PE=1SV=2	sp|O75844|FACE1_HUMANCAAXprenylprotease1homologOS=HomosapiensOX=9606GN=ZMPSTE24PE=1SV=2	3	3	3		1	3	3	3	1	1	0	0	0	0	2	2	1	1	1	0	1	1	0	0	0	0	2	2	1	1	1	0	1	1	0	0	0	0	2	2	1	1	1	0	6.5	6.5	6.5	54.812
sp|O75874|IDHC_HUMANIsocitratedehydrogenase[NADP]cytoplasmicOS=HomosapiensOX=9606GN=IDH1PE=1SV=2	sp|O75874|IDHC_HUMANIsocitratedehydrogenase[NADP]cytoplasmicOS=HomosapiensOX=9606GN=IDH1PE=1SV=2	17	16	16		1	17	16	16	14	12	13	5	6	5	14	16	15	15	14	12	13	11	13	5	5	4	13	15	14	14	13	11	13	11	13	5	5	4	13	15	14	14	13	11	50.7	48.6	48.6	46.659
sp|O75880|SCO1_HUMANProteinSCO1homolog,mitochondrialOS=HomosapiensOX=9606GN=SCO1PE=1SV=1	sp|O75880|SCO1_HUMANProteinSCO1homolog,mitochondrialOS=HomosapiensOX=9606GN=SCO1PE=1SV=1	2	2	2		1	2	2	2	1	2	1	0	0	0	2	2	2	0	2	0	1	2	1	0	0	0	2	2	2	0	2	0	1	2	1	0	0	0	2	2	2	0	2	0	11	11	11	33.814
sp|O75884|RBBP9_HUMANSerinehydrolaseRBBP9OS=HomosapiensOX=9606GN=RBBP9PE=1SV=2	sp|O75884|RBBP9_HUMANSerinehydrolaseRBBP9OS=HomosapiensOX=9606GN=RBBP9PE=1SV=2	3	3	3		1	3	3	3	1	0	1	0	0	0	1	2	0	2	1	2	1	0	1	0	0	0	1	2	0	2	1	2	1	0	1	0	0	0	1	2	0	2	1	2	29.6	29.6	29.6	21
sp|O75886|STAM2_HUMANSignaltransducingadaptermolecule2OS=HomosapiensOX=9606GN=STAM2PE=1SV=1	sp|O75886|STAM2_HUMANSignaltransducingadaptermolecule2OS=HomosapiensOX=9606GN=STAM2PE=1SV=1	2	2	2		1	2	2	2	0	0	0	0	0	0	1	1	0	1	2	2	0	0	0	0	0	0	1	1	0	1	2	2	0	0	0	0	0	0	1	1	0	1	2	2	5	5	5	58.164
sp|O75909|CCNK_HUMANCyclin-KOS=HomosapiensOX=9606GN=CCNKPE=1SV=2	sp|O75909|CCNK_HUMANCyclin-KOS=HomosapiensOX=9606GN=CCNKPE=1SV=2	3	3	3		1	3	3	3	1	1	1	0	0	0	2	2	2	2	0	1	1	1	1	0	0	0	2	2	2	2	0	1	1	1	1	0	0	0	2	2	2	2	0	1	11	11	11	64.239
sp|O75914|PAK3_HUMANSerine/threonine-proteinkinasePAK3OS=HomosapiensOX=9606GN=PAK3PE=1SV=2	sp|O75914|PAK3_HUMANSerine/threonine-proteinkinasePAK3OS=HomosapiensOX=9606GN=PAK3PE=1SV=2	7	1	1		1	7	1	1	5	5	5	4	4	3	3	2	1	4	5	3	0	0	0	1	1	1	0	0	0	0	0	0	0	0	0	1	1	1	0	0	0	0	0	0	12.5	2.9	2.9	62.309
sp|O75915|PRAF3_HUMANPRA1familyprotein3OS=HomosapiensOX=9606GN=ARL6IP5PE=1SV=1	sp|O75915|PRAF3_HUMANPRA1familyprotein3OS=HomosapiensOX=9606GN=ARL6IP5PE=1SV=1	4	4	4		1	4	4	4	4	4	4	1	2	1	4	4	4	4	3	4	4	4	4	1	2	1	4	4	4	4	3	4	4	4	4	1	2	1	4	4	4	4	3	4	21.3	21.3	21.3	21.614
sp|O75934|SPF27_HUMANPre-mRNA-splicingfactorSPF27OS=HomosapiensOX=9606GN=BCAS2PE=1SV=1	sp|O75934|SPF27_HUMANPre-mRNA-splicingfactorSPF27OS=HomosapiensOX=9606GN=BCAS2PE=1SV=1	4	4	4		1	4	4	4	1	2	1	1	0	1	3	2	2	2	3	3	1	2	1	1	0	1	3	2	2	2	3	3	1	2	1	1	0	1	3	2	2	2	3	3	20.4	20.4	20.4	26.131
sp|O75935|DCTN3_HUMANDynactinsubunit3OS=HomosapiensOX=9606GN=DCTN3PE=1SV=1	sp|O75935|DCTN3_HUMANDynactinsubunit3OS=HomosapiensOX=9606GN=DCTN3PE=1SV=1	3	3	3		1	3	3	3	1	1	1	0	0	1	2	1	1	2	2	2	1	1	1	0	0	1	2	1	1	2	2	2	1	1	1	0	0	1	2	1	1	2	2	2	19.9	19.9	19.9	21.119
sp|O75937|DNJC8_HUMANDnaJhomologsubfamilyCmember8OS=HomosapiensOX=9606GN=DNAJC8PE=1SV=2	sp|O75937|DNJC8_HUMANDnaJhomologsubfamilyCmember8OS=HomosapiensOX=9606GN=DNAJC8PE=1SV=2	3	3	2		1	3	3	2	1	2	1	1	0	1	1	2	0	2	1	1	1	2	1	1	0	1	1	2	0	2	1	1	1	2	1	1	0	1	1	2	0	2	1	1	20.6	20.6	9.9	29.841
sp|O75940|SPF30_HUMANSurvivalofmotorneuron-related-splicingfactor30OS=HomosapiensOX=9606GN=SMNDC1PE=1SV=1	sp|O75940|SPF30_HUMANSurvivalofmotorneuron-related-splicingfactor30OS=HomosapiensOX=9606GN=SMNDC1PE=1SV=1	4	4	4		1	4	4	4	2	0	0	0	0	1	2	3	2	2	1	1	2	0	0	0	0	1	2	3	2	2	1	1	2	0	0	0	0	1	2	3	2	2	1	1	29.4	29.4	29.4	26.711
sp|O75947|ATP5H_HUMANATPsynthasesubunitd,mitochondrialOS=HomosapiensOX=9606GN=ATP5PDPE=1SV=3	sp|O75947|ATP5H_HUMANATPsynthasesubunitd,mitochondrialOS=HomosapiensOX=9606GN=ATP5PDPE=1SV=3	9	9	9		1	9	9	9	2	4	2	1	1	1	6	7	9	8	8	8	2	4	2	1	1	1	6	7	9	8	8	8	2	4	2	1	1	1	6	7	9	8	8	8	71.4	71.4	71.4	18.491
sp|O75955|FLOT1_HUMANFlotillin-1OS=HomosapiensOX=9606GN=FLOT1PE=1SV=3	sp|O75955|FLOT1_HUMANFlotillin-1OS=HomosapiensOX=9606GN=FLOT1PE=1SV=3	16	16	16		1	16	16	16	14	14	12	0	1	0	12	11	10	12	12	14	14	14	12	0	1	0	12	11	10	12	12	14	14	14	12	0	1	0	12	11	10	12	12	14	48.9	48.9	48.9	47.355
sp|O75964|ATP5L_HUMANATPsynthasesubunitg,mitochondrialOS=HomosapiensOX=9606GN=ATP5MGPE=1SV=3	sp|O75964|ATP5L_HUMANATPsynthasesubunitg,mitochondrialOS=HomosapiensOX=9606GN=ATP5MGPE=1SV=3	3	3	3		1	3	3	3	3	2	3	0	0	0	3	3	3	3	3	3	3	2	3	0	0	0	3	3	3	3	3	3	3	2	3	0	0	0	3	3	3	3	3	3	35.9	35.9	35.9	11.428
sp|O75970|MPDZ_HUMANMultiplePDZdomainproteinOS=HomosapiensOX=9606GN=MPDZPE=1SV=2	sp|O75970|MPDZ_HUMANMultiplePDZdomainproteinOS=HomosapiensOX=9606GN=MPDZPE=1SV=2	4	4	4		1	4	4	4	0	0	0	0	0	0	0	0	0	0	4	1	0	0	0	0	0	0	0	0	0	0	4	1	0	0	0	0	0	0	0	0	0	0	4	1	3.4	3.4	3.4	221.62
sp|O75976|CBPD_HUMANCarboxypeptidaseDOS=HomosapiensOX=9606GN=CPDPE=1SV=2	sp|O75976|CBPD_HUMANCarboxypeptidaseDOS=HomosapiensOX=9606GN=CPDPE=1SV=2	12	12	12		1	12	12	12	7	7	8	1	1	0	8	7	9	8	10	9	7	7	8	1	1	0	8	7	9	8	10	9	7	7	8	1	1	0	8	7	9	8	10	9	10.9	10.9	10.9	152.93
sp|O76003|GLRX3_HUMANGlutaredoxin-3OS=HomosapiensOX=9606GN=GLRX3PE=1SV=2	sp|O76003|GLRX3_HUMANGlutaredoxin-3OS=HomosapiensOX=9606GN=GLRX3PE=1SV=2	17	17	17		1	17	17	17	12	13	13	5	5	2	14	15	16	12	11	12	12	13	13	5	5	2	14	15	16	12	11	12	12	13	13	5	5	2	14	15	16	12	11	12	57.3	57.3	57.3	37.432
sp|O76021|RL1D1_HUMANRibosomalL1domain-containingprotein1OS=HomosapiensOX=9606GN=RSL1D1PE=1SV=3	sp|O76021|RL1D1_HUMANRibosomalL1domain-containingprotein1OS=HomosapiensOX=9606GN=RSL1D1PE=1SV=3	11	11	11		1	11	11	11	6	6	6	0	0	0	10	11	11	9	9	10	6	6	6	0	0	0	10	11	11	9	9	10	6	6	6	0	0	0	10	11	11	9	9	10	32	32	32	54.972
sp|O76031|CLPX_HUMANATP-dependentClpproteaseATP-bindingsubunitclpX-like,mitochondrialOS=HomosapiensOX=9606GN=CLPXPE=1SV=2	sp|O76031|CLPX_HUMANATP-dependentClpproteaseATP-bindingsubunitclpX-like,mitochondrialOS=HomosapiensOX=9606GN=CLPXPE=1SV=2	11	11	11		1	11	11	11	7	7	6	7	6	6	9	9	7	10	11	10	7	7	6	7	6	6	9	9	7	10	11	10	7	7	6	7	6	6	9	9	7	10	11	10	25.1	25.1	25.1	69.223
sp|Q9UDX4|S14L3_HUMANSEC14-likeprotein3OS=HomosapiensOX=9606GN=SEC14L3PE=1SV=1;sp|O76054|S14L2_HUMANSEC14-likeprotein2OS=HomosapiensOX=9606GN=SEC14L2PE=1SV=1	sp|Q9UDX4|S14L3_HUMANSEC14-likeprotein3OS=HomosapiensOX=9606GN=SEC14L3PE=1SV=1;sp|O76054|S14L2_HUMANSEC14-likeprotein2OS=HomosapiensOX=9606GN=SEC14L2PE=1SV=1	1;1	1;1	1;1	;	2	1	1	1	1	0	0	0	0	0	0	1	0	0	1	1	1	0	0	0	0	0	0	1	0	0	1	1	1	0	0	0	0	0	0	1	0	0	1	1	5.5	5.5	5.5	46.048
sp|O76071|CIAO1_HUMANProbablecytosoliciron-sulfurproteinassemblyproteinCIAO1OS=HomosapiensOX=9606GN=CIAO1PE=1SV=1	sp|O76071|CIAO1_HUMANProbablecytosoliciron-sulfurproteinassemblyproteinCIAO1OS=HomosapiensOX=9606GN=CIAO1PE=1SV=1	6	6	6		1	6	6	6	3	2	3	1	2	1	5	5	4	5	4	4	3	2	3	1	2	1	5	5	4	5	4	4	3	2	3	1	2	1	5	5	4	5	4	4	28	28	28	37.84
sp|O76094|SRP72_HUMANSignalrecognitionparticlesubunitSRP72OS=HomosapiensOX=9606GN=SRP72PE=1SV=3	sp|O76094|SRP72_HUMANSignalrecognitionparticlesubunitSRP72OS=HomosapiensOX=9606GN=SRP72PE=1SV=3	15	15	15		1	15	15	15	9	10	10	4	3	3	10	8	13	11	9	12	9	10	10	4	3	3	10	8	13	11	9	12	9	10	10	4	3	3	10	8	13	11	9	12	37.9	37.9	37.9	74.605
sp|O94760|DDAH1_HUMANN(G),N(G)-dimethylargininedimethylaminohydrolase1OS=HomosapiensOX=9606GN=DDAH1PE=1SV=3	sp|O94760|DDAH1_HUMANN(G),N(G)-dimethylargininedimethylaminohydrolase1OS=HomosapiensOX=9606GN=DDAH1PE=1SV=3	6	6	5		1	6	6	5	2	2	2	0	0	0	1	1	2	4	4	5	2	2	2	0	0	0	1	1	2	4	4	5	1	1	2	0	0	0	1	1	2	4	3	4	30.9	30.9	28.1	31.121
sp|O94763|RMP_HUMANUnconventionalprefoldinRPB5interactor1OS=HomosapiensOX=9606GN=URI1PE=1SV=3	sp|O94763|RMP_HUMANUnconventionalprefoldinRPB5interactor1OS=HomosapiensOX=9606GN=URI1PE=1SV=3	1	1	1		1	1	1	1	0	0	0	0	0	1	1	1	1	0	0	0	0	0	0	0	0	1	1	1	1	0	0	0	0	0	0	0	0	1	1	1	1	0	0	0	1.7	1.7	1.7	59.832
sp|O94766|B3GA3_HUMANGalactosylgalactosylxylosylprotein3-beta-glucuronosyltransferase3OS=HomosapiensOX=9606GN=B3GAT3PE=1SV=2	sp|O94766|B3GA3_HUMANGalactosylgalactosylxylosylprotein3-beta-glucuronosyltransferase3OS=HomosapiensOX=9606GN=B3GAT3PE=1SV=2	3	3	3		1	3	3	3	2	2	2	0	0	0	3	1	1	1	1	2	2	2	2	0	0	0	3	1	1	1	1	2	2	2	2	0	0	0	3	1	1	1	1	2	21.2	21.2	21.2	37.121
sp|O94776|MTA2_HUMANMetastasis-associatedproteinMTA2OS=HomosapiensOX=9606GN=MTA2PE=1SV=1	sp|O94776|MTA2_HUMANMetastasis-associatedproteinMTA2OS=HomosapiensOX=9606GN=MTA2PE=1SV=1	16	16	13		1	16	16	13	13	13	13	14	14	14	12	12	14	12	13	12	13	13	13	14	14	14	12	12	14	12	13	12	11	12	11	12	11	11	10	10	11	11	11	11	28.6	28.6	24.1	75.022
sp|O94804|STK10_HUMANSerine/threonine-proteinkinase10OS=HomosapiensOX=9606GN=STK10PE=1SV=1	sp|O94804|STK10_HUMANSerine/threonine-proteinkinase10OS=HomosapiensOX=9606GN=STK10PE=1SV=1	1	1	1		1	1	1	1	0	0	0	1	1	1	0	0	0	0	0	0	0	0	0	1	1	1	0	0	0	0	0	0	0	0	0	1	1	1	0	0	0	0	0	0	1.2	1.2	1.2	112.13
sp|O94808|GFPT2_HUMANGlutamine--fructose-6-phosphateaminotransferase[isomerizing]2OS=HomosapiensOX=9606GN=GFPT2PE=1SV=3	sp|O94808|GFPT2_HUMANGlutamine--fructose-6-phosphateaminotransferase[isomerizing]2OS=HomosapiensOX=9606GN=GFPT2PE=1SV=3	16	11	11		1	16	11	11	6	10	9	4	4	3	11	8	9	7	8	8	2	5	5	0	0	0	6	3	5	2	4	3	2	5	5	0	0	0	6	3	5	2	4	3	32.4	22.6	22.6	76.93
sp|O94826|TOM70_HUMANMitochondrialimportreceptorsubunitTOM70OS=HomosapiensOX=9606GN=TOMM70PE=1SV=1	sp|O94826|TOM70_HUMANMitochondrialimportreceptorsubunitTOM70OS=HomosapiensOX=9606GN=TOMM70PE=1SV=1	13	13	13		1	13	13	13	4	5	6	6	4	5	11	10	12	10	8	10	4	5	6	6	4	5	11	10	12	10	8	10	4	5	6	6	4	5	11	10	12	10	8	10	29.4	29.4	29.4	67.454
sp|O94830|DDHD2_HUMANPhospholipaseDDHD2OS=HomosapiensOX=9606GN=DDHD2PE=1SV=2	sp|O94830|DDHD2_HUMANPhospholipaseDDHD2OS=HomosapiensOX=9606GN=DDHD2PE=1SV=2	2	2	2		1	2	2	2	0	0	0	1	1	1	1	1	1	1	1	0	0	0	0	1	1	1	1	1	1	1	1	0	0	0	0	1	1	1	1	1	1	1	1	0	3.1	3.1	3.1	81.031
sp|O94832|MYO1D_HUMANUnconventionalmyosin-IdOS=HomosapiensOX=9606GN=MYO1DPE=1SV=2	sp|O94832|MYO1D_HUMANUnconventionalmyosin-IdOS=HomosapiensOX=9606GN=MYO1DPE=1SV=2	2	2	2		1	2	2	2	0	0	0	0	0	0	0	0	0	1	2	2	0	0	0	0	0	0	0	0	0	1	2	2	0	0	0	0	0	0	0	0	0	1	2	2	2.5	2.5	2.5	116.2
sp|O94842|TOX4_HUMANTOXhighmobilitygroupboxfamilymember4OS=HomosapiensOX=9606GN=TOX4PE=1SV=1	sp|O94842|TOX4_HUMANTOXhighmobilitygroupboxfamilymember4OS=HomosapiensOX=9606GN=TOX4PE=1SV=1	3	3	3		1	3	3	3	2	1	3	0	0	0	2	1	0	2	1	1	2	1	3	0	0	0	2	1	0	2	1	1	2	1	3	0	0	0	2	1	0	2	1	1	9.2	9.2	9.2	66.194
sp|O94855|SC24D_HUMANProteintransportproteinSec24DOS=HomosapiensOX=9606GN=SEC24DPE=1SV=2	sp|O94855|SC24D_HUMANProteintransportproteinSec24DOS=HomosapiensOX=9606GN=SEC24DPE=1SV=2	6	5	5		1	6	5	5	0	1	3	0	0	0	3	2	3	4	3	4	0	1	2	0	0	0	2	1	2	3	2	3	0	1	2	0	0	0	2	1	2	3	2	3	8.5	7.2	7.2	113.01
sp|O94874|UFL1_HUMANE3UFM1-proteinligase1OS=HomosapiensOX=9606GN=UFL1PE=1SV=2	sp|O94874|UFL1_HUMANE3UFM1-proteinligase1OS=HomosapiensOX=9606GN=UFL1PE=1SV=2	16	16	16		1	16	16	16	13	13	14	4	5	5	7	11	11	13	11	10	13	13	14	4	5	5	7	11	11	13	11	10	13	13	14	4	5	5	7	11	11	13	11	10	26.4	26.4	26.4	89.594
sp|O94888|UBXN7_HUMANUBXdomain-containingprotein7OS=HomosapiensOX=9606GN=UBXN7PE=1SV=2	sp|O94888|UBXN7_HUMANUBXdomain-containingprotein7OS=HomosapiensOX=9606GN=UBXN7PE=1SV=2	3	3	3		1	3	3	3	2	1	1	0	0	0	0	1	1	2	3	2	2	1	1	0	0	0	0	1	1	2	3	2	2	1	1	0	0	0	0	1	1	2	3	2	8.2	8.2	8.2	54.862
sp|O94901|SUN1_HUMANSUNdomain-containingprotein1OS=HomosapiensOX=9606GN=SUN1PE=1SV=3	sp|O94901|SUN1_HUMANSUNdomain-containingprotein1OS=HomosapiensOX=9606GN=SUN1PE=1SV=3	5	5	5		1	5	5	5	3	4	2	0	0	0	2	2	2	3	3	4	3	4	2	0	0	0	2	2	2	3	3	4	3	4	2	0	0	0	2	2	2	3	3	4	10.7	10.7	10.7	90.063
sp|O94903|PLPHP_HUMANPyridoxalphosphatehomeostasisproteinOS=HomosapiensOX=9606GN=PLPBPPE=1SV=1	sp|O94903|PLPHP_HUMANPyridoxalphosphatehomeostasisproteinOS=HomosapiensOX=9606GN=PLPBPPE=1SV=1	5	5	5		1	5	5	5	2	3	4	1	2	2	2	2	1	4	5	4	2	3	4	1	2	2	2	2	1	4	5	4	2	3	4	1	2	2	2	2	1	4	5	4	24.7	24.7	24.7	30.344
sp|O94905|ERLN2_HUMANErlin-2OS=HomosapiensOX=9606GN=ERLIN2PE=1SV=1	sp|O94905|ERLN2_HUMANErlin-2OS=HomosapiensOX=9606GN=ERLIN2PE=1SV=1	10	10	8		1	10	10	8	7	7	7	6	6	7	8	9	8	8	9	9	7	7	7	6	6	7	8	9	8	8	9	9	6	5	5	4	4	5	6	7	6	6	7	7	39.5	39.5	32.4	37.839
sp|O94906|PRP6_HUMANPre-mRNA-processingfactor6OS=HomosapiensOX=9606GN=PRPF6PE=1SV=1	sp|O94906|PRP6_HUMANPre-mRNA-processingfactor6OS=HomosapiensOX=9606GN=PRPF6PE=1SV=1	14	14	14		1	14	14	14	6	5	8	10	7	7	9	12	11	13	10	8	6	5	8	10	7	7	9	12	11	13	10	8	6	5	8	10	7	7	9	12	11	13	10	8	18.5	18.5	18.5	106.92
sp|O94913|PCF11_HUMANPre-mRNAcleavagecomplex2proteinPcf11OS=HomosapiensOX=9606GN=PCF11PE=1SV=3	sp|O94913|PCF11_HUMANPre-mRNAcleavagecomplex2proteinPcf11OS=HomosapiensOX=9606GN=PCF11PE=1SV=3	2	2	2		1	2	2	2	2	0	1	1	0	1	0	1	1	1	1	1	2	0	1	1	0	1	0	1	1	1	1	1	2	0	1	1	0	1	0	1	1	1	1	1	1.9	1.9	1.9	173.05
sp|O94915|FRYL_HUMANProteinfurryhomolog-likeOS=HomosapiensOX=9606GN=FRYLPE=1SV=2	sp|O94915|FRYL_HUMANProteinfurryhomolog-likeOS=HomosapiensOX=9606GN=FRYLPE=1SV=2	5	5	5		1	5	5	5	3	3	2	2	1	1	2	1	1	2	0	1	3	3	2	2	1	1	2	1	1	2	0	1	3	3	2	2	1	1	2	1	1	2	0	1	1.7	1.7	1.7	339.59
sp|O94919|ENDD1_HUMANEndonucleasedomain-containing1proteinOS=HomosapiensOX=9606GN=ENDOD1PE=1SV=2	sp|O94919|ENDD1_HUMANEndonucleasedomain-containing1proteinOS=HomosapiensOX=9606GN=ENDOD1PE=1SV=2	1	1	1		1	1	1	1	1	1	1	0	0	0	0	0	0	1	1	1	1	1	1	0	0	0	0	0	0	1	1	1	1	1	1	0	0	0	0	0	0	1	1	1	2.6	2.6	2.6	55.016
sp|O94921|CDK14_HUMANCyclin-dependentkinase14OS=HomosapiensOX=9606GN=CDK14PE=1SV=3	sp|O94921|CDK14_HUMANCyclin-dependentkinase14OS=HomosapiensOX=9606GN=CDK14PE=1SV=3	3	2	1		1	3	2	1	1	1	1	2	2	1	1	2	1	2	1	2	0	0	0	1	1	0	0	1	0	1	0	1	0	0	0	1	1	0	0	0	0	0	0	0	6.2	4.5	2.8	53.056
sp|O94925|GLSK_HUMANGlutaminasekidneyisoform,mitochondrialOS=HomosapiensOX=9606GN=GLSPE=1SV=1	sp|O94925|GLSK_HUMANGlutaminasekidneyisoform,mitochondrialOS=HomosapiensOX=9606GN=GLSPE=1SV=1	17	17	17		1	17	17	17	13	13	14	10	10	11	13	12	9	16	15	16	13	13	14	10	10	11	13	12	9	16	15	16	13	13	14	10	10	11	13	12	9	16	15	16	36.9	36.9	36.9	73.46
sp|O94927|HAUS5_HUMANHAUSaugmin-likecomplexsubunit5OS=HomosapiensOX=9606GN=HAUS5PE=1SV=2	sp|O94927|HAUS5_HUMANHAUSaugmin-likecomplexsubunit5OS=HomosapiensOX=9606GN=HAUS5PE=1SV=2	1	1	1		1	1	1	1	1	1	1	0	0	0	1	1	1	1	1	1	1	1	1	0	0	0	1	1	1	1	1	1	1	1	1	0	0	0	1	1	1	1	1	1	2.5	2.5	2.5	71.682
sp|O94952|FBX21_HUMANF-boxonlyprotein21OS=HomosapiensOX=9606GN=FBXO21PE=2SV=2	sp|O94952|FBX21_HUMANF-boxonlyprotein21OS=HomosapiensOX=9606GN=FBXO21PE=2SV=2	2	2	2		1	2	2	2	1	0	2	1	1	1	1	2	2	1	1	1	1	0	2	1	1	1	1	2	2	1	1	1	1	0	2	1	1	1	1	2	2	1	1	1	6.5	6.5	6.5	72.269
sp|O94966|UBP19_HUMANUbiquitincarboxyl-terminalhydrolase19OS=HomosapiensOX=9606GN=USP19PE=1SV=2	sp|O94966|UBP19_HUMANUbiquitincarboxyl-terminalhydrolase19OS=HomosapiensOX=9606GN=USP19PE=1SV=2	6	6	6		1	6	6	6	0	0	0	1	1	2	0	0	2	5	5	3	0	0	0	1	1	2	0	0	2	5	5	3	0	0	0	1	1	2	0	0	2	5	5	3	6.8	6.8	6.8	145.65
sp|O94973|AP2A2_HUMANAP-2complexsubunitalpha-2OS=HomosapiensOX=9606GN=AP2A2PE=1SV=2	sp|O94973|AP2A2_HUMANAP-2complexsubunitalpha-2OS=HomosapiensOX=9606GN=AP2A2PE=1SV=2	21	14	14		1	21	14	14	14	11	13	9	10	11	18	17	17	15	11	13	8	5	8	3	4	5	11	11	11	8	5	6	8	5	8	3	4	5	11	11	11	8	5	6	28.5	18.7	18.7	103.96
sp|O94979|SC31A_HUMANProteintransportproteinSec31AOS=HomosapiensOX=9606GN=SEC31APE=1SV=3	sp|O94979|SC31A_HUMANProteintransportproteinSec31AOS=HomosapiensOX=9606GN=SEC31APE=1SV=3	25	25	25		1	25	25	25	15	14	14	7	9	4	16	14	17	23	20	20	15	14	14	7	9	4	16	14	17	23	20	20	15	14	14	7	9	4	16	14	17	23	20	20	27.9	27.9	27.9	133.01
sp|O94992|HEXI1_HUMANProteinHEXIM1OS=HomosapiensOX=9606GN=HEXIM1PE=1SV=1	sp|O94992|HEXI1_HUMANProteinHEXIM1OS=HomosapiensOX=9606GN=HEXIM1PE=1SV=1	3	3	3		1	3	3	3	3	3	3	1	0	0	3	3	3	3	2	3	3	3	3	1	0	0	3	3	3	3	2	3	3	3	3	1	0	0	3	3	3	3	2	3	9.2	9.2	9.2	40.623
sp|O95071|UBR5_HUMANE3ubiquitin-proteinligaseUBR5OS=HomosapiensOX=9606GN=UBR5PE=1SV=2	sp|O95071|UBR5_HUMANE3ubiquitin-proteinligaseUBR5OS=HomosapiensOX=9606GN=UBR5PE=1SV=2	11	11	11		1	11	11	11	4	4	7	2	4	1	4	7	6	6	6	5	4	4	7	2	4	1	4	7	6	6	6	5	4	4	7	2	4	1	4	7	6	6	6	5	5.9	5.9	5.9	309.35
sp|O95081|AGFG2_HUMANArf-GAPdomainandFGrepeat-containingprotein2OS=HomosapiensOX=9606GN=AGFG2PE=1SV=2	sp|O95081|AGFG2_HUMANArf-GAPdomainandFGrepeat-containingprotein2OS=HomosapiensOX=9606GN=AGFG2PE=1SV=2	2	2	2		1	2	2	2	0	0	1	0	0	0	1	0	2	0	0	0	0	0	1	0	0	0	1	0	2	0	0	0	0	0	1	0	0	0	1	0	2	0	0	0	9.4	9.4	9.4	48.962
sp|O95104|SCAF4_HUMANSR-relatedandCTD-associatedfactor4OS=HomosapiensOX=9606GN=SCAF4PE=1SV=3;sp|Q9UPN6|SCAF8_HUMANSR-relatedandCTD-associatedfactor8OS=HomosapiensOX=9606GN=SCAF8PE=1SV=1	sp|O95104|SCAF4_HUMANSR-relatedandCTD-associatedfactor4OS=HomosapiensOX=9606GN=SCAF4PE=1SV=3	4;1	4;1	4;1		2	4	4	4	2	2	2	2	3	3	4	4	3	2	3	2	2	2	2	2	3	3	4	4	3	2	3	2	2	2	2	2	3	3	4	4	3	2	3	2	5.3	5.3	5.3	125.87
sp|O95139|NDUB6_HUMANNADHdehydrogenase[ubiquinone]1betasubcomplexsubunit6OS=HomosapiensOX=9606GN=NDUFB6PE=1SV=3	sp|O95139|NDUB6_HUMANNADHdehydrogenase[ubiquinone]1betasubcomplexsubunit6OS=HomosapiensOX=9606GN=NDUFB6PE=1SV=3	3	3	3		1	3	3	3	1	1	2	1	1	1	3	2	3	3	3	3	1	1	2	1	1	1	3	2	3	3	3	3	1	1	2	1	1	1	3	2	3	3	3	3	25.8	25.8	25.8	15.489
sp|O95140|MFN2_HUMANMitofusin-2OS=HomosapiensOX=9606GN=MFN2PE=1SV=3	sp|O95140|MFN2_HUMANMitofusin-2OS=HomosapiensOX=9606GN=MFN2PE=1SV=3	2	2	2		1	2	2	2	1	0	0	1	0	0	0	2	0	1	2	2	1	0	0	1	0	0	0	2	0	1	2	2	1	0	0	1	0	0	0	2	0	1	2	2	3.4	3.4	3.4	86.401
sp|O95155|UBE4B_HUMANUbiquitinconjugationfactorE4BOS=HomosapiensOX=9606GN=UBE4BPE=1SV=1	sp|O95155|UBE4B_HUMANUbiquitinconjugationfactorE4BOS=HomosapiensOX=9606GN=UBE4BPE=1SV=1	7	7	7		1	7	7	7	1	2	3	5	5	5	2	1	1	2	2	0	1	2	3	5	5	5	2	1	1	2	2	0	1	2	3	5	5	5	2	1	1	2	2	0	8.1	8.1	8.1	146.18
sp|O95159|ZFPL1_HUMANZincfingerprotein-like1OS=HomosapiensOX=9606GN=ZFPL1PE=1SV=2	sp|O95159|ZFPL1_HUMANZincfingerprotein-like1OS=HomosapiensOX=9606GN=ZFPL1PE=1SV=2	3	3	3		1	3	3	3	0	0	0	1	2	1	0	1	2	0	0	0	0	0	0	1	2	1	0	1	2	0	0	0	0	0	0	1	2	1	0	1	2	0	0	0	10.3	10.3	10.3	34.114
sp|O95163|ELP1_HUMANElongatorcomplexprotein1OS=HomosapiensOX=9606GN=ELP1PE=1SV=3	sp|O95163|ELP1_HUMANElongatorcomplexprotein1OS=HomosapiensOX=9606GN=ELP1PE=1SV=3	13	13	13		1	13	13	13	8	8	8	2	2	2	8	10	7	10	10	7	8	8	8	2	2	2	8	10	7	10	10	7	8	8	8	2	2	2	8	10	7	10	10	7	13.4	13.4	13.4	150.25
sp|O95168|NDUB4_HUMANNADHdehydrogenase[ubiquinone]1betasubcomplexsubunit4OS=HomosapiensOX=9606GN=NDUFB4PE=1SV=3	sp|O95168|NDUB4_HUMANNADHdehydrogenase[ubiquinone]1betasubcomplexsubunit4OS=HomosapiensOX=9606GN=NDUFB4PE=1SV=3	2	2	2		1	2	2	2	2	2	1	0	0	0	2	2	2	2	2	2	2	2	1	0	0	0	2	2	2	2	2	2	2	2	1	0	0	0	2	2	2	2	2	2	21.7	21.7	21.7	15.208
sp|O95197|RTN3_HUMANReticulon-3OS=HomosapiensOX=9606GN=RTN3PE=1SV=2	sp|O95197|RTN3_HUMANReticulon-3OS=HomosapiensOX=9606GN=RTN3PE=1SV=2	3	3	3		1	3	3	3	3	2	3	1	2	2	3	2	3	3	3	3	3	2	3	1	2	2	3	2	3	3	3	3	3	2	3	1	2	2	3	2	3	3	3	3	5	5	5	112.61
sp|O95202|LETM1_HUMANMitochondrialproton/calciumexchangerproteinOS=HomosapiensOX=9606GN=LETM1PE=1SV=1	sp|O95202|LETM1_HUMANMitochondrialproton/calciumexchangerproteinOS=HomosapiensOX=9606GN=LETM1PE=1SV=1	15	15	15		1	15	15	15	7	5	6	4	3	3	14	10	9	10	12	9	7	5	6	4	3	3	14	10	9	10	12	9	7	5	6	4	3	3	14	10	9	10	12	9	24.8	24.8	24.8	83.353
sp|O95208|EPN2_HUMANEpsin-2OS=HomosapiensOX=9606GN=EPN2PE=1SV=3	sp|O95208|EPN2_HUMANEpsin-2OS=HomosapiensOX=9606GN=EPN2PE=1SV=3	3	3	3		1	3	3	3	0	1	0	0	1	2	2	2	2	2	1	3	0	1	0	0	1	2	2	2	2	2	1	3	0	1	0	0	1	2	2	2	2	2	1	3	6.1	6.1	6.1	68.481
sp|O95210|STBD1_HUMANStarch-bindingdomain-containingprotein1OS=HomosapiensOX=9606GN=STBD1PE=1SV=1	sp|O95210|STBD1_HUMANStarch-bindingdomain-containingprotein1OS=HomosapiensOX=9606GN=STBD1PE=1SV=1	2	2	2		1	2	2	2	2	2	1	0	0	0	0	1	1	0	0	0	2	2	1	0	0	0	0	1	1	0	0	0	2	2	1	0	0	0	0	1	1	0	0	0	10.3	10.3	10.3	39.007
sp|O95219|SNX4_HUMANSortingnexin-4OS=HomosapiensOX=9606GN=SNX4PE=1SV=1	sp|O95219|SNX4_HUMANSortingnexin-4OS=HomosapiensOX=9606GN=SNX4PE=1SV=1	4	4	4		1	4	4	4	1	1	2	1	1	1	1	1	1	2	2	2	1	1	2	1	1	1	1	1	1	2	2	2	1	1	2	1	1	1	1	1	1	2	2	2	10.7	10.7	10.7	51.908
sp|O95232|LC7L3_HUMANLuc7-likeprotein3OS=HomosapiensOX=9606GN=LUC7L3PE=1SV=2	sp|O95232|LC7L3_HUMANLuc7-likeprotein3OS=HomosapiensOX=9606GN=LUC7L3PE=1SV=2	6	6	6		1	6	6	6	3	5	4	4	4	4	6	5	6	6	6	6	3	5	4	4	4	4	6	5	6	6	6	6	3	5	4	4	4	4	6	5	6	6	6	6	14.8	14.8	14.8	51.466
sp|O95235|KI20A_HUMANKinesin-likeproteinKIF20AOS=HomosapiensOX=9606GN=KIF20APE=1SV=1	sp|O95235|KI20A_HUMANKinesin-likeproteinKIF20AOS=HomosapiensOX=9606GN=KIF20APE=1SV=1	4	4	4		1	4	4	4	2	1	1	2	1	0	1	0	3	3	2	2	2	1	1	2	1	0	1	0	3	3	2	2	2	1	1	2	1	0	1	0	3	3	2	2	6.1	6.1	6.1	100.28
sp|O95239|KIF4A_HUMANChromosome-associatedkinesinKIF4AOS=HomosapiensOX=9606GN=KIF4APE=1SV=3;sp|Q2VIQ3|KIF4B_HUMANChromosome-associatedkinesinKIF4BOS=HomosapiensOX=9606GN=KIF4BPE=2SV=2	sp|O95239|KIF4A_HUMANChromosome-associatedkinesinKIF4AOS=HomosapiensOX=9606GN=KIF4APE=1SV=3	11;3	11;3	11;3		2	11	11	11	9	7	7	0	0	1	2	4	4	4	4	4	9	7	7	0	0	1	2	4	4	4	4	4	9	7	7	0	0	1	2	4	4	4	4	4	12	12	12	139.88
sp|O95249|GOSR1_HUMANGolgiSNAPreceptorcomplexmember1OS=HomosapiensOX=9606GN=GOSR1PE=1SV=1	sp|O95249|GOSR1_HUMANGolgiSNAPreceptorcomplexmember1OS=HomosapiensOX=9606GN=GOSR1PE=1SV=1	5	5	5		1	5	5	5	4	3	3	1	2	0	3	5	4	4	2	1	4	3	3	1	2	0	3	5	4	4	2	1	4	3	3	1	2	0	3	5	4	4	2	1	27.2	27.2	27.2	28.612
sp|O95273|CCDB1_HUMANCyclin-D1-bindingprotein1OS=HomosapiensOX=9606GN=CCNDBP1PE=1SV=2	sp|O95273|CCDB1_HUMANCyclin-D1-bindingprotein1OS=HomosapiensOX=9606GN=CCNDBP1PE=1SV=2	1	1	1		1	1	1	1	1	1	1	0	0	0	1	1	1	1	1	1	1	1	1	0	0	0	1	1	1	1	1	1	1	1	1	0	0	0	1	1	1	1	1	1	3.6	3.6	3.6	40.262
sp|O95292|VAPB_HUMANVesicle-associatedmembraneprotein-associatedproteinB/COS=HomosapiensOX=9606GN=VAPBPE=1SV=3	sp|O95292|VAPB_HUMANVesicle-associatedmembraneprotein-associatedproteinB/COS=HomosapiensOX=9606GN=VAPBPE=1SV=3	5	4	4		1	5	4	4	4	4	3	1	2	1	4	3	5	4	3	3	3	3	2	0	1	0	3	2	4	3	2	2	3	3	2	0	1	0	3	2	4	3	2	2	23.5	23.5	23.5	27.228
sp|O95295|SNAPN_HUMANSNARE-associatedproteinSnapinOS=HomosapiensOX=9606GN=SNAPINPE=1SV=1	sp|O95295|SNAPN_HUMANSNARE-associatedproteinSnapinOS=HomosapiensOX=9606GN=SNAPINPE=1SV=1	2	2	2		1	2	2	2	2	2	2	1	1	1	0	2	0	2	2	1	2	2	2	1	1	1	0	2	0	2	2	1	2	2	2	1	1	1	0	2	0	2	2	1	25.7	25.7	25.7	14.874
sp|O95297|MPZL1_HUMANMyelinproteinzero-likeprotein1OS=HomosapiensOX=9606GN=MPZL1PE=1SV=1	sp|O95297|MPZL1_HUMANMyelinproteinzero-likeprotein1OS=HomosapiensOX=9606GN=MPZL1PE=1SV=1	1	1	1		1	1	1	1	1	1	1	0	0	0	1	1	1	1	1	1	1	1	1	0	0	0	1	1	1	1	1	1	1	1	1	0	0	0	1	1	1	1	1	1	4.8	4.8	4.8	29.082
sp|O95299|NDUAA_HUMANNADHdehydrogenase[ubiquinone]1alphasubcomplexsubunit10,mitochondrialOS=HomosapiensOX=9606GN=NDUFA10PE=1SV=1	sp|O95299|NDUAA_HUMANNADHdehydrogenase[ubiquinone]1alphasubcomplexsubunit10,mitochondrialOS=HomosapiensOX=9606GN=NDUFA10PE=1SV=1	8	8	8		1	8	8	8	3	2	4	1	0	0	6	5	8	5	5	5	3	2	4	1	0	0	6	5	8	5	5	5	3	2	4	1	0	0	6	5	8	5	5	5	29	29	29	40.75
sp|O95302|FKBP9_HUMANPeptidyl-prolylcis-transisomeraseFKBP9OS=HomosapiensOX=9606GN=FKBP9PE=1SV=2;sp|Q75LS8|FKB9L_HUMANPutativeFK506-bindingprotein9-likeproteinOS=HomosapiensOX=9606GN=FKBP9P1PE=5SV=1	sp|O95302|FKBP9_HUMANPeptidyl-prolylcis-transisomeraseFKBP9OS=HomosapiensOX=9606GN=FKBP9PE=1SV=2	7;1	7;1	7;1		2	7	7	7	4	4	6	0	0	0	6	5	5	7	7	6	4	4	6	0	0	0	6	5	5	7	7	6	4	4	6	0	0	0	6	5	5	7	7	6	17.5	17.5	17.5	63.083
sp|O95319|CELF2_HUMANCUGBPElav-likefamilymember2OS=HomosapiensOX=9606GN=CELF2PE=1SV=1	sp|O95319|CELF2_HUMANCUGBPElav-likefamilymember2OS=HomosapiensOX=9606GN=CELF2PE=1SV=1	4	3	3		1	4	3	3	0	0	1	3	4	3	1	1	1	1	1	1	0	0	0	2	3	3	0	0	0	0	0	0	0	0	0	2	3	3	0	0	0	0	0	0	9.3	7.3	7.3	54.284
sp|O95336|6PGL_HUMAN6-phosphogluconolactonaseOS=HomosapiensOX=9606GN=PGLSPE=1SV=2	sp|O95336|6PGL_HUMAN6-phosphogluconolactonaseOS=HomosapiensOX=9606GN=PGLSPE=1SV=2	12	12	12		1	12	12	12	7	9	9	4	4	4	10	11	9	10	10	8	7	9	9	4	4	4	10	11	9	10	10	8	7	9	9	4	4	4	10	11	9	10	10	8	62.4	62.4	62.4	27.547
sp|O95340|PAPS2_HUMANBifunctional3'-phosphoadenosine5'-phosphosulfatesynthase2OS=HomosapiensOX=9606GN=PAPSS2PE=1SV=2	sp|O95340|PAPS2_HUMANBifunctional3'-phosphoadenosine5'-phosphosulfatesynthase2OS=HomosapiensOX=9606GN=PAPSS2PE=1SV=2	4	3	3		1	4	3	3	0	1	0	0	0	1	3	3	4	1	1	1	0	0	0	0	0	0	2	2	3	0	0	0	0	0	0	0	0	0	2	2	3	0	0	0	8.8	6.5	6.5	69.5
sp|O95347|SMC2_HUMANStructuralmaintenanceofchromosomesprotein2OS=HomosapiensOX=9606GN=SMC2PE=1SV=2	sp|O95347|SMC2_HUMANStructuralmaintenanceofchromosomesprotein2OS=HomosapiensOX=9606GN=SMC2PE=1SV=2	27	27	27		1	27	27	27	22	21	24	10	12	12	17	20	16	22	24	20	22	21	24	10	12	12	17	20	16	22	24	20	22	21	24	10	12	12	17	20	16	22	24	20	30.6	30.6	30.6	135.65
sp|O95352|ATG7_HUMANUbiquitin-likemodifier-activatingenzymeATG7OS=HomosapiensOX=9606GN=ATG7PE=1SV=1	sp|O95352|ATG7_HUMANUbiquitin-likemodifier-activatingenzymeATG7OS=HomosapiensOX=9606GN=ATG7PE=1SV=1	10	10	10		1	10	10	10	2	3	0	5	3	5	2	2	2	2	4	4	2	3	0	5	3	5	2	2	2	2	4	4	2	3	0	5	3	5	2	2	2	2	4	4	17.6	17.6	17.6	77.959
sp|O95359|TACC2_HUMANTransformingacidiccoiled-coil-containingprotein2OS=HomosapiensOX=9606GN=TACC2PE=1SV=3	sp|O95359|TACC2_HUMANTransformingacidiccoiled-coil-containingprotein2OS=HomosapiensOX=9606GN=TACC2PE=1SV=3	5	5	4		1	5	5	4	2	2	2	0	0	0	3	4	4	2	2	2	2	2	2	0	0	0	3	4	4	2	2	2	2	2	2	0	0	0	3	4	3	2	2	2	2.8	2.8	2.5	309.42
sp|O95361|TRI16_HUMANTripartitemotif-containingprotein16OS=HomosapiensOX=9606GN=TRIM16PE=1SV=3;sp|Q309B1|TR16L_HUMANTripartitemotif-containingprotein16-likeproteinOS=HomosapiensOX=9606GN=TRIM16LPE=2SV=3	sp|O95361|TRI16_HUMANTripartitemotif-containingprotein16OS=HomosapiensOX=9606GN=TRIM16PE=1SV=3;sp|Q309B1|TR16L_HUMANTripartitemotif-containingprotein16-likeproteinOS=HomosapiensOX=9606GN=TRIM16LPE=2SV=3	8;4	8;4	8;4	;	2	8	8	8	1	1	1	0	1	0	6	7	6	2	1	2	1	1	1	0	1	0	6	7	6	2	1	2	1	1	1	0	1	0	6	7	6	2	1	2	22.5	22.5	22.5	63.954
sp|O95372|LYPA2_HUMANAcyl-proteinthioesterase2OS=HomosapiensOX=9606GN=LYPLA2PE=1SV=1	sp|O95372|LYPA2_HUMANAcyl-proteinthioesterase2OS=HomosapiensOX=9606GN=LYPLA2PE=1SV=1	2	2	2		1	2	2	2	1	1	1	1	1	1	1	2	2	1	1	1	1	1	1	1	1	1	1	2	2	1	1	1	1	1	1	1	1	1	1	2	2	1	1	1	19	19	19	24.737
sp|O95373|IPO7_HUMANImportin-7OS=HomosapiensOX=9606GN=IPO7PE=1SV=1	sp|O95373|IPO7_HUMANImportin-7OS=HomosapiensOX=9606GN=IPO7PE=1SV=1	26	26	25		1	26	26	25	20	22	20	21	19	20	25	23	23	22	21	22	20	22	20	21	19	20	25	23	23	22	21	22	20	21	20	20	18	19	24	22	22	21	20	21	31.2	31.2	30.3	119.52
sp|O95376|ARI2_HUMANE3ubiquitin-proteinligaseARIH2OS=HomosapiensOX=9606GN=ARIH2PE=1SV=1	sp|O95376|ARI2_HUMANE3ubiquitin-proteinligaseARIH2OS=HomosapiensOX=9606GN=ARIH2PE=1SV=1	3	3	3		1900-01-01	3	3	3	2	1	1	1	1	2	1	1	2	2	1	1	2	1	1	1	1	2	1	1	2	2	1	1	2	1	1	1	1	2	1	1	2	2	1	1	8.9	8.9	8.9	57.818
sp|O95394|AGM1_HUMANPhosphoacetylglucosaminemutaseOS=HomosapiensOX=9606GN=PGM3PE=1SV=1	sp|O95394|AGM1_HUMANPhosphoacetylglucosaminemutaseOS=HomosapiensOX=9606GN=PGM3PE=1SV=1	7	7	7		1	7	7	7	5	4	6	2	1	1	4	5	4	5	6	6	5	4	6	2	1	1	4	5	4	5	6	6	5	4	6	2	1	1	4	5	4	5	6	6	20.8	20.8	20.8	59.851
sp|O95406|CNIH1_HUMANProteincornichonhomolog1OS=HomosapiensOX=9606GN=CNIH1PE=1SV=1	sp|O95406|CNIH1_HUMANProteincornichonhomolog1OS=HomosapiensOX=9606GN=CNIH1PE=1SV=1	1	1	1		1	1	1	1	0	0	0	0	0	0	1	0	1	0	0	0	0	0	0	0	0	0	1	0	1	0	0	0	0	0	0	0	0	0	1	0	1	0	0	0	20.1	20.1	20.1	16.699
sp|O95425|SVIL_HUMANSupervillinOS=HomosapiensOX=9606GN=SVILPE=1SV=2	sp|O95425|SVIL_HUMANSupervillinOS=HomosapiensOX=9606GN=SVILPE=1SV=2	2	2	2		1	2	2	2	1	2	1	0	0	0	1	1	1	2	1	0	1	2	1	0	0	0	1	1	1	2	1	0	1	2	1	0	0	0	1	1	1	2	1	0	1.4	1.4	1.4	247.74
sp|O95433|AHSA1_HUMANActivatorof90kDaheatshockproteinATPasehomolog1OS=HomosapiensOX=9606GN=AHSA1PE=1SV=1	sp|O95433|AHSA1_HUMANActivatorof90kDaheatshockproteinATPasehomolog1OS=HomosapiensOX=9606GN=AHSA1PE=1SV=1	11	11	11		1	11	11	11	5	7	6	2	3	3	11	9	9	7	9	8	5	7	6	2	3	3	11	9	9	7	9	8	5	7	6	2	3	3	11	9	9	7	9	8	46.7	46.7	46.7	38.274
sp|O95453|PARN_HUMANPoly(A)-specificribonucleasePARNOS=HomosapiensOX=9606GN=PARNPE=1SV=1	sp|O95453|PARN_HUMANPoly(A)-specificribonucleasePARNOS=HomosapiensOX=9606GN=PARNPE=1SV=1	6	6	6		1	6	6	6	1	2	1	2	1	0	5	4	2	4	2	2	1	2	1	2	1	0	5	4	2	4	2	2	1	2	1	2	1	0	5	4	2	4	2	2	13.1	13.1	13.1	73.45
sp|O95456|PSMG1_HUMANProteasomeassemblychaperone1OS=HomosapiensOX=9606GN=PSMG1PE=1SV=1	sp|O95456|PSMG1_HUMANProteasomeassemblychaperone1OS=HomosapiensOX=9606GN=PSMG1PE=1SV=1	5	5	5		1	5	5	5	3	3	4	0	0	0	4	3	3	3	3	4	3	3	4	0	0	0	4	3	3	3	3	4	3	3	4	0	0	0	4	3	3	3	3	4	29.5	29.5	29.5	32.854
sp|O95470|SGPL1_HUMANSphingosine-1-phosphatelyase1OS=HomosapiensOX=9606GN=SGPL1PE=1SV=3	sp|O95470|SGPL1_HUMANSphingosine-1-phosphatelyase1OS=HomosapiensOX=9606GN=SGPL1PE=1SV=3	8	8	8		1	8	8	8	1	0	4	1	1	0	3	3	7	3	6	4	1	0	4	1	1	0	3	3	7	3	6	4	1	0	4	1	1	0	3	3	7	3	6	4	19.2	19.2	19.2	63.523
sp|O95478|NSA2_HUMANRibosomebiogenesisproteinNSA2homologOS=HomosapiensOX=9606GN=NSA2PE=1SV=1	sp|O95478|NSA2_HUMANRibosomebiogenesisproteinNSA2homologOS=HomosapiensOX=9606GN=NSA2PE=1SV=1	5	5	5		1	5	5	5	0	1	0	3	2	1	5	3	5	1	2	3	0	1	0	3	2	1	5	3	5	1	2	3	0	1	0	3	2	1	5	3	5	1	2	3	20	20	20	30.065
sp|O95479|G6PE_HUMANGDH/6PGLendoplasmicbifunctionalproteinOS=HomosapiensOX=9606GN=H6PDPE=1SV=2	sp|O95479|G6PE_HUMANGDH/6PGLendoplasmicbifunctionalproteinOS=HomosapiensOX=9606GN=H6PDPE=1SV=2	2	2	2		1	2	2	2	0	0	0	1	0	1	1	0	2	1	1	1	0	0	0	1	0	1	1	0	2	1	1	1	0	0	0	1	0	1	1	0	2	1	1	1	3.8	3.8	3.8	88.892
sp|O95486|SC24A_HUMANProteintransportproteinSec24AOS=HomosapiensOX=9606GN=SEC24APE=1SV=2	sp|O95486|SC24A_HUMANProteintransportproteinSec24AOS=HomosapiensOX=9606GN=SEC24APE=1SV=2	10	10	10		1	10	10	10	7	6	4	2	3	3	8	6	5	7	7	8	7	6	4	2	3	3	8	6	5	7	7	8	7	6	4	2	3	3	8	6	5	7	7	8	13.9	13.9	13.9	119.75
sp|O95487|SC24B_HUMANProteintransportproteinSec24BOS=HomosapiensOX=9606GN=SEC24BPE=1SV=2	sp|O95487|SC24B_HUMANProteintransportproteinSec24BOS=HomosapiensOX=9606GN=SEC24BPE=1SV=2	11	11	11		1	11	11	11	6	4	3	2	3	2	5	6	5	4	3	5	6	4	3	2	3	2	5	6	5	4	3	5	6	4	3	2	3	2	5	6	5	4	3	5	12.6	12.6	12.6	137.42
sp|O95490|AGRL2_HUMANAdhesionGprotein-coupledreceptorL2OS=HomosapiensOX=9606GN=ADGRL2PE=1SV=2	sp|O95490|AGRL2_HUMANAdhesionGprotein-coupledreceptorL2OS=HomosapiensOX=9606GN=ADGRL2PE=1SV=2	1	1	1		1	1	1	1	0	0	1	1	1	1	0	0	0	0	0	0	0	0	1	1	1	1	0	0	0	0	0	0	0	0	1	1	1	1	0	0	0	0	0	0	0.5	0.5	0.5	163.35
sp|O95551|TYDP2_HUMANTyrosyl-DNAphosphodiesterase2OS=HomosapiensOX=9606GN=TDP2PE=1SV=1	sp|O95551|TYDP2_HUMANTyrosyl-DNAphosphodiesterase2OS=HomosapiensOX=9606GN=TDP2PE=1SV=1	1	1	1		1	1	1	1	1	0	0	0	0	0	0	0	0	0	0	0	1	0	0	0	0	0	0	0	0	0	0	0	1	0	0	0	0	0	0	0	0	0	0	0	4.7	4.7	4.7	40.929
sp|O95563|MPC2_HUMANMitochondrialpyruvatecarrier2OS=HomosapiensOX=9606GN=MPC2PE=1SV=1	sp|O95563|MPC2_HUMANMitochondrialpyruvatecarrier2OS=HomosapiensOX=9606GN=MPC2PE=1SV=1	4	4	4		1	4	4	4	1	1	2	1	2	3	1	2	1	2	1	1	1	1	2	1	2	3	1	2	1	2	1	1	1	1	2	1	2	3	1	2	1	2	1	1	33.1	33.1	33.1	14.279
sp|O95571|ETHE1_HUMANPersulfidedioxygenaseETHE1,mitochondrialOS=HomosapiensOX=9606GN=ETHE1PE=1SV=2	sp|O95571|ETHE1_HUMANPersulfidedioxygenaseETHE1,mitochondrialOS=HomosapiensOX=9606GN=ETHE1PE=1SV=2	7	7	7		1	7	7	7	1	2	3	0	0	0	6	6	5	4	5	4	1	2	3	0	0	0	6	6	5	4	5	4	1	2	3	0	0	0	6	6	5	4	5	4	53.5	53.5	53.5	27.873
sp|O95573|ACSL3_HUMANLong-chain-fatty-acid--CoAligase3OS=HomosapiensOX=9606GN=ACSL3PE=1SV=3	sp|O95573|ACSL3_HUMANLong-chain-fatty-acid--CoAligase3OS=HomosapiensOX=9606GN=ACSL3PE=1SV=3	15	15	13		1	15	15	13	9	9	10	3	4	3	14	13	11	10	13	15	9	9	10	3	4	3	14	13	11	10	13	15	7	7	8	2	2	2	12	11	9	9	11	13	33.1	33.1	29	80.419
sp|O95602|RPA1_HUMANDNA-directedRNApolymeraseIsubunitRPA1OS=HomosapiensOX=9606GN=POLR1APE=1SV=2	sp|O95602|RPA1_HUMANDNA-directedRNApolymeraseIsubunitRPA1OS=HomosapiensOX=9606GN=POLR1APE=1SV=2	9	9	9		1	9	9	9	1	4	2	2	3	3	4	5	5	4	5	1	1	4	2	2	3	3	4	5	5	4	5	1	1	4	2	2	3	3	4	5	5	4	5	1	8.1	8.1	8.1	194.81
sp|O95619|YETS4_HUMANYEATSdomain-containingprotein4OS=HomosapiensOX=9606GN=YEATS4PE=1SV=1	sp|O95619|YETS4_HUMANYEATSdomain-containingprotein4OS=HomosapiensOX=9606GN=YEATS4PE=1SV=1	2	2	2		1	2	2	2	0	0	0	0	0	0	1	0	0	2	1	1	0	0	0	0	0	0	1	0	0	2	1	1	0	0	0	0	0	0	1	0	0	2	1	1	14.5	14.5	14.5	26.499
sp|O95630|STABP_HUMANSTAM-bindingproteinOS=HomosapiensOX=9606GN=STAMBPPE=1SV=1	sp|O95630|STABP_HUMANSTAM-bindingproteinOS=HomosapiensOX=9606GN=STAMBPPE=1SV=1	9	9	9		1	9	9	9	2	5	3	0	0	0	6	7	6	8	7	8	2	5	3	0	0	0	6	7	6	8	7	8	2	5	3	0	0	0	6	7	6	8	7	8	26.4	26.4	26.4	48.076
sp|O95639|CPSF4_HUMANCleavageandpolyadenylationspecificityfactorsubunit4OS=HomosapiensOX=9606GN=CPSF4PE=1SV=1	sp|O95639|CPSF4_HUMANCleavageandpolyadenylationspecificityfactorsubunit4OS=HomosapiensOX=9606GN=CPSF4PE=1SV=1	3	3	3		1	3	3	3	2	1	1	0	0	0	2	1	1	1	3	2	2	1	1	0	0	0	2	1	1	1	3	2	2	1	1	0	0	0	2	1	1	1	3	2	15.6	15.6	15.6	30.255
sp|O95644|NFAC1_HUMANNuclearfactorofactivatedT-cells,cytoplasmic1OS=HomosapiensOX=9606GN=NFATC1PE=1SV=3	sp|O95644|NFAC1_HUMANNuclearfactorofactivatedT-cells,cytoplasmic1OS=HomosapiensOX=9606GN=NFATC1PE=1SV=3	1	1	1		1	1	1	1	0	0	0	1	1	1	0	0	0	0	0	0	0	0	0	1	1	1	0	0	0	0	0	0	0	0	0	1	1	1	0	0	0	0	0	0	1.7	1.7	1.7	101.24
sp|O95671|ASML_HUMANProbablebifunctionaldTTP/UTPpyrophosphatase/methyltransferaseproteinOS=HomosapiensOX=9606GN=ASMTLPE=1SV=3	sp|O95671|ASML_HUMANProbablebifunctionaldTTP/UTPpyrophosphatase/methyltransferaseproteinOS=HomosapiensOX=9606GN=ASMTLPE=1SV=3	5	5	5		1	5	5	5	0	0	0	0	0	0	1	1	1	3	4	4	0	0	0	0	0	0	1	1	1	3	4	4	0	0	0	0	0	0	1	1	1	3	4	4	11.3	11.3	11.3	68.856
sp|O95674|CDS2_HUMANPhosphatidatecytidylyltransferase2OS=HomosapiensOX=9606GN=CDS2PE=1SV=1	sp|O95674|CDS2_HUMANPhosphatidatecytidylyltransferase2OS=HomosapiensOX=9606GN=CDS2PE=1SV=1	3	3	3		1	3	3	3	0	1	1	0	0	0	2	3	2	0	1	0	0	1	1	0	0	0	2	3	2	0	1	0	0	1	1	0	0	0	2	3	2	0	1	0	16	16	16	51.417
sp|O95684|FR1OP_HUMANFGFR1oncogenepartnerOS=HomosapiensOX=9606GN=FGFR1OPPE=1SV=1	sp|O95684|FR1OP_HUMANFGFR1oncogenepartnerOS=HomosapiensOX=9606GN=FGFR1OPPE=1SV=1	1	1	1		1	1	1	1	0	1	0	0	0	0	1	1	0	0	0	0	0	1	0	0	0	0	1	1	0	0	0	0	0	1	0	0	0	0	1	1	0	0	0	0	4.5	4.5	4.5	43.064
sp|O95716|RAB3D_HUMANRas-relatedproteinRab-3DOS=HomosapiensOX=9606GN=RAB3DPE=1SV=1;sp|P20336|RAB3A_HUMANRas-relatedproteinRab-3AOS=HomosapiensOX=9606GN=RAB3APE=1SV=1	sp|O95716|RAB3D_HUMANRas-relatedproteinRab-3DOS=HomosapiensOX=9606GN=RAB3DPE=1SV=1;sp|P20336|RAB3A_HUMANRas-relatedproteinRab-3AOS=HomosapiensOX=9606GN=RAB3APE=1SV=1	1;1	1;1	1;1	;	2	1	1	1	0	0	0	0	0	0	1	1	1	0	0	0	0	0	0	0	0	0	1	1	1	0	0	0	0	0	0	0	0	0	1	1	1	0	0	0	8.7	8.7	8.7	24.267
sp|O95721|SNP29_HUMANSynaptosomal-associatedprotein29OS=HomosapiensOX=9606GN=SNAP29PE=1SV=1	sp|O95721|SNP29_HUMANSynaptosomal-associatedprotein29OS=HomosapiensOX=9606GN=SNAP29PE=1SV=1	2	2	2		1	2	2	2	1	0	1	0	0	0	2	2	1	2	2	2	1	0	1	0	0	0	2	2	1	2	2	2	1	0	1	0	0	0	2	2	1	2	2	2	9.7	9.7	9.7	28.97
sp|O95747|OXSR1_HUMANSerine/threonine-proteinkinaseOSR1OS=HomosapiensOX=9606GN=OXSR1PE=1SV=1	sp|O95747|OXSR1_HUMANSerine/threonine-proteinkinaseOSR1OS=HomosapiensOX=9606GN=OXSR1PE=1SV=1	8	8	7		1	8	8	7	4	5	5	3	4	3	6	4	6	6	6	6	4	5	5	3	4	3	6	4	6	6	6	6	3	4	4	3	4	3	5	4	5	5	6	5	19.5	19.5	17.1	58.022
sp|O95757|HS74L_HUMANHeatshock70kDaprotein4LOS=HomosapiensOX=9606GN=HSPA4LPE=1SV=3	sp|O95757|HS74L_HUMANHeatshock70kDaprotein4LOS=HomosapiensOX=9606GN=HSPA4LPE=1SV=3	23	20	20		1	23	20	20	13	15	14	9	7	6	13	14	13	21	20	22	10	12	11	7	5	3	10	12	10	18	17	19	10	12	11	7	5	3	10	12	10	18	17	19	37.4	34.1	34.1	94.511
sp|O95758|PTBP3_HUMANPolypyrimidinetract-bindingprotein3OS=HomosapiensOX=9606GN=PTBP3PE=1SV=2	sp|O95758|PTBP3_HUMANPolypyrimidinetract-bindingprotein3OS=HomosapiensOX=9606GN=PTBP3PE=1SV=2	12	8	8		1	12	8	8	7	5	5	4	4	5	10	10	10	7	8	7	3	1	1	2	2	3	7	7	7	3	5	5	3	1	1	2	2	3	7	7	7	3	5	5	34.2	28.8	28.8	59.689
sp|O95777|LSM8_HUMANU6snRNA-associatedSm-likeproteinLSm8OS=HomosapiensOX=9606GN=LSM8PE=1SV=3	sp|O95777|LSM8_HUMANU6snRNA-associatedSm-likeproteinLSm8OS=HomosapiensOX=9606GN=LSM8PE=1SV=3	4	4	4		1	4	4	4	4	4	4	4	4	4	4	4	4	4	4	4	4	4	4	4	4	4	4	4	4	4	4	4	4	4	4	4	4	4	4	4	4	4	4	4	71.9	71.9	71.9	10.403
sp|O95782|AP2A1_HUMANAP-2complexsubunitalpha-1OS=HomosapiensOX=9606GN=AP2A1PE=1SV=3	sp|O95782|AP2A1_HUMANAP-2complexsubunitalpha-1OS=HomosapiensOX=9606GN=AP2A1PE=1SV=3	28	28	21		1	28	28	21	17	19	16	16	15	17	23	23	25	23	20	23	17	19	16	16	15	17	23	23	25	23	20	23	11	13	11	10	9	11	16	17	19	16	14	16	38.4	38.4	29	107.54
sp|O95786|DDX58_HUMANAntiviralinnateimmuneresponsereceptorRIG-IOS=HomosapiensOX=9606GN=DDX58PE=1SV=2	sp|O95786|DDX58_HUMANAntiviralinnateimmuneresponsereceptorRIG-IOS=HomosapiensOX=9606GN=DDX58PE=1SV=2	2	2	2		1	2	2	2	1	0	0	2	1	2	0	0	0	0	0	0	1	0	0	2	1	2	0	0	0	0	0	0	1	0	0	2	1	2	0	0	0	0	0	0	1.9	1.9	1.9	106.6
sp|O95793|STAU1_HUMANDouble-strandedRNA-bindingproteinStaufenhomolog1OS=HomosapiensOX=9606GN=STAU1PE=1SV=2	sp|O95793|STAU1_HUMANDouble-strandedRNA-bindingproteinStaufenhomolog1OS=HomosapiensOX=9606GN=STAU1PE=1SV=2	11	11	11		1	11	11	11	5	6	8	0	0	0	8	8	7	7	8	7	5	6	8	0	0	0	8	8	7	7	8	7	5	6	8	0	0	0	8	8	7	7	8	7	27.4	27.4	27.4	63.182
sp|O95801|TTC4_HUMANTetratricopeptiderepeatprotein4OS=HomosapiensOX=9606GN=TTC4PE=1SV=3	sp|O95801|TTC4_HUMANTetratricopeptiderepeatprotein4OS=HomosapiensOX=9606GN=TTC4PE=1SV=3	2	2	2		1	2	2	2	2	2	2	0	0	0	1	1	2	1	1	1	2	2	2	0	0	0	1	1	2	1	1	1	2	2	2	0	0	0	1	1	2	1	1	1	5.7	5.7	5.7	44.678
sp|O95810|CAVN2_HUMANCaveolae-associatedprotein2OS=HomosapiensOX=9606GN=CAVIN2PE=1SV=3	sp|O95810|CAVN2_HUMANCaveolae-associatedprotein2OS=HomosapiensOX=9606GN=CAVIN2PE=1SV=3	4	4	4		1	4	4	4	0	0	0	0	0	0	2	2	2	4	3	3	0	0	0	0	0	0	2	2	2	4	3	3	0	0	0	0	0	0	2	2	2	4	3	3	12.9	12.9	12.9	47.173
sp|O95816|BAG2_HUMANBAGfamilymolecularchaperoneregulator2OS=HomosapiensOX=9606GN=BAG2PE=1SV=1	sp|O95816|BAG2_HUMANBAGfamilymolecularchaperoneregulator2OS=HomosapiensOX=9606GN=BAG2PE=1SV=1	7	7	7		1	7	7	7	7	7	5	1	1	3	5	4	4	4	4	4	7	7	5	1	1	3	5	4	4	4	4	4	7	7	5	1	1	3	5	4	4	4	4	4	47.9	47.9	47.9	23.772
sp|O95817|BAG3_HUMANBAGfamilymolecularchaperoneregulator3OS=HomosapiensOX=9606GN=BAG3PE=1SV=3	sp|O95817|BAG3_HUMANBAGfamilymolecularchaperoneregulator3OS=HomosapiensOX=9606GN=BAG3PE=1SV=3	15	15	15		1	15	15	15	8	7	9	1	1	1	7	7	7	12	14	12	8	7	9	1	1	1	7	7	7	12	14	12	8	7	9	1	1	1	7	7	7	12	14	12	43.5	43.5	43.5	61.594
sp|O95819|M4K4_HUMANMitogen-activatedproteinkinasekinasekinasekinase4OS=HomosapiensOX=9606GN=MAP4K4PE=1SV=2;sp|Q8N4C8|MINK1_HUMANMisshapen-likekinase1OS=HomosapiensOX=9606GN=MINK1PE=1SV=2;sp|Q9UKE5|TNIK_HUMANTRAF2andNCK-interactingproteinkinaseOS=HomosapiensOX=9606GN=TNIKPE=1SV=1	sp|O95819|M4K4_HUMANMitogen-activatedproteinkinasekinasekinasekinase4OS=HomosapiensOX=9606GN=MAP4K4PE=1SV=2;sp|Q8N4C8|MINK1_HUMANMisshapen-likekinase1OS=HomosapiensOX=9606GN=MINK1PE=1SV=2;sp|Q9UKE5|TNIK_HUMANTRAF2andNCK-interactingproteinkinaseOS=HomosapiensOX=9606GN=TNIKPE=1SV=1	5;4;4	5;4;4	5;4;4	;;	3	5	5	5	3	4	4	2	2	2	2	1	1	3	4	2	3	4	4	2	2	2	2	1	1	3	4	2	3	4	4	2	2	2	2	1	1	3	4	2	5.9	5.9	5.9	142.1
sp|O95825|QORL1_HUMANQuinoneoxidoreductase-likeprotein1OS=HomosapiensOX=9606GN=CRYZL1PE=1SV=2	sp|O95825|QORL1_HUMANQuinoneoxidoreductase-likeprotein1OS=HomosapiensOX=9606GN=CRYZL1PE=1SV=2	2	2	2		1	2	2	2	0	0	0	0	0	1	0	1	0	0	1	1	0	0	0	0	0	1	0	1	0	0	1	1	0	0	0	0	0	1	0	1	0	0	1	1	9.7	9.7	9.7	38.696
sp|O95831|AIFM1_HUMANApoptosis-inducingfactor1,mitochondrialOS=HomosapiensOX=9606GN=AIFM1PE=1SV=1	sp|O95831|AIFM1_HUMANApoptosis-inducingfactor1,mitochondrialOS=HomosapiensOX=9606GN=AIFM1PE=1SV=1	21	21	21		1	21	21	21	15	15	13	7	8	5	12	17	18	15	18	16	15	15	13	7	8	5	12	17	18	15	18	16	15	15	13	7	8	5	12	17	18	15	18	16	41.9	41.9	41.9	66.9
sp|O95832|CLD1_HUMANClaudin-1OS=HomosapiensOX=9606GN=CLDN1PE=1SV=1	sp|O95832|CLD1_HUMANClaudin-1OS=HomosapiensOX=9606GN=CLDN1PE=1SV=1	1	1	1		1	1	1	1	0	0	0	0	0	0	1	1	1	0	0	0	0	0	0	0	0	0	1	1	1	0	0	0	0	0	0	0	0	0	1	1	1	0	0	0	7.6	7.6	7.6	22.744
sp|O95834|EMAL2_HUMANEchinodermmicrotubule-associatedprotein-like2OS=HomosapiensOX=9606GN=EML2PE=1SV=1	sp|O95834|EMAL2_HUMANEchinodermmicrotubule-associatedprotein-like2OS=HomosapiensOX=9606GN=EML2PE=1SV=1	5	5	5		1	5	5	5	1	1	1	2	2	2	3	4	5	4	4	4	1	1	1	2	2	2	3	4	5	4	4	4	1	1	1	2	2	2	3	4	5	4	4	4	12.2	12.2	12.2	70.678
sp|O95861|BPNT1_HUMAN3'(2'),5'-bisphosphatenucleotidase1OS=HomosapiensOX=9606GN=BPNT1PE=1SV=1	sp|O95861|BPNT1_HUMAN3'(2'),5'-bisphosphatenucleotidase1OS=HomosapiensOX=9606GN=BPNT1PE=1SV=1	9	9	9		1	9	9	9	3	4	4	1	1	1	6	6	7	9	9	9	3	4	4	1	1	1	6	6	7	9	9	9	3	4	4	1	1	1	6	6	7	9	9	9	35.4	35.4	35.4	33.392
sp|O95865|DDAH2_HUMANN(G),N(G)-dimethylargininedimethylaminohydrolase2OS=HomosapiensOX=9606GN=DDAH2PE=1SV=1	sp|O95865|DDAH2_HUMANN(G),N(G)-dimethylargininedimethylaminohydrolase2OS=HomosapiensOX=9606GN=DDAH2PE=1SV=1	4	3	3		1	4	3	3	2	3	2	0	0	0	0	2	2	2	3	3	1	2	2	0	0	0	0	2	2	2	2	2	1	2	2	0	0	0	0	2	2	2	2	2	20.7	17.9	17.9	29.644
sp|O95881|TXD12_HUMANThioredoxindomain-containingprotein12OS=HomosapiensOX=9606GN=TXNDC12PE=1SV=1	sp|O95881|TXD12_HUMANThioredoxindomain-containingprotein12OS=HomosapiensOX=9606GN=TXNDC12PE=1SV=1	4	4	4		1	4	4	4	4	4	4	3	2	3	3	3	3	4	4	4	4	4	4	3	2	3	3	3	3	4	4	4	4	4	4	3	2	3	3	3	3	4	4	4	30.8	30.8	30.8	19.206
sp|O95905|ECD_HUMANProteinecdysonelesshomologOS=HomosapiensOX=9606GN=ECDPE=1SV=1	sp|O95905|ECD_HUMANProteinecdysonelesshomologOS=HomosapiensOX=9606GN=ECDPE=1SV=1	1	1	1		1	1	1	1	1	0	1	0	0	0	1	0	0	0	0	0	1	0	1	0	0	0	1	0	0	0	0	0	1	0	1	0	0	0	1	0	0	0	0	0	2.8	2.8	2.8	72.757
sp|O95983|MBD3_HUMANMethyl-CpG-bindingdomainprotein3OS=HomosapiensOX=9606GN=MBD3PE=1SV=1	sp|O95983|MBD3_HUMANMethyl-CpG-bindingdomainprotein3OS=HomosapiensOX=9606GN=MBD3PE=1SV=1	2	2	2		1	2	2	2	2	1	1	0	0	0	0	1	0	2	1	0	2	1	1	0	0	0	0	1	0	2	1	0	2	1	1	0	0	0	0	1	0	2	1	0	10	10	10	32.844
sp|O95989|NUDT3_HUMANDiphosphoinositolpolyphosphatephosphohydrolase1OS=HomosapiensOX=9606GN=NUDT3PE=1SV=1	sp|O95989|NUDT3_HUMANDiphosphoinositolpolyphosphatephosphohydrolase1OS=HomosapiensOX=9606GN=NUDT3PE=1SV=1	2	2	2		1	2	2	2	2	1	2	1	1	1	1	1	1	0	2	1	2	1	2	1	1	1	1	1	1	0	2	1	2	1	2	1	1	1	1	1	1	0	2	1	14	14	14	19.471
sp|O95994|AGR2_HUMANAnteriorgradientprotein2homologOS=HomosapiensOX=9606GN=AGR2PE=1SV=1;sp|Q8TD06|AGR3_HUMANAnteriorgradientprotein3OS=HomosapiensOX=9606GN=AGR3PE=1SV=1	sp|O95994|AGR2_HUMANAnteriorgradientprotein2homologOS=HomosapiensOX=9606GN=AGR2PE=1SV=1	10;1	10;1	10;1		2	10	10	10	0	0	0	0	0	0	10	9	9	0	0	0	0	0	0	0	0	0	10	9	9	0	0	0	0	0	0	0	0	0	10	9	9	0	0	0	65.7	65.7	65.7	19.979
sp|O95999|BCL10_HUMANB-celllymphoma/leukemia10OS=HomosapiensOX=9606GN=BCL10PE=1SV=1	sp|O95999|BCL10_HUMANB-celllymphoma/leukemia10OS=HomosapiensOX=9606GN=BCL10PE=1SV=1	3	3	3		1	3	3	3	0	0	0	0	0	0	0	0	1	2	1	1	0	0	0	0	0	0	0	0	1	2	1	1	0	0	0	0	0	0	0	0	1	2	1	1	26.2	26.2	26.2	26.251
sp|O96000|NDUBA_HUMANNADHdehydrogenase[ubiquinone]1betasubcomplexsubunit10OS=HomosapiensOX=9606GN=NDUFB10PE=1SV=3	sp|O96000|NDUBA_HUMANNADHdehydrogenase[ubiquinone]1betasubcomplexsubunit10OS=HomosapiensOX=9606GN=NDUFB10PE=1SV=3	4	4	4		1	4	4	4	2	1	3	0	0	0	3	3	4	4	4	4	2	1	3	0	0	0	3	3	4	4	4	4	2	1	3	0	0	0	3	3	4	4	4	4	29.1	29.1	29.1	20.776
sp|O96005|CLPT1_HUMANCleftlipandpalatetransmembraneprotein1OS=HomosapiensOX=9606GN=CLPTM1PE=1SV=1	sp|O96005|CLPT1_HUMANCleftlipandpalatetransmembraneprotein1OS=HomosapiensOX=9606GN=CLPTM1PE=1SV=1	8	8	8		1	8	8	8	3	3	4	2	2	3	5	7	5	3	3	4	3	3	4	2	2	3	5	7	5	3	3	4	3	3	4	2	2	3	5	7	5	3	3	4	18.1	18.1	18.1	76.096
sp|O96007|MOC2B_HUMANMolybdopterinsynthasecatalyticsubunitOS=HomosapiensOX=9606GN=MOCS2PE=1SV=1	sp|O96007|MOC2B_HUMANMolybdopterinsynthasecatalyticsubunitOS=HomosapiensOX=9606GN=MOCS2PE=1SV=1	3	3	3		1	3	3	3	2	2	2	0	0	0	2	2	2	2	3	2	2	2	2	0	0	0	2	2	2	2	3	2	2	2	2	0	0	0	2	2	2	2	3	2	28.2	28.2	28.2	20.944
sp|O96008|TOM40_HUMANMitochondrialimportreceptorsubunitTOM40homologOS=HomosapiensOX=9606GN=TOMM40PE=1SV=1	sp|O96008|TOM40_HUMANMitochondrialimportreceptorsubunitTOM40homologOS=HomosapiensOX=9606GN=TOMM40PE=1SV=1	14	14	14		1	14	14	14	7	8	9	2	3	4	13	13	12	10	10	10	7	8	9	2	3	4	13	13	12	10	10	10	7	8	9	2	3	4	13	13	12	10	10	10	67.3	67.3	67.3	37.893
sp|O96011|PX11B_HUMANPeroxisomalmembraneprotein11BOS=HomosapiensOX=9606GN=PEX11BPE=1SV=1	sp|O96011|PX11B_HUMANPeroxisomalmembraneprotein11BOS=HomosapiensOX=9606GN=PEX11BPE=1SV=1	4	4	4		1	4	4	4	0	0	0	1	1	1	0	0	0	2	3	0	0	0	0	1	1	1	0	0	0	2	3	0	0	0	0	1	1	1	0	0	0	2	3	0	17	17	17	28.431
sp|O96013|PAK4_HUMANSerine/threonine-proteinkinasePAK4OS=HomosapiensOX=9606GN=PAK4PE=1SV=1;sp|Q9NQU5|PAK6_HUMANSerine/threonine-proteinkinasePAK6OS=HomosapiensOX=9606GN=PAK6PE=1SV=1;sp|Q9P286|PAK5_HUMANSerine/threonine-proteinkinasePAK5OS=HomosapiensOX=9606GN=PAK5PE=1SV=1	sp|O96013|PAK4_HUMANSerine/threonine-proteinkinasePAK4OS=HomosapiensOX=9606GN=PAK4PE=1SV=1	8;1;1	8;1;1	8;1;1		3	8	8	8	1	2	1	0	0	0	6	7	7	1	3	2	1	2	1	0	0	0	6	7	7	1	3	2	1	2	1	0	0	0	6	7	7	1	3	2	22.7	22.7	22.7	64.071
sp|O96019|ACL6A_HUMANActin-likeprotein6AOS=HomosapiensOX=9606GN=ACTL6APE=1SV=1;sp|O94805|ACL6B_HUMANActin-likeprotein6BOS=HomosapiensOX=9606GN=ACTL6BPE=1SV=1	sp|O96019|ACL6A_HUMANActin-likeprotein6AOS=HomosapiensOX=9606GN=ACTL6APE=1SV=1	10;2	10;2	10;2		2	10	10	10	7	8	8	3	4	5	7	7	6	9	9	8	7	8	8	3	4	5	7	7	6	9	9	8	7	8	8	3	4	5	7	7	6	9	9	8	34.5	34.5	34.5	47.46
sp|P00167|CYB5_HUMANCytochromeb5OS=HomosapiensOX=9606GN=CYB5APE=1SV=2	sp|P00167|CYB5_HUMANCytochromeb5OS=HomosapiensOX=9606GN=CYB5APE=1SV=2	5	5	5		1	5	5	5	1	1	1	2	2	1	3	5	4	0	0	0	1	1	1	2	2	1	3	5	4	0	0	0	1	1	1	2	2	1	3	5	4	0	0	0	49.3	49.3	49.3	15.33
sp|P00338|LDHA_HUMANL-lactatedehydrogenaseAchainOS=HomosapiensOX=9606GN=LDHAPE=1SV=2	sp|P00338|LDHA_HUMANL-lactatedehydrogenaseAchainOS=HomosapiensOX=9606GN=LDHAPE=1SV=2	28	28	27		1	28	28	27	4	4	4	5	7	7	27	28	25	21	23	21	4	4	4	5	7	7	27	28	25	21	23	21	3	3	3	4	6	6	26	27	24	20	22	20	81.6	81.6	78	36.688
sp|P00352|AL1A1_HUMANRetinaldehydrogenase1OS=HomosapiensOX=9606GN=ALDH1A1PE=1SV=2	sp|P00352|AL1A1_HUMANRetinaldehydrogenase1OS=HomosapiensOX=9606GN=ALDH1A1PE=1SV=2	50	50	47		1	50	50	47	2	0	1	4	4	6	47	48	48	0	2	0	2	0	1	4	4	6	47	48	48	0	2	0	2	0	1	2	3	3	44	45	46	0	2	0	81.8	81.8	80.2	54.861
sp|P00367|DHE3_HUMANGlutamatedehydrogenase1,mitochondrialOS=HomosapiensOX=9606GN=GLUD1PE=1SV=2;sp|P49448|DHE4_HUMANGlutamatedehydrogenase2,mitochondrialOS=HomosapiensOX=9606GN=GLUD2PE=1SV=2	sp|P00367|DHE3_HUMANGlutamatedehydrogenase1,mitochondrialOS=HomosapiensOX=9606GN=GLUD1PE=1SV=2;sp|P49448|DHE4_HUMANGlutamatedehydrogenase2,mitochondrialOS=HomosapiensOX=9606GN=GLUD2PE=1SV=2	24;16	24;16	24;16	;	2	24	24	24	18	15	16	17	16	17	20	19	23	19	20	19	18	15	16	17	16	17	20	19	23	19	20	19	18	15	16	17	16	17	20	19	23	19	20	19	56.3	56.3	56.3	61.397
sp|P00374|DYR_HUMANDihydrofolatereductaseOS=HomosapiensOX=9606GN=DHFRPE=1SV=2	sp|P00374|DYR_HUMANDihydrofolatereductaseOS=HomosapiensOX=9606GN=DHFRPE=1SV=2	7	7	5		1	7	7	5	1	2	1	2	1	1	6	4	4	6	5	5	1	2	1	2	1	1	6	4	4	6	5	5	1	2	0	1	0	0	4	3	3	5	4	4	51.9	51.9	43.9	21.452
sp|P00387|NB5R3_HUMANNADH-cytochromeb5reductase3OS=HomosapiensOX=9606GN=CYB5R3PE=1SV=3	sp|P00387|NB5R3_HUMANNADH-cytochromeb5reductase3OS=HomosapiensOX=9606GN=CYB5R3PE=1SV=3	13	13	13		1	13	13	13	13	13	12	2	2	2	11	12	10	13	13	13	13	13	12	2	2	2	11	12	10	13	13	13	13	13	12	2	2	2	11	12	10	13	13	13	55.1	55.1	55.1	34.234
sp|P00390|GSHR_HUMANGlutathionereductase,mitochondrialOS=HomosapiensOX=9606GN=GSRPE=1SV=2	sp|P00390|GSHR_HUMANGlutathionereductase,mitochondrialOS=HomosapiensOX=9606GN=GSRPE=1SV=2	17	17	17		1	17	17	17	9	7	9	5	4	3	16	16	15	15	14	15	9	7	9	5	4	3	16	16	15	15	14	15	9	7	9	5	4	3	16	16	15	15	14	15	57.7	57.7	57.7	56.256
sp|P00403|COX2_HUMANCytochromecoxidasesubunit2OS=HomosapiensOX=9606GN=MT-CO2PE=1SV=1	sp|P00403|COX2_HUMANCytochromecoxidasesubunit2OS=HomosapiensOX=9606GN=MT-CO2PE=1SV=1	5	5	5		1	5	5	5	4	4	3	2	0	1	3	5	4	5	4	4	4	4	3	2	0	1	3	5	4	5	4	4	4	4	3	2	0	1	3	5	4	5	4	4	27.8	27.8	27.8	25.565
sp|P00441|SODC_HUMANSuperoxidedismutase[Cu-Zn]OS=HomosapiensOX=9606GN=SOD1PE=1SV=2	sp|P00441|SODC_HUMANSuperoxidedismutase[Cu-Zn]OS=HomosapiensOX=9606GN=SOD1PE=1SV=2	6	6	6		1	6	6	6	3	4	4	1	1	1	4	4	6	5	5	5	3	4	4	1	1	1	4	4	6	5	5	5	3	4	4	1	1	1	4	4	6	5	5	5	64.3	64.3	64.3	15.936
sp|P00491|PNPH_HUMANPurinenucleosidephosphorylaseOS=HomosapiensOX=9606GN=PNPPE=1SV=2	sp|P00491|PNPH_HUMANPurinenucleosidephosphorylaseOS=HomosapiensOX=9606GN=PNPPE=1SV=2	16	16	16		1	16	16	16	11	12	12	1	1	1	15	15	15	14	12	15	11	12	12	1	1	1	15	15	15	14	12	15	11	12	12	1	1	1	15	15	15	14	12	15	70.9	70.9	70.9	32.118
sp|P00492|HPRT_HUMANHypoxanthine-guaninephosphoribosyltransferaseOS=HomosapiensOX=9606GN=HPRT1PE=1SV=2	sp|P00492|HPRT_HUMANHypoxanthine-guaninephosphoribosyltransferaseOS=HomosapiensOX=9606GN=HPRT1PE=1SV=2	13	13	13		1	13	13	13	11	9	10	8	9	7	12	13	12	13	12	12	11	9	10	8	9	7	12	13	12	13	12	12	11	9	10	8	9	7	12	13	12	13	12	12	76.1	76.1	76.1	24.579
sp|P00505|AATM_HUMANAspartateaminotransferase,mitochondrialOS=HomosapiensOX=9606GN=GOT2PE=1SV=3	sp|P00505|AATM_HUMANAspartateaminotransferase,mitochondrialOS=HomosapiensOX=9606GN=GOT2PE=1SV=3	24	24	24		1	24	24	24	20	19	18	12	9	12	21	20	22	21	20	21	20	19	18	12	9	12	21	20	22	21	20	21	20	19	18	12	9	12	21	20	22	21	20	21	63.5	63.5	63.5	47.517
sp|P00533|EGFR_HUMANEpidermalgrowthfactorreceptorOS=HomosapiensOX=9606GN=EGFRPE=1SV=2	sp|P00533|EGFR_HUMANEpidermalgrowthfactorreceptorOS=HomosapiensOX=9606GN=EGFRPE=1SV=2	19	19	19		1	19	19	19	5	5	6	0	0	1	12	12	11	15	16	17	5	5	6	0	0	1	12	12	11	15	16	17	5	5	6	0	0	1	12	12	11	15	16	17	22.4	22.4	22.4	134.28
sp|P00558|PGK1_HUMANPhosphoglyceratekinase1OS=HomosapiensOX=9606GN=PGK1PE=1SV=3;sp|P07205|PGK2_HUMANPhosphoglyceratekinase2OS=HomosapiensOX=9606GN=PGK2PE=1SV=3	sp|P00558|PGK1_HUMANPhosphoglyceratekinase1OS=HomosapiensOX=9606GN=PGK1PE=1SV=3	38;7	38;7	38;7		2	38	38	38	31	32	31	23	20	20	36	34	37	34	34	33	31	32	31	23	20	20	36	34	37	34	34	33	31	32	31	23	20	20	36	34	37	34	34	33	86.1	86.1	86.1	44.614
sp|P00568|KAD1_HUMANAdenylatekinaseisoenzyme1OS=HomosapiensOX=9606GN=AK1PE=1SV=3	sp|P00568|KAD1_HUMANAdenylatekinaseisoenzyme1OS=HomosapiensOX=9606GN=AK1PE=1SV=3	7	7	6		1	7	7	6	3	3	4	1	0	0	3	4	3	5	6	5	3	3	4	1	0	0	3	4	3	5	6	5	2	2	3	1	0	0	2	4	2	5	5	4	46.4	46.4	41.8	21.635
sp|P00846|ATP6_HUMANATPsynthasesubunitaOS=HomosapiensOX=9606GN=MT-ATP6PE=1SV=1	sp|P00846|ATP6_HUMANATPsynthasesubunitaOS=HomosapiensOX=9606GN=MT-ATP6PE=1SV=1	1	1	1		1	1	1	1	1	1	1	0	0	0	1	1	1	1	1	1	1	1	1	0	0	0	1	1	1	1	1	1	1	1	1	0	0	0	1	1	1	1	1	1	4.4	4.4	4.4	24.817
sp|P00918|CAH2_HUMANCarbonicanhydrase2OS=HomosapiensOX=9606GN=CA2PE=1SV=2	sp|P00918|CAH2_HUMANCarbonicanhydrase2OS=HomosapiensOX=9606GN=CA2PE=1SV=2	3	3	3		1	3	3	3	0	0	0	0	0	0	2	1	0	3	3	3	0	0	0	0	0	0	2	1	0	3	3	3	0	0	0	0	0	0	2	1	0	3	3	3	15.4	15.4	15.4	29.246
sp|P00966|ASSY_HUMANArgininosuccinatesynthaseOS=HomosapiensOX=9606GN=ASS1PE=1SV=2	sp|P00966|ASSY_HUMANArgininosuccinatesynthaseOS=HomosapiensOX=9606GN=ASS1PE=1SV=2	12	12	12		1	12	12	12	0	0	1	1	1	1	6	6	8	9	11	10	0	0	1	1	1	1	6	6	8	9	11	10	0	0	1	1	1	1	6	6	8	9	11	10	43.4	43.4	43.4	46.53
sp|P01024|CO3_HUMANComplementC3OS=HomosapiensOX=9606GN=C3PE=1SV=2	sp|P01024|CO3_HUMANComplementC3OS=HomosapiensOX=9606GN=C3PE=1SV=2	3	3	2		1	3	3	2	0	0	0	1	1	0	2	1	2	1	1	1	0	0	0	1	1	0	2	1	2	1	1	1	0	0	0	1	1	0	2	1	1	1	1	1	2.7	2.7	2.3	187.15
sp|P01031|CO5_HUMANComplementC5OS=HomosapiensOX=9606GN=C5PE=1SV=4	sp|P01031|CO5_HUMANComplementC5OS=HomosapiensOX=9606GN=C5PE=1SV=4	2	2	2		1	2	2	2	0	0	0	0	0	0	0	0	1	1	1	1	0	0	0	0	0	0	0	0	1	1	1	1	0	0	0	0	0	0	0	0	1	1	1	1	1.3	1.3	1.3	188.3
sp|P01111|RASN_HUMANGTPaseNRasOS=HomosapiensOX=9606GN=NRASPE=1SV=1	sp|P01111|RASN_HUMANGTPaseNRasOS=HomosapiensOX=9606GN=NRASPE=1SV=1	7	7	1		1	7	7	1	5	5	3	5	4	4	3	3	2	6	6	5	5	5	3	5	4	4	3	3	2	6	6	5	1	1	0	1	0	0	0	0	0	1	1	1	45	45	4.8	21.229
sp|P01112|RASH_HUMANGTPaseHRasOS=HomosapiensOX=9606GN=HRASPE=1SV=1	sp|P01112|RASH_HUMANGTPaseHRasOS=HomosapiensOX=9606GN=HRASPE=1SV=1	6	1	0		1	6	1	0	4	4	3	3	3	3	3	3	2	5	5	4	1	1	1	0	0	0	1	1	1	1	1	1	0	0	0	0	0	0	0	0	0	0	0	0	41.8	7.9	0	21.298
sp|P01889|HLAB_HUMANHLAclassIhistocompatibilityantigen,BalphachainOS=HomosapiensOX=9606GN=HLA-BPE=1SV=3	sp|P01889|HLAB_HUMANHLAclassIhistocompatibilityantigen,BalphachainOS=HomosapiensOX=9606GN=HLA-BPE=1SV=3	14	11	8		1	14	11	8	3	3	3	3	3	3	7	7	9	12	14	13	1	1	1	3	3	3	4	5	6	9	11	10	0	0	0	3	3	3	2	3	3	6	8	8	46.1	37.8	27.6	40.46
sp|P02545|LMNA_HUMANPrelamin-A/COS=HomosapiensOX=9606GN=LMNAPE=1SV=1	sp|P02545|LMNA_HUMANPrelamin-A/COS=HomosapiensOX=9606GN=LMNAPE=1SV=1	54	54	53		1	54	54	53	41	43	46	36	37	37	41	40	48	46	47	49	41	43	46	36	37	37	41	40	48	46	47	49	41	42	45	35	37	36	41	40	47	45	46	48	68.2	68.2	68.2	74.139
sp|P02649|APOE_HUMANApolipoproteinEOS=HomosapiensOX=9606GN=APOEPE=1SV=1	sp|P02649|APOE_HUMANApolipoproteinEOS=HomosapiensOX=9606GN=APOEPE=1SV=1	1	1	1		1	1	1	1	0	0	0	1	1	1	0	0	0	0	0	0	0	0	0	1	1	1	0	0	0	0	0	0	0	0	0	1	1	1	0	0	0	0	0	0	3.5	3.5	3.5	36.154
sp|P02679|FIBG_HUMANFibrinogengammachainOS=HomosapiensOX=9606GN=FGGPE=1SV=3	sp|P02679|FIBG_HUMANFibrinogengammachainOS=HomosapiensOX=9606GN=FGGPE=1SV=3	1	1	1		1	1	1	1	0	0	0	0	0	0	1	1	0	0	0	0	0	0	0	0	0	0	1	1	0	0	0	0	0	0	0	0	0	0	1	1	0	0	0	0	2.6	2.6	2.6	51.511
sp|P02751|FINC_HUMANFibronectinOS=HomosapiensOX=9606GN=FN1PE=1SV=5	sp|P02751|FINC_HUMANFibronectinOS=HomosapiensOX=9606GN=FN1PE=1SV=5	1	1	1		1	1	1	1	0	0	0	0	1	1	1	0	0	0	0	0	0	0	0	0	1	1	1	0	0	0	0	0	0	0	0	0	1	1	1	0	0	0	0	0	0.8	0.8	0.8	272.32
sp|P02786|TFR1_HUMANTransferrinreceptorprotein1OS=HomosapiensOX=9606GN=TFRCPE=1SV=2	sp|P02786|TFR1_HUMANTransferrinreceptorprotein1OS=HomosapiensOX=9606GN=TFRCPE=1SV=2	29	29	29		1	29	29	29	25	26	25	2	3	2	27	25	24	21	19	19	25	26	25	2	3	2	27	25	24	21	19	19	25	26	25	2	3	2	27	25	24	21	19	19	42.5	42.5	42.5	84.87
sp|P02792|FRIL_HUMANFerritinlightchainOS=HomosapiensOX=9606GN=FTLPE=1SV=2	sp|P02792|FRIL_HUMANFerritinlightchainOS=HomosapiensOX=9606GN=FTLPE=1SV=2	6	6	6		1	6	6	6	2	1	3	0	1	1	4	3	6	4	6	5	2	1	3	0	1	1	4	3	6	4	6	5	2	1	3	0	1	1	4	3	6	4	6	5	41.1	41.1	41.1	20.019
sp|P02794|FRIH_HUMANFerritinheavychainOS=HomosapiensOX=9606GN=FTH1PE=1SV=2	sp|P02794|FRIH_HUMANFerritinheavychainOS=HomosapiensOX=9606GN=FTH1PE=1SV=2	6	6	6		1	6	6	6	2	2	3	3	2	3	4	3	2	4	3	2	2	2	3	3	2	3	4	3	2	4	3	2	2	2	3	3	2	3	4	3	2	4	3	2	37.2	37.2	37.2	21.225
sp|P04040|CATA_HUMANCatalaseOS=HomosapiensOX=9606GN=CATPE=1SV=3	sp|P04040|CATA_HUMANCatalaseOS=HomosapiensOX=9606GN=CATPE=1SV=3	21	21	21		1	21	21	21	9	10	9	9	9	9	13	13	15	18	18	17	9	10	9	9	9	9	13	13	15	18	18	17	9	10	9	9	9	9	13	13	15	18	18	17	46.3	46.3	46.3	59.755
sp|P04062|GLCM_HUMANLysosomalacidglucosylceramidaseOS=HomosapiensOX=9606GN=GBAPE=1SV=3	sp|P04062|GLCM_HUMANLysosomalacidglucosylceramidaseOS=HomosapiensOX=9606GN=GBAPE=1SV=3	7	7	7		1	7	7	7	7	6	5	2	2	2	7	7	5	6	7	6	7	6	5	2	2	2	7	7	5	6	7	6	7	6	5	2	2	2	7	7	5	6	7	6	17.2	17.2	17.2	59.716
sp|P04075|ALDOA_HUMANFructose-bisphosphatealdolaseAOS=HomosapiensOX=9606GN=ALDOAPE=1SV=2;sp|P05062|ALDOB_HUMANFructose-bisphosphatealdolaseBOS=HomosapiensOX=9606GN=ALDOBPE=1SV=2	sp|P04075|ALDOA_HUMANFructose-bisphosphatealdolaseAOS=HomosapiensOX=9606GN=ALDOAPE=1SV=2	38;1	38;1	31;0		2	38	38	31	31	32	33	22	21	22	35	33	31	33	31	31	31	32	33	22	21	22	35	33	31	33	31	31	26	27	27	17	17	18	29	28	26	27	27	27	93.1	93.1	79.4	39.42
sp|P04080|CYTB_HUMANCystatin-BOS=HomosapiensOX=9606GN=CSTBPE=1SV=2	sp|P04080|CYTB_HUMANCystatin-BOS=HomosapiensOX=9606GN=CSTBPE=1SV=2	4	4	4		1	4	4	4	4	4	3	0	0	0	4	4	4	4	4	4	4	4	3	0	0	0	4	4	4	4	4	4	4	4	3	0	0	0	4	4	4	4	4	4	70.4	70.4	70.4	11.139
sp|P04083|ANXA1_HUMANAnnexinA1OS=HomosapiensOX=9606GN=ANXA1PE=1SV=2	sp|P04083|ANXA1_HUMANAnnexinA1OS=HomosapiensOX=9606GN=ANXA1PE=1SV=2	32	32	32		1	32	32	32	29	31	27	12	12	12	30	31	30	31	31	30	29	31	27	12	12	12	30	31	30	31	31	30	29	31	27	12	12	12	30	31	30	31	31	30	77.7	77.7	77.7	38.714
sp|P04150|GCR_HUMANGlucocorticoidreceptorOS=HomosapiensOX=9606GN=NR3C1PE=1SV=1	sp|P04150|GCR_HUMANGlucocorticoidreceptorOS=HomosapiensOX=9606GN=NR3C1PE=1SV=1	7	7	7		1	7	7	7	1	2	2	0	0	0	4	2	3	4	3	3	1	2	2	0	0	0	4	2	3	4	3	3	1	2	2	0	0	0	4	2	3	4	3	3	14.8	14.8	14.8	85.658
sp|P04156|PRIO_HUMANMajorprionproteinOS=HomosapiensOX=9606GN=PRNPPE=1SV=1	sp|P04156|PRIO_HUMANMajorprionproteinOS=HomosapiensOX=9606GN=PRNPPE=1SV=1	2	2	2		1	2	2	2	2	2	2	0	0	0	2	2	1	1	2	2	2	2	2	0	0	0	2	2	1	1	2	2	2	2	2	0	0	0	2	2	1	1	2	2	9.5	9.5	9.5	27.661
sp|P04179|SODM_HUMANSuperoxidedismutase[Mn],mitochondrialOS=HomosapiensOX=9606GN=SOD2PE=1SV=3	sp|P04179|SODM_HUMANSuperoxidedismutase[Mn],mitochondrialOS=HomosapiensOX=9606GN=SOD2PE=1SV=3	8	8	8		1	8	8	8	3	3	4	3	2	2	7	6	8	4	5	6	3	3	4	3	2	2	7	6	8	4	5	6	3	3	4	3	2	2	7	6	8	4	5	6	50.9	50.9	50.9	24.75
sp|P04181|OAT_HUMANOrnithineaminotransferase,mitochondrialOS=HomosapiensOX=9606GN=OATPE=1SV=1	sp|P04181|OAT_HUMANOrnithineaminotransferase,mitochondrialOS=HomosapiensOX=9606GN=OATPE=1SV=1	19	19	19		1	19	19	19	15	17	16	6	6	7	13	15	12	19	19	19	15	17	16	6	6	7	13	15	12	19	19	19	15	17	16	6	6	7	13	15	12	19	19	19	48.7	48.7	48.7	48.534
sp|P04183|KITH_HUMANThymidinekinase,cytosolicOS=HomosapiensOX=9606GN=TK1PE=1SV=2	sp|P04183|KITH_HUMANThymidinekinase,cytosolicOS=HomosapiensOX=9606GN=TK1PE=1SV=2	7	7	7		1	7	7	7	3	4	5	0	1	0	6	4	4	7	4	5	3	4	5	0	1	0	6	4	4	7	4	5	3	4	5	0	1	0	6	4	4	7	4	5	49.1	49.1	49.1	25.468
sp|P04216|THY1_HUMANThy-1membraneglycoproteinOS=HomosapiensOX=9606GN=THY1PE=1SV=2	sp|P04216|THY1_HUMANThy-1membraneglycoproteinOS=HomosapiensOX=9606GN=THY1PE=1SV=2	3	3	3		1	3	3	3	2	1	1	0	0	0	0	0	1	3	3	3	2	1	1	0	0	0	0	0	1	3	3	3	2	1	1	0	0	0	0	0	1	3	3	3	18.6	18.6	18.6	17.935
sp|P04264|K2C1_HUMANKeratin,typeIIcytoskeletal1OS=HomosapiensOX=9606GN=KRT1PE=1SV=6;CON__P04264	sp|P04264|K2C1_HUMANKeratin,typeIIcytoskeletal1OS=HomosapiensOX=9606GN=KRT1PE=1SV=6;CON__P04264	46;45	43;42	32;31	;	2	46	43	32	41	42	44	40	34	36	36	38	36	39	39	39	39	40	42	39	34	35	33	35	34	37	38	37	29	29	31	30	25	26	25	26	24	27	29	27	56.1	54.5	45.2	66.038
sp|P04350|TBB4A_HUMANTubulinbeta-4AchainOS=HomosapiensOX=9606GN=TUBB4APE=1SV=2	sp|P04350|TBB4A_HUMANTubulinbeta-4AchainOS=HomosapiensOX=9606GN=TUBB4APE=1SV=2	30	5	3		1	30	5	3	28	27	24	23	23	23	30	27	27	27	24	26	3	3	2	0	1	0	5	4	3	2	1	1	1	1	1	0	0	0	3	2	1	0	0	0	72.3	11.9	7.7	49.585
sp|P04406|G3P_HUMANGlyceraldehyde-3-phosphatedehydrogenaseOS=HomosapiensOX=9606GN=GAPDHPE=1SV=3	sp|P04406|G3P_HUMANGlyceraldehyde-3-phosphatedehydrogenaseOS=HomosapiensOX=9606GN=GAPDHPE=1SV=3	38	38	37		1	38	38	37	32	31	33	21	21	17	34	35	34	36	36	35	32	31	33	21	21	17	34	35	34	36	36	35	31	30	32	20	20	16	33	34	33	35	35	34	84.8	84.8	84.8	36.053
sp|P04424|ARLY_HUMANArgininosuccinatelyaseOS=HomosapiensOX=9606GN=ASLPE=1SV=4	sp|P04424|ARLY_HUMANArgininosuccinatelyaseOS=HomosapiensOX=9606GN=ASLPE=1SV=4	4	4	4		1	4	4	4	3	3	4	2	3	3	0	0	0	0	0	1	3	3	4	2	3	3	0	0	0	0	0	1	3	3	4	2	3	3	0	0	0	0	0	1	10.1	10.1	10.1	51.657
sp|P04439|HLAA_HUMANHLAclassIhistocompatibilityantigen,AalphachainOS=HomosapiensOX=9606GN=HLA-APE=1SV=2;sp|P17693|HLAG_HUMANHLAclassIhistocompatibilityantigen,alphachainGOS=HomosapiensOX=9606GN=HLA-GPE=1SV=1	sp|P04439|HLAA_HUMANHLAclassIhistocompatibilityantigen,AalphachainOS=HomosapiensOX=9606GN=HLA-APE=1SV=2	15;1	15;1	10;0		2	15	15	10	6	7	5	1	2	1	7	4	6	14	13	12	6	7	5	1	2	1	7	4	6	14	13	12	3	4	2	1	2	1	3	1	2	9	8	7	52.6	52.6	34.2	40.84
sp|P04632|CPNS1_HUMANCalpainsmallsubunit1OS=HomosapiensOX=9606GN=CAPNS1PE=1SV=1;sp|Q96L46|CPNS2_HUMANCalpainsmallsubunit2OS=HomosapiensOX=9606GN=CAPNS2PE=1SV=2	sp|P04632|CPNS1_HUMANCalpainsmallsubunit1OS=HomosapiensOX=9606GN=CAPNS1PE=1SV=1	11;2	11;2	11;2		2	11	11	11	9	10	10	4	5	5	11	10	8	11	11	11	9	10	10	4	5	5	11	10	8	11	11	11	9	10	10	4	5	5	11	10	8	11	11	11	74.6	74.6	74.6	28.315
sp|P04637|P53_HUMANCellulartumorantigenp53OS=HomosapiensOX=9606GN=TP53PE=1SV=4	sp|P04637|P53_HUMANCellulartumorantigenp53OS=HomosapiensOX=9606GN=TP53PE=1SV=4	1	1	1		1	1	1	1	1	1	1	1	1	1	0	0	0	0	0	0	1	1	1	1	1	1	0	0	0	0	0	0	1	1	1	1	1	1	0	0	0	0	0	0	4.8	4.8	4.8	43.653
sp|P04792|HSPB1_HUMANHeatshockproteinbeta-1OS=HomosapiensOX=9606GN=HSPB1PE=1SV=2	sp|P04792|HSPB1_HUMANHeatshockproteinbeta-1OS=HomosapiensOX=9606GN=HSPB1PE=1SV=2	20	20	20		1	20	20	20	16	17	17	1	1	2	13	13	15	18	19	19	16	17	17	1	1	2	13	13	15	18	19	19	16	17	17	1	1	2	13	13	15	18	19	19	90.7	90.7	90.7	22.782
sp|P04818|TYSY_HUMANThymidylatesynthaseOS=HomosapiensOX=9606GN=TYMSPE=1SV=3	sp|P04818|TYSY_HUMANThymidylatesynthaseOS=HomosapiensOX=9606GN=TYMSPE=1SV=3	9	9	9		1	9	9	9	7	9	9	2	1	1	8	6	5	7	8	7	7	9	9	2	1	1	8	6	5	7	8	7	7	9	9	2	1	1	8	6	5	7	8	7	40.6	40.6	40.6	35.716
sp|P04839|CY24B_HUMANCytochromeb-245heavychainOS=HomosapiensOX=9606GN=CYBBPE=1SV=2;sp|Q9Y5S8|NOX1_HUMANNADPHoxidase1OS=HomosapiensOX=9606GN=NOX1PE=1SV=2	sp|P04839|CY24B_HUMANCytochromeb-245heavychainOS=HomosapiensOX=9606GN=CYBBPE=1SV=2	3;1	3;1	3;1		2	3	3	3	0	0	0	3	3	2	0	0	0	0	0	0	0	0	0	3	3	2	0	0	0	0	0	0	0	0	0	3	3	2	0	0	0	0	0	0	6.8	6.8	6.8	65.335
sp|P04843|RPN1_HUMANDolichyl-diphosphooligosaccharide--proteinglycosyltransferasesubunit1OS=HomosapiensOX=9606GN=RPN1PE=1SV=1	sp|P04843|RPN1_HUMANDolichyl-diphosphooligosaccharide--proteinglycosyltransferasesubunit1OS=HomosapiensOX=9606GN=RPN1PE=1SV=1	28	28	28		1	28	28	28	23	23	22	16	16	14	23	24	22	22	22	23	23	23	22	16	16	14	23	24	22	22	22	23	23	23	22	16	16	14	23	24	22	22	22	23	61.1	61.1	61.1	68.569
sp|P04844|RPN2_HUMANDolichyl-diphosphooligosaccharide--proteinglycosyltransferasesubunit2OS=HomosapiensOX=9606GN=RPN2PE=1SV=3	sp|P04844|RPN2_HUMANDolichyl-diphosphooligosaccharide--proteinglycosyltransferasesubunit2OS=HomosapiensOX=9606GN=RPN2PE=1SV=3	23	23	23		1	23	23	23	16	16	15	7	6	10	18	15	18	17	17	17	16	16	15	7	6	10	18	15	18	17	17	17	16	16	15	7	6	10	18	15	18	17	17	17	55.2	55.2	55.2	69.283
sp|P04899|GNAI2_HUMANGuaninenucleotide-bindingproteinG(i)subunitalpha-2OS=HomosapiensOX=9606GN=GNAI2PE=1SV=3	sp|P04899|GNAI2_HUMANGuaninenucleotide-bindingproteinG(i)subunitalpha-2OS=HomosapiensOX=9606GN=GNAI2PE=1SV=3	17	17	12		1	17	17	12	11	12	12	12	12	12	9	9	10	16	15	16	11	12	12	12	12	12	9	9	10	16	15	16	8	9	9	8	8	8	6	6	6	11	11	11	57.2	57.2	40.6	40.45
sp|P04920|B3A2_HUMANAnionexchangeprotein2OS=HomosapiensOX=9606GN=SLC4A2PE=1SV=4	sp|P04920|B3A2_HUMANAnionexchangeprotein2OS=HomosapiensOX=9606GN=SLC4A2PE=1SV=4	1	1	1		1	1	1	1	0	0	0	0	0	0	1	0	0	0	0	0	0	0	0	0	0	0	1	0	0	0	0	0	0	0	0	0	0	0	1	0	0	0	0	0	1.2	1.2	1.2	137.01
sp|P05023|AT1A1_HUMANSodium/potassium-transportingATPasesubunitalpha-1OS=HomosapiensOX=9606GN=ATP1A1PE=1SV=1;sp|P20648|ATP4A_HUMANPotassium-transportingATPasealphachain1OS=HomosapiensOX=9606GN=ATP4APE=2SV=5	sp|P05023|AT1A1_HUMANSodium/potassium-transportingATPasesubunitalpha-1OS=HomosapiensOX=9606GN=ATP1A1PE=1SV=1	34;4	34;4	20;0		2	34	34	20	25	23	26	19	19	19	21	20	20	28	29	27	25	23	26	19	19	19	21	20	20	28	29	27	12	11	13	8	8	8	10	10	10	14	15	14	39.1	39.1	24.7	112.89
sp|P05026|AT1B1_HUMANSodium/potassium-transportingATPasesubunitbeta-1OS=HomosapiensOX=9606GN=ATP1B1PE=1SV=1	sp|P05026|AT1B1_HUMANSodium/potassium-transportingATPasesubunitbeta-1OS=HomosapiensOX=9606GN=ATP1B1PE=1SV=1	5	5	5		1	5	5	5	2	2	2	0	0	0	3	4	3	4	4	4	2	2	2	0	0	0	3	4	3	4	4	4	2	2	2	0	0	0	3	4	3	4	4	4	20.5	20.5	20.5	35.061
sp|P05067|A4_HUMANAmyloid-betaprecursorproteinOS=HomosapiensOX=9606GN=APPPE=1SV=3	sp|P05067|A4_HUMANAmyloid-betaprecursorproteinOS=HomosapiensOX=9606GN=APPPE=1SV=3	3	3	3		1	3	3	3	2	3	3	0	0	0	1	1	1	1	1	0	2	3	3	0	0	0	1	1	1	1	1	0	2	3	3	0	0	0	1	1	1	1	1	0	5.2	5.2	5.2	86.942
sp|P05091|ALDH2_HUMANAldehydedehydrogenase,mitochondrialOS=HomosapiensOX=9606GN=ALDH2PE=1SV=2	sp|P05091|ALDH2_HUMANAldehydedehydrogenase,mitochondrialOS=HomosapiensOX=9606GN=ALDH2PE=1SV=2	24	21	21		1	24	21	21	2	2	5	10	10	12	20	22	23	0	0	0	2	2	5	8	9	9	17	19	21	0	0	0	2	2	5	8	9	9	17	19	21	0	0	0	55.9	52.6	52.6	56.381
sp|P05107|ITB2_HUMANIntegrinbeta-2OS=HomosapiensOX=9606GN=ITGB2PE=1SV=2	sp|P05107|ITB2_HUMANIntegrinbeta-2OS=HomosapiensOX=9606GN=ITGB2PE=1SV=2	2	2	2		1	2	2	2	0	0	0	1	1	2	0	0	0	0	0	0	0	0	0	1	1	2	0	0	0	0	0	0	0	0	0	1	1	2	0	0	0	0	0	0	2.9	2.9	2.9	84.781
sp|P05121|PAI1_HUMANPlasminogenactivatorinhibitor1OS=HomosapiensOX=9606GN=SERPINE1PE=1SV=1	sp|P05121|PAI1_HUMANPlasminogenactivatorinhibitor1OS=HomosapiensOX=9606GN=SERPINE1PE=1SV=1	4	4	4		1	4	4	4	2	3	4	0	0	0	0	0	0	0	0	0	2	3	4	0	0	0	0	0	0	0	0	0	2	3	4	0	0	0	0	0	0	0	0	0	15.2	15.2	15.2	45.059
sp|P05141|ADT2_HUMANADP/ATPtranslocase2OS=HomosapiensOX=9606GN=SLC25A5PE=1SV=7;sp|Q9H0C2|ADT4_HUMANADP/ATPtranslocase4OS=HomosapiensOX=9606GN=SLC25A31PE=1SV=1	sp|P05141|ADT2_HUMANADP/ATPtranslocase2OS=HomosapiensOX=9606GN=SLC25A5PE=1SV=7	26;5	26;5	10;0		2	26	26	10	21	19	20	21	20	20	22	23	21	23	26	24	21	19	20	21	20	20	22	23	21	23	26	24	6	6	7	7	7	8	9	9	7	9	10	9	56	56	20.8	32.852
sp|P05161|ISG15_HUMANUbiquitin-likeproteinISG15OS=HomosapiensOX=9606GN=ISG15PE=1SV=5	sp|P05161|ISG15_HUMANUbiquitin-likeproteinISG15OS=HomosapiensOX=9606GN=ISG15PE=1SV=5	1	1	1		1	1	1	1	1	1	1	0	0	0	1	1	1	1	1	1	1	1	1	0	0	0	1	1	1	1	1	1	1	1	1	0	0	0	1	1	1	1	1	1	7.9	7.9	7.9	17.887
sp|P05165|PCCA_HUMANPropionyl-CoAcarboxylasealphachain,mitochondrialOS=HomosapiensOX=9606GN=PCCAPE=1SV=4	sp|P05165|PCCA_HUMANPropionyl-CoAcarboxylasealphachain,mitochondrialOS=HomosapiensOX=9606GN=PCCAPE=1SV=4	4	4	4		1	4	4	4	0	0	1	1	1	0	2	2	1	2	2	2	0	0	1	1	1	0	2	2	1	2	2	2	0	0	1	1	1	0	2	2	1	2	2	2	7.4	7.4	7.4	80.058
sp|P05166|PCCB_HUMANPropionyl-CoAcarboxylasebetachain,mitochondrialOS=HomosapiensOX=9606GN=PCCBPE=1SV=3	sp|P05166|PCCB_HUMANPropionyl-CoAcarboxylasebetachain,mitochondrialOS=HomosapiensOX=9606GN=PCCBPE=1SV=3	5	5	5		1	5	5	5	1	0	0	1	1	2	3	2	0	4	1	1	1	0	0	1	1	2	3	2	0	4	1	1	1	0	0	1	1	2	3	2	0	4	1	1	16.7	16.7	16.7	58.215
sp|P05198|IF2A_HUMANEukaryotictranslationinitiationfactor2subunit1OS=HomosapiensOX=9606GN=EIF2S1PE=1SV=3	sp|P05198|IF2A_HUMANEukaryotictranslationinitiationfactor2subunit1OS=HomosapiensOX=9606GN=EIF2S1PE=1SV=3	23	23	23		1	23	23	23	15	15	18	17	17	18	19	18	20	20	18	18	15	15	18	17	17	18	19	18	20	20	18	18	15	15	18	17	17	18	19	18	20	20	18	18	65.4	65.4	65.4	36.112
sp|P05386|RLA1_HUMAN60SacidicribosomalproteinP1OS=HomosapiensOX=9606GN=RPLP1PE=1SV=1	sp|P05386|RLA1_HUMAN60SacidicribosomalproteinP1OS=HomosapiensOX=9606GN=RPLP1PE=1SV=1	1	1	1		1	1	1	1	1	1	1	0	0	0	1	1	1	1	1	1	1	1	1	0	0	0	1	1	1	1	1	1	1	1	1	0	0	0	1	1	1	1	1	1	37.7	37.7	37.7	11.514
sp|P05387|RLA2_HUMAN60SacidicribosomalproteinP2OS=HomosapiensOX=9606GN=RPLP2PE=1SV=1	sp|P05387|RLA2_HUMAN60SacidicribosomalproteinP2OS=HomosapiensOX=9606GN=RPLP2PE=1SV=1	7	7	7		1	7	7	7	6	5	6	4	5	3	6	7	7	7	6	7	6	5	6	4	5	3	6	7	7	7	6	7	6	5	6	4	5	3	6	7	7	7	6	7	73.9	73.9	73.9	11.665
sp|P05388|RLA0_HUMAN60SacidicribosomalproteinP0OS=HomosapiensOX=9606GN=RPLP0PE=1SV=1;sp|Q8NHW5|RLA0L_HUMAN60SacidicribosomalproteinP0-likeOS=HomosapiensOX=9606GN=RPLP0P6PE=5SV=1	sp|P05388|RLA0_HUMAN60SacidicribosomalproteinP0OS=HomosapiensOX=9606GN=RPLP0PE=1SV=1;sp|Q8NHW5|RLA0L_HUMAN60SacidicribosomalproteinP0-likeOS=HomosapiensOX=9606GN=RPLP0P6PE=5SV=1	19;10	19;10	19;10	;	2	19	19	19	18	17	17	13	13	13	19	17	19	19	17	19	18	17	17	13	13	13	19	17	19	19	17	19	18	17	17	13	13	13	19	17	19	19	17	19	59.9	59.9	59.9	34.273
sp|P05423|RPC4_HUMANDNA-directedRNApolymeraseIIIsubunitRPC4OS=HomosapiensOX=9606GN=POLR3DPE=1SV=2	sp|P05423|RPC4_HUMANDNA-directedRNApolymeraseIIIsubunitRPC4OS=HomosapiensOX=9606GN=POLR3DPE=1SV=2	2	2	2		1	2	2	2	0	0	0	0	0	0	1	1	0	1	0	1	0	0	0	0	0	0	1	1	0	1	0	1	0	0	0	0	0	0	1	1	0	1	0	1	10.6	10.6	10.6	44.395
sp|P05455|LA_HUMANLupusLaproteinOS=HomosapiensOX=9606GN=SSBPE=1SV=2	sp|P05455|LA_HUMANLupusLaproteinOS=HomosapiensOX=9606GN=SSBPE=1SV=2	21	21	21		1	21	21	21	10	11	13	1	1	3	15	13	13	18	16	15	10	11	13	1	1	3	15	13	13	18	16	15	10	11	13	1	1	3	15	13	13	18	16	15	53.7	53.7	53.7	46.836
sp|P05556|ITB1_HUMANIntegrinbeta-1OS=HomosapiensOX=9606GN=ITGB1PE=1SV=2	sp|P05556|ITB1_HUMANIntegrinbeta-1OS=HomosapiensOX=9606GN=ITGB1PE=1SV=2	17	17	17		1	17	17	17	6	8	9	1	3	4	14	13	15	11	12	13	6	8	9	1	3	4	14	13	15	11	12	13	6	8	9	1	3	4	14	13	15	11	12	13	30.3	30.3	30.3	88.414
sp|P05783|K1C18_HUMANKeratin,typeIcytoskeletal18OS=HomosapiensOX=9606GN=KRT18PE=1SV=2;CON__H-INV:HIT000015463;CON__Q497I4	sp|P05783|K1C18_HUMANKeratin,typeIcytoskeletal18OS=HomosapiensOX=9606GN=KRT18PE=1SV=2	56;5;2	56;5;2	37;4;0		3	56	56	37	10	13	10	13	7	9	54	54	56	4	4	4	10	13	10	13	7	9	54	54	56	4	4	4	5	6	5	10	4	5	36	36	37	2	3	2	85.8	85.8	68.4	48.057
sp|P05976|MYL1_HUMANMyosinlightchain1/3,skeletalmuscleisoformOS=HomosapiensOX=9606GN=MYL1PE=1SV=3;sp|P08590|MYL3_HUMANMyosinlightchain3OS=HomosapiensOX=9606GN=MYL3PE=1SV=3	sp|P05976|MYL1_HUMANMyosinlightchain1/3,skeletalmuscleisoformOS=HomosapiensOX=9606GN=MYL1PE=1SV=3;sp|P08590|MYL3_HUMANMyosinlightchain3OS=HomosapiensOX=9606GN=MYL3PE=1SV=3	1;1	1;1	1;1	;	2	1	1	1	1	1	1	1	1	1	1	1	1	1	1	1	1	1	1	1	1	1	1	1	1	1	1	1	1	1	1	1	1	1	1	1	1	1	1	1	8.2	8.2	8.2	21.145
sp|P06132|DCUP_HUMANUroporphyrinogendecarboxylaseOS=HomosapiensOX=9606GN=URODPE=1SV=2	sp|P06132|DCUP_HUMANUroporphyrinogendecarboxylaseOS=HomosapiensOX=9606GN=URODPE=1SV=2	6	6	6		1	6	6	6	5	4	5	2	1	2	4	4	2	4	6	5	5	4	5	2	1	2	4	4	2	4	6	5	5	4	5	2	1	2	4	4	2	4	6	5	21	21	21	40.786
sp|P06280|AGAL_HUMANAlpha-galactosidaseAOS=HomosapiensOX=9606GN=GLAPE=1SV=1	sp|P06280|AGAL_HUMANAlpha-galactosidaseAOS=HomosapiensOX=9606GN=GLAPE=1SV=1	7	7	7		1	7	7	7	3	3	2	1	1	1	6	6	6	3	4	3	3	3	2	1	1	1	6	6	6	3	4	3	3	3	2	1	1	1	6	6	6	3	4	3	23.3	23.3	23.3	48.766
sp|P06396|GELS_HUMANGelsolinOS=HomosapiensOX=9606GN=GSNPE=1SV=1	sp|P06396|GELS_HUMANGelsolinOS=HomosapiensOX=9606GN=GSNPE=1SV=1	21	21	8		1	21	21	8	15	14	16	9	10	8	12	13	13	18	19	18	15	14	16	9	10	8	12	13	13	18	19	18	7	6	7	2	2	2	4	6	5	8	8	8	42.3	42.3	22.5	85.696
sp|P06400|RB_HUMANRetinoblastoma-associatedproteinOS=HomosapiensOX=9606GN=RB1PE=1SV=2	sp|P06400|RB_HUMANRetinoblastoma-associatedproteinOS=HomosapiensOX=9606GN=RB1PE=1SV=2	2	2	2		1	2	2	2	1	1	1	0	0	0	0	0	0	2	1	2	1	1	1	0	0	0	0	0	0	2	1	2	1	1	1	0	0	0	0	0	0	2	1	2	3.2	3.2	3.2	106.16
sp|P06454|PTMA_HUMANProthymosinalphaOS=HomosapiensOX=9606GN=PTMAPE=1SV=2	sp|P06454|PTMA_HUMANProthymosinalphaOS=HomosapiensOX=9606GN=PTMAPE=1SV=2	4	4	4		1	4	4	4	4	4	4	1	2	1	4	3	4	4	2	1	4	4	4	1	2	1	4	3	4	4	2	1	4	4	4	1	2	1	4	3	4	4	2	1	34.2	34.2	34.2	12.203
sp|P06493|CDK1_HUMANCyclin-dependentkinase1OS=HomosapiensOX=9606GN=CDK1PE=1SV=3	sp|P06493|CDK1_HUMANCyclin-dependentkinase1OS=HomosapiensOX=9606GN=CDK1PE=1SV=3	17	17	15		1	17	17	15	16	15	15	8	7	8	16	16	15	15	15	15	16	15	15	8	7	8	16	16	15	15	15	15	14	13	14	7	6	7	14	14	13	13	13	13	65.3	65.3	58.9	34.095
sp|P06576|ATPB_HUMANATPsynthasesubunitbeta,mitochondrialOS=HomosapiensOX=9606GN=ATP5F1BPE=1SV=3	sp|P06576|ATPB_HUMANATPsynthasesubunitbeta,mitochondrialOS=HomosapiensOX=9606GN=ATP5F1BPE=1SV=3	25	25	25		1	25	25	25	23	22	23	21	22	22	24	23	24	24	23	23	23	22	23	21	22	22	24	23	24	24	23	23	23	22	23	21	22	22	24	23	24	24	23	23	71.5	71.5	71.5	56.559
sp|P06703|S10A6_HUMANProteinS100-A6OS=HomosapiensOX=9606GN=S100A6PE=1SV=1	sp|P06703|S10A6_HUMANProteinS100-A6OS=HomosapiensOX=9606GN=S100A6PE=1SV=1	4	4	4		1	4	4	4	4	3	2	1	1	1	4	4	2	4	4	4	4	3	2	1	1	1	4	4	2	4	4	4	4	3	2	1	1	1	4	4	2	4	4	4	34.4	34.4	34.4	10.18
sp|P06730|IF4E_HUMANEukaryotictranslationinitiationfactor4EOS=HomosapiensOX=9606GN=EIF4EPE=1SV=2;sp|A6NMX2|I4E1B_HUMANEukaryotictranslationinitiationfactor4Etype1BOS=HomosapiensOX=9606GN=EIF4E1BPE=1SV=3	sp|P06730|IF4E_HUMANEukaryotictranslationinitiationfactor4EOS=HomosapiensOX=9606GN=EIF4EPE=1SV=2	5;1	5;1	5;1		2	5	5	5	3	5	5	4	4	4	5	4	5	4	5	5	3	5	5	4	4	4	5	4	5	4	5	5	3	5	5	4	4	4	5	4	5	4	5	5	34.1	34.1	34.1	25.097
sp|P06733|ENOA_HUMANAlpha-enolaseOS=HomosapiensOX=9606GN=ENO1PE=1SV=2	sp|P06733|ENOA_HUMANAlpha-enolaseOS=HomosapiensOX=9606GN=ENO1PE=1SV=2	44	44	41		1	44	44	41	38	39	39	21	18	22	40	39	41	39	37	37	38	39	39	21	18	22	40	39	41	39	37	37	35	37	37	18	16	19	37	36	38	36	34	34	83.2	83.2	79.3	47.168
sp|P06737|PYGL_HUMANGlycogenphosphorylase,liverformOS=HomosapiensOX=9606GN=PYGLPE=1SV=4	sp|P06737|PYGL_HUMANGlycogenphosphorylase,liverformOS=HomosapiensOX=9606GN=PYGLPE=1SV=4	26	22	21		1	26	22	21	22	19	16	3	3	4	18	13	17	22	20	20	19	15	12	0	0	2	15	10	14	19	18	17	18	14	11	0	0	2	14	9	13	18	17	16	37.8	33.2	31.9	97.147
sp|P06744|G6PI_HUMANGlucose-6-phosphateisomeraseOS=HomosapiensOX=9606GN=GPIPE=1SV=4;sp|Q8N196|SIX5_HUMANHomeoboxproteinSIX5OS=HomosapiensOX=9606GN=SIX5PE=1SV=3	sp|P06744|G6PI_HUMANGlucose-6-phosphateisomeraseOS=HomosapiensOX=9606GN=GPIPE=1SV=4	31;1	31;1	25;1		2	31	31	25	25	26	23	9	9	9	28	28	30	28	23	27	25	26	23	9	9	9	28	28	30	28	23	27	20	21	18	5	5	5	22	22	24	22	19	21	65.8	65.8	52.5	63.146
sp|P06748|NPM_HUMANNucleophosminOS=HomosapiensOX=9606GN=NPM1PE=1SV=2	sp|P06748|NPM_HUMANNucleophosminOS=HomosapiensOX=9606GN=NPM1PE=1SV=2	17	17	17		1	17	17	17	10	9	9	10	9	8	14	15	15	15	15	15	10	9	9	10	9	8	14	15	15	15	15	15	10	9	9	10	9	8	14	15	15	15	15	15	52.7	52.7	52.7	32.575
sp|P06753|TPM3_HUMANTropomyosinalpha-3chainOS=HomosapiensOX=9606GN=TPM3PE=1SV=2	sp|P06753|TPM3_HUMANTropomyosinalpha-3chainOS=HomosapiensOX=9606GN=TPM3PE=1SV=2	20	9	9		1	20	9	9	19	19	19	15	14	16	19	19	18	19	18	17	8	8	8	6	7	6	8	8	8	8	8	9	8	8	8	6	7	6	8	8	8	8	8	9	37.5	20.4	20.4	32.95
sp|P06756|ITAV_HUMANIntegrinalpha-VOS=HomosapiensOX=9606GN=ITGAVPE=1SV=2	sp|P06756|ITAV_HUMANIntegrinalpha-VOS=HomosapiensOX=9606GN=ITGAVPE=1SV=2	16	16	16		1	16	16	16	10	9	10	0	0	0	12	14	13	13	11	10	10	9	10	0	0	0	12	14	13	13	11	10	10	9	10	0	0	0	12	14	13	13	11	10	22.4	22.4	22.4	116.04
sp|P06858|LIPL_HUMANLipoproteinlipaseOS=HomosapiensOX=9606GN=LPLPE=1SV=1	sp|P06858|LIPL_HUMANLipoproteinlipaseOS=HomosapiensOX=9606GN=LPLPE=1SV=1	2	2	2		1	2	2	2	0	0	0	2	1	2	0	0	0	0	0	0	0	0	0	2	1	2	0	0	0	0	0	0	0	0	0	2	1	2	0	0	0	0	0	0	7.6	7.6	7.6	53.162
sp|P06865|HEXA_HUMANBeta-hexosaminidasesubunitalphaOS=HomosapiensOX=9606GN=HEXAPE=1SV=2	sp|P06865|HEXA_HUMANBeta-hexosaminidasesubunitalphaOS=HomosapiensOX=9606GN=HEXAPE=1SV=2	11	11	11		1	11	11	11	3	4	5	2	1	1	8	7	9	7	7	7	3	4	5	2	1	1	8	7	9	7	7	7	3	4	5	2	1	1	8	7	9	7	7	7	26.1	26.1	26.1	60.702
sp|Q16778|H2B2E_HUMANHistoneH2Btype2-EOS=HomosapiensOX=9606GN=H2BC21PE=1SV=3;sp|P33778|H2B1B_HUMANHistoneH2Btype1-BOS=HomosapiensOX=9606GN=H2BC3PE=1SV=2;sp|P23527|H2B1O_HUMANHistoneH2Btype1-OOS=HomosapiensOX=9606GN=H2BC17PE=1SV=3;sp|P06899|H2B1J_HUMANHistoneH2Btype1-JOS=HomosapiensOX=9606GN=H2BC11PE=1SV=3;sp|Q6DRA6|H2B2D_HUMANPutativehistoneH2Btype2-DOS=HomosapiensOX=9606GN=H2BC19PPE=5SV=3;sp|Q6D…	sp|Q16778|H2B2E_HUMANHistoneH2Btype2-EOS=HomosapiensOX=9606GN=H2BC21PE=1SV=3;sp|P33778|H2B1B_HUMANHistoneH2Btype1-BOS=HomosapiensOX=9606GN=H2BC3PE=1SV=2;sp|P23527|H2B1O_HUMANHistoneH2Btype1-OOS=HomosapiensOX=9606GN=H2BC17PE=1SV=3;sp|P06899|H2B1J_HUMANHistoneH2Btype1-JOS=HomosapiensOX=9606GN=H2BC11PE=1SV=3	11;11;11;11;5;5	2;2;2;2;2;2	0;0;0;0;0;0	;;;	6	11	2	0	11	11	11	8	9	8	11	10	10	11	11	11	2	2	2	0	0	0	2	2	2	2	2	2	0	0	0	0	0	0	0	0	0	0	0	0	63.5	7.9	0	13.92
sp|P07099|HYEP_HUMANEpoxidehydrolase1OS=HomosapiensOX=9606GN=EPHX1PE=1SV=1	sp|P07099|HYEP_HUMANEpoxidehydrolase1OS=HomosapiensOX=9606GN=EPHX1PE=1SV=1	23	23	23		1	23	23	23	9	9	8	1	1	2	19	19	20	21	21	20	9	9	8	1	1	2	19	19	20	21	21	20	9	9	8	1	1	2	19	19	20	21	21	20	60.7	60.7	60.7	52.948
sp|P07108|ACBP_HUMANAcyl-CoA-bindingproteinOS=HomosapiensOX=9606GN=DBIPE=1SV=2	sp|P07108|ACBP_HUMANAcyl-CoA-bindingproteinOS=HomosapiensOX=9606GN=DBIPE=1SV=2	4	4	4		1	4	4	4	2	1	2	0	0	0	3	2	2	4	2	2	2	1	2	0	0	0	3	2	2	4	2	2	2	1	2	0	0	0	3	2	2	4	2	2	62.1	62.1	62.1	10.044
sp|P07195|LDHB_HUMANL-lactatedehydrogenaseBchainOS=HomosapiensOX=9606GN=LDHBPE=1SV=2;sp|Q6ZMR3|LDH6A_HUMANL-lactatedehydrogenaseA-like6AOS=HomosapiensOX=9606GN=LDHAL6APE=2SV=1;sp|P07864|LDHC_HUMANL-lactatedehydrogenaseCchainOS=HomosapiensOX=9606GN=LDHCPE=1SV=4	sp|P07195|LDHB_HUMANL-lactatedehydrogenaseBchainOS=HomosapiensOX=9606GN=LDHBPE=1SV=2	20;1;1	19;0;0	19;0;0		3	20	19	19	16	16	14	1	1	3	20	18	19	17	18	18	15	15	13	0	0	2	19	17	18	16	17	17	15	15	13	0	0	2	19	17	18	16	17	17	51.8	48.2	48.2	36.638
sp|P07196|NFL_HUMANNeurofilamentlightpolypeptideOS=HomosapiensOX=9606GN=NEFLPE=1SV=3	sp|P07196|NFL_HUMANNeurofilamentlightpolypeptideOS=HomosapiensOX=9606GN=NEFLPE=1SV=3	8	7	6		1	8	7	6	7	6	8	1	1	1	1	1	1	1	1	2	6	5	7	0	0	0	0	0	0	0	0	1	5	4	6	0	0	0	0	0	0	0	0	0	19.5	17.9	15.8	61.516
sp|P07203|GPX1_HUMANGlutathioneperoxidase1OS=HomosapiensOX=9606GN=GPX1PE=1SV=4	sp|P07203|GPX1_HUMANGlutathioneperoxidase1OS=HomosapiensOX=9606GN=GPX1PE=1SV=4	9	9	9		1	9	9	9	7	7	7	0	0	1	8	8	6	7	7	7	7	7	7	0	0	1	8	8	6	7	7	7	7	7	7	0	0	1	8	8	6	7	7	7	43.8	43.8	43.8	22.088
sp|P07237|PDIA1_HUMANProteindisulfide-isomeraseOS=HomosapiensOX=9606GN=P4HBPE=1SV=3	sp|P07237|PDIA1_HUMANProteindisulfide-isomeraseOS=HomosapiensOX=9606GN=P4HBPE=1SV=3	35	35	35		1	35	35	35	25	24	26	16	19	17	33	32	31	28	30	23	25	24	26	16	19	17	33	32	31	28	30	23	25	24	26	16	19	17	33	32	31	28	30	23	61.6	61.6	61.6	57.116
sp|P07339|CATD_HUMANCathepsinDOS=HomosapiensOX=9606GN=CTSDPE=1SV=1	sp|P07339|CATD_HUMANCathepsinDOS=HomosapiensOX=9606GN=CTSDPE=1SV=1	17	17	17		1	17	17	17	12	12	15	3	3	3	15	16	14	15	14	15	12	12	15	3	3	3	15	16	14	15	14	15	12	12	15	3	3	3	15	16	14	15	14	15	49	49	49	44.552
sp|P07355|ANXA2_HUMANAnnexinA2OS=HomosapiensOX=9606GN=ANXA2PE=1SV=2;sp|A6NMY6|AXA2L_HUMANPutativeannexinA2-likeproteinOS=HomosapiensOX=9606GN=ANXA2P2PE=5SV=2	sp|P07355|ANXA2_HUMANAnnexinA2OS=HomosapiensOX=9606GN=ANXA2PE=1SV=2;sp|A6NMY6|AXA2L_HUMANPutativeannexinA2-likeproteinOS=HomosapiensOX=9606GN=ANXA2P2PE=5SV=2	43;32	43;32	43;32	;	2	43	43	43	38	40	42	18	19	18	40	39	36	38	38	39	38	40	42	18	19	18	40	39	36	38	38	39	38	40	42	18	19	18	40	39	36	38	38	39	79.6	79.6	79.6	38.604
sp|P07384|CAN1_HUMANCalpain-1catalyticsubunitOS=HomosapiensOX=9606GN=CAPN1PE=1SV=1	sp|P07384|CAN1_HUMANCalpain-1catalyticsubunitOS=HomosapiensOX=9606GN=CAPN1PE=1SV=1	30	30	30		1	30	30	30	22	18	19	4	2	2	24	24	28	22	24	23	22	18	19	4	2	2	24	24	28	22	24	23	22	18	19	4	2	2	24	24	28	22	24	23	48.3	48.3	48.3	81.889
sp|P07437|TBB5_HUMANTubulinbetachainOS=HomosapiensOX=9606GN=TUBBPE=1SV=2;sp|A6NNZ2|TBB8B_HUMANTubulinbeta8BOS=HomosapiensOX=9606GN=TUBB8BPE=1SV=1	sp|P07437|TBB5_HUMANTubulinbetachainOS=HomosapiensOX=9606GN=TUBBPE=1SV=2	34;8	8;0	7;0		2	34	8	7	34	33	31	32	29	32	32	31	32	32	30	32	8	8	8	7	7	7	7	7	7	7	7	7	7	7	7	6	6	6	6	6	6	6	6	6	74.1	21.2	17.8	49.67
sp|P07602|SAP_HUMANProsaposinOS=HomosapiensOX=9606GN=PSAPPE=1SV=2	sp|P07602|SAP_HUMANProsaposinOS=HomosapiensOX=9606GN=PSAPPE=1SV=2	6	6	6		1	6	6	6	1	1	2	1	1	1	6	3	3	6	5	4	1	1	2	1	1	1	6	3	3	6	5	4	1	1	2	1	1	1	6	3	3	6	5	4	12.4	12.4	12.4	58.112
sp|P07686|HEXB_HUMANBeta-hexosaminidasesubunitbetaOS=HomosapiensOX=9606GN=HEXBPE=1SV=3	sp|P07686|HEXB_HUMANBeta-hexosaminidasesubunitbetaOS=HomosapiensOX=9606GN=HEXBPE=1SV=3	15	15	15		1	15	15	15	8	6	6	2	2	3	8	8	8	12	14	11	8	6	6	2	2	3	8	8	8	12	14	11	8	6	6	2	2	3	8	8	8	12	14	11	33.1	33.1	33.1	63.111
sp|P07711|CATL1_HUMANCathepsinL1OS=HomosapiensOX=9606GN=CTSLPE=1SV=2	sp|P07711|CATL1_HUMANCathepsinL1OS=HomosapiensOX=9606GN=CTSLPE=1SV=2	3	3	3		1	3	3	3	0	0	0	0	0	0	3	2	3	2	3	2	0	0	0	0	0	0	3	2	3	2	3	2	0	0	0	0	0	0	3	2	3	2	3	2	18	18	18	37.564
sp|P07737|PROF1_HUMANProfilin-1OS=HomosapiensOX=9606GN=PFN1PE=1SV=2	sp|P07737|PROF1_HUMANProfilin-1OS=HomosapiensOX=9606GN=PFN1PE=1SV=2	15	15	11		1	15	15	11	15	14	14	5	7	3	15	15	15	15	15	14	15	14	14	5	7	3	15	15	15	15	15	14	11	11	10	3	4	1	11	11	11	11	11	10	96.4	96.4	63.6	15.054
sp|P07741|APT_HUMANAdeninephosphoribosyltransferaseOS=HomosapiensOX=9606GN=APRTPE=1SV=2	sp|P07741|APT_HUMANAdeninephosphoribosyltransferaseOS=HomosapiensOX=9606GN=APRTPE=1SV=2	10	10	10		1	10	10	10	6	5	7	1	2	2	10	10	10	10	10	10	6	5	7	1	2	2	10	10	10	10	10	10	6	5	7	1	2	2	10	10	10	10	10	10	71.7	71.7	71.7	19.608
sp|P07814|SYEP_HUMANBifunctionalglutamate/proline--tRNAligaseOS=HomosapiensOX=9606GN=EPRS1PE=1SV=5	sp|P07814|SYEP_HUMANBifunctionalglutamate/proline--tRNAligaseOS=HomosapiensOX=9606GN=EPRS1PE=1SV=5	57	57	57		1	57	57	57	33	31	30	16	19	18	41	41	43	47	44	48	33	31	30	16	19	18	41	41	43	47	44	48	33	31	30	16	19	18	41	41	43	47	44	48	53.6	53.6	53.6	170.59
sp|P07858|CATB_HUMANCathepsinBOS=HomosapiensOX=9606GN=CTSBPE=1SV=3	sp|P07858|CATB_HUMANCathepsinBOS=HomosapiensOX=9606GN=CTSBPE=1SV=3	8	8	8		1	8	8	8	4	4	4	3	2	1	6	5	8	6	7	7	4	4	4	3	2	1	6	5	8	6	7	7	4	4	4	3	2	1	6	5	8	6	7	7	34.2	34.2	34.2	37.821
sp|P07900|HS90A_HUMANHeatshockproteinHSP90-alphaOS=HomosapiensOX=9606GN=HSP90AA1PE=1SV=5;sp|Q14568|HS902_HUMANHeatshockproteinHSP90-alphaA2OS=HomosapiensOX=9606GN=HSP90AA2PPE=1SV=2;sp|Q58FG0|HS905_HUMANPutativeheatshockproteinHSP90-alphaA5OS=HomosapiensOX=9606GN=HSP90AA5PPE=2SV=1	sp|P07900|HS90A_HUMANHeatshockproteinHSP90-alphaOS=HomosapiensOX=9606GN=HSP90AA1PE=1SV=5	63;8;7	63;8;7	41;3;4		3	63	63	41	54	54	51	40	38	44	53	52	52	57	56	54	54	54	51	40	38	44	53	52	52	57	56	54	35	34	32	22	20	25	33	32	33	36	36	34	70.6	70.6	51.9	84.659
sp|P07910|HNRPC_HUMANHeterogeneousnuclearribonucleoproteinsC1/C2OS=HomosapiensOX=9606GN=HNRNPCPE=1SV=4;sp|P0DMR1|HNRC4_HUMANHeterogeneousnuclearribonucleoproteinC-like4OS=HomosapiensOX=9606GN=HNRNPCL4PE=3SV=1;sp|O60812|HNRC1_HUMANHeterogeneousnuclearribonucleoproteinC-like1OS=HomosapiensOX=9606GN=HNRNPCL1PE=1SV=1;sp|B7ZW38|HNRC3_HUMANHeterogeneousnuclearribonucleoproteinC-like3OS=HomosapiensOX=96…	sp|P07910|HNRPC_HUMANHeterogeneousnuclearribonucleoproteinsC1/C2OS=HomosapiensOX=9606GN=HNRNPCPE=1SV=4	21;10;10;10;10;1	21;10;10;10;10;1	21;10;10;10;10;1		6	21	21	21	18	18	17	7	8	10	17	14	17	15	15	18	18	18	17	7	8	10	17	14	17	15	15	18	18	18	17	7	8	10	17	14	17	15	15	18	57.2	57.2	57.2	33.67
sp|P07919|QCR6_HUMANCytochromeb-c1complexsubunit6,mitochondrialOS=HomosapiensOX=9606GN=UQCRHPE=1SV=2	sp|P07919|QCR6_HUMANCytochromeb-c1complexsubunit6,mitochondrialOS=HomosapiensOX=9606GN=UQCRHPE=1SV=2	1	1	1		1	1	1	1	0	0	0	0	0	0	1	1	1	1	1	1	0	0	0	0	0	0	1	1	1	1	1	1	0	0	0	0	0	0	1	1	1	1	1	1	19.8	19.8	19.8	10.739
sp|P07942|LAMB1_HUMANLamininsubunitbeta-1OS=HomosapiensOX=9606GN=LAMB1PE=1SV=2	sp|P07942|LAMB1_HUMANLamininsubunitbeta-1OS=HomosapiensOX=9606GN=LAMB1PE=1SV=2	12	12	12		1	12	12	12	4	4	4	0	1	0	10	10	10	3	6	4	4	4	4	0	1	0	10	10	10	3	6	4	4	4	4	0	1	0	10	10	10	3	6	4	10.3	10.3	10.3	198.04
sp|P07947|YES_HUMANTyrosine-proteinkinaseYesOS=HomosapiensOX=9606GN=YES1PE=1SV=3;sp|P06241|FYN_HUMANTyrosine-proteinkinaseFynOS=HomosapiensOX=9606GN=FYNPE=1SV=3;sp|P08631|HCK_HUMANTyrosine-proteinkinaseHCKOS=HomosapiensOX=9606GN=HCKPE=1SV=5	sp|P07947|YES_HUMANTyrosine-proteinkinaseYesOS=HomosapiensOX=9606GN=YES1PE=1SV=3	6;2;1	1;0;0	1;0;0		3	6	1	1	4	3	3	0	0	0	4	3	5	2	4	3	1	1	1	0	0	0	0	0	0	0	1	0	1	1	1	0	0	0	0	0	0	0	1	0	10.7	2.8	2.8	60.801
sp|P07948|LYN_HUMANTyrosine-proteinkinaseLynOS=HomosapiensOX=9606GN=LYNPE=1SV=3	sp|P07948|LYN_HUMANTyrosine-proteinkinaseLynOS=HomosapiensOX=9606GN=LYNPE=1SV=3	4	3	3		1	4	3	3	2	1	1	2	2	3	2	1	2	0	0	0	1	1	1	2	2	3	1	1	1	0	0	0	1	1	1	2	2	3	1	1	1	0	0	0	10.2	8.6	8.6	58.573
sp|P07954|FUMH_HUMANFumaratehydratase,mitochondrialOS=HomosapiensOX=9606GN=FHPE=1SV=3	sp|P07954|FUMH_HUMANFumaratehydratase,mitochondrialOS=HomosapiensOX=9606GN=FHPE=1SV=3	18	18	18		1	18	18	18	11	11	8	6	7	7	12	13	13	18	18	17	11	11	8	6	7	7	12	13	13	18	18	17	11	11	8	6	7	7	12	13	13	18	18	17	55.5	55.5	55.5	54.636
sp|P07996|TSP1_HUMANThrombospondin-1OS=HomosapiensOX=9606GN=THBS1PE=1SV=2;CON__Q28194;sp|P35442|TSP2_HUMANThrombospondin-2OS=HomosapiensOX=9606GN=THBS2PE=1SV=2	sp|P07996|TSP1_HUMANThrombospondin-1OS=HomosapiensOX=9606GN=THBS1PE=1SV=2	3;1;1	3;1;1	3;1;1		3	3	3	3	2	2	3	1	0	0	0	0	0	0	1	2	2	2	3	1	0	0	0	0	0	0	1	2	2	2	3	1	0	0	0	0	0	0	1	2	3.7	3.7	3.7	129.38
sp|P08047|SP1_HUMANTranscriptionfactorSp1OS=HomosapiensOX=9606GN=SP1PE=1SV=3	sp|P08047|SP1_HUMANTranscriptionfactorSp1OS=HomosapiensOX=9606GN=SP1PE=1SV=3	2	2	2		1	2	2	2	1	1	1	0	0	0	0	0	1	2	1	1	1	1	1	0	0	0	0	0	1	2	1	1	1	1	1	0	0	0	0	0	1	2	1	1	5.5	5.5	5.5	80.692
sp|P08133|ANXA6_HUMANAnnexinA6OS=HomosapiensOX=9606GN=ANXA6PE=1SV=3	sp|P08133|ANXA6_HUMANAnnexinA6OS=HomosapiensOX=9606GN=ANXA6PE=1SV=3	36	36	36		1	36	36	36	9	10	8	0	0	0	20	20	24	35	34	34	9	10	8	0	0	0	20	20	24	35	34	34	9	10	8	0	0	0	20	20	24	35	34	34	61.5	61.5	61.5	75.872
sp|P08134|RHOC_HUMANRho-relatedGTP-bindingproteinRhoCOS=HomosapiensOX=9606GN=RHOCPE=1SV=1	sp|P08134|RHOC_HUMANRho-relatedGTP-bindingproteinRhoCOS=HomosapiensOX=9606GN=RHOCPE=1SV=1	10	10	2		1	10	10	2	6	8	7	10	8	8	8	7	7	10	10	9	6	8	7	10	8	8	8	7	7	10	10	9	2	2	2	2	2	1	2	1	2	2	2	2	58	58	12.4	22.006
sp|P08174|DAF_HUMANComplementdecay-acceleratingfactorOS=HomosapiensOX=9606GN=CD55PE=1SV=4	sp|P08174|DAF_HUMANComplementdecay-acceleratingfactorOS=HomosapiensOX=9606GN=CD55PE=1SV=4	2	2	2		1	2	2	2	0	0	0	0	0	0	2	2	2	0	0	0	0	0	0	0	0	0	2	2	2	0	0	0	0	0	0	0	0	0	2	2	2	0	0	0	11.3	11.3	11.3	41.4
sp|P08195|4F2_HUMAN4F2cell-surfaceantigenheavychainOS=HomosapiensOX=9606GN=SLC3A2PE=1SV=3	sp|P08195|4F2_HUMAN4F2cell-surfaceantigenheavychainOS=HomosapiensOX=9606GN=SLC3A2PE=1SV=3	31	31	31		1	31	31	31	20	19	21	4	3	3	28	29	29	26	30	26	20	19	21	4	3	3	28	29	29	26	30	26	20	19	21	4	3	3	28	29	29	26	30	26	51.7	51.7	51.7	67.993
sp|P08236|BGLR_HUMANBeta-glucuronidaseOS=HomosapiensOX=9606GN=GUSBPE=1SV=2	sp|P08236|BGLR_HUMANBeta-glucuronidaseOS=HomosapiensOX=9606GN=GUSBPE=1SV=2	5	5	5		1	5	5	5	1	1	1	1	1	1	3	1	2	4	1	3	1	1	1	1	1	1	3	1	2	4	1	3	1	1	1	1	1	1	3	1	2	4	1	3	11.8	11.8	11.8	74.731
sp|P08237|PFKAM_HUMANATP-dependent6-phosphofructokinase,muscletypeOS=HomosapiensOX=9606GN=PFKMPE=1SV=2	sp|P08237|PFKAM_HUMANATP-dependent6-phosphofructokinase,muscletypeOS=HomosapiensOX=9606GN=PFKMPE=1SV=2	18	15	15		1	18	15	15	13	9	8	0	2	3	15	14	13	2	1	2	11	8	6	0	0	2	13	12	11	0	0	1	11	8	6	0	0	2	13	12	11	0	0	1	33.2	29.7	29.7	85.182
sp|P08238|HS90B_HUMANHeatshockproteinHSP90-betaOS=HomosapiensOX=9606GN=HSP90AB1PE=1SV=4;sp|Q58FF7|H90B3_HUMANPutativeheatshockproteinHSP90-beta-3OS=HomosapiensOX=9606GN=HSP90AB3PPE=5SV=1	sp|P08238|HS90B_HUMANHeatshockproteinHSP90-betaOS=HomosapiensOX=9606GN=HSP90AB1PE=1SV=4	62;24	41;11	35;9		2	62	41	35	55	57	53	46	45	51	55	55	53	57	55	56	37	38	35	28	27	32	36	36	35	37	36	37	32	33	30	24	24	27	30	31	30	32	32	32	72	55.7	52.9	83.263
sp|P08240|SRPRA_HUMANSignalrecognitionparticlereceptorsubunitalphaOS=HomosapiensOX=9606GN=SRPRAPE=1SV=2	sp|P08240|SRPRA_HUMANSignalrecognitionparticlereceptorsubunitalphaOS=HomosapiensOX=9606GN=SRPRAPE=1SV=2	11	11	11		1	11	11	11	4	5	5	8	7	7	4	4	5	7	7	9	4	5	5	8	7	7	4	4	5	7	7	9	4	5	5	8	7	7	4	4	5	7	7	9	25.1	25.1	25.1	69.81
sp|P08243|ASNS_HUMANAsparaginesynthetase[glutamine-hydrolyzing]OS=HomosapiensOX=9606GN=ASNSPE=1SV=4	sp|P08243|ASNS_HUMANAsparaginesynthetase[glutamine-hydrolyzing]OS=HomosapiensOX=9606GN=ASNSPE=1SV=4	16	16	16		1	16	16	16	3	4	5	8	9	9	10	9	13	8	8	8	3	4	5	8	9	9	10	9	13	8	8	8	3	4	5	8	9	9	10	9	13	8	8	8	37.8	37.8	37.8	64.369
sp|P08397|HEM3_HUMANPorphobilinogendeaminaseOS=HomosapiensOX=9606GN=HMBSPE=1SV=2	sp|P08397|HEM3_HUMANPorphobilinogendeaminaseOS=HomosapiensOX=9606GN=HMBSPE=1SV=2	6	6	6		1	6	6	6	0	0	0	0	0	0	4	3	3	6	5	5	0	0	0	0	0	0	4	3	3	6	5	5	0	0	0	0	0	0	4	3	3	6	5	5	26.3	26.3	26.3	39.33
sp|P08559|ODPA_HUMANPyruvatedehydrogenaseE1componentsubunitalpha,somaticform,mitochondrialOS=HomosapiensOX=9606GN=PDHA1PE=1SV=3;sp|P29803|ODPAT_HUMANPyruvatedehydrogenaseE1componentsubunitalpha,testis-specificform,mitochondrialOS=HomosapiensOX=9606GN=PDHA2PE=1SV=1	sp|P08559|ODPA_HUMANPyruvatedehydrogenaseE1componentsubunitalpha,somaticform,mitochondrialOS=HomosapiensOX=9606GN=PDHA1PE=1SV=3	15;2	15;2	15;2		2	15	15	15	5	7	8	9	6	9	11	12	11	13	12	12	5	7	8	9	6	9	11	12	11	13	12	12	5	7	8	9	6	9	11	12	11	13	12	12	50.5	50.5	50.5	43.295
sp|P08567|PLEK_HUMANPleckstrinOS=HomosapiensOX=9606GN=PLEKPE=1SV=3	sp|P08567|PLEK_HUMANPleckstrinOS=HomosapiensOX=9606GN=PLEKPE=1SV=3	2	2	2		1	2	2	2	0	0	0	2	2	2	0	0	0	0	0	0	0	0	0	2	2	2	0	0	0	0	0	0	0	0	0	2	2	2	0	0	0	0	0	0	8	8	8	40.124
sp|P08572|CO4A2_HUMANCollagenalpha-2(IV)chainOS=HomosapiensOX=9606GN=COL4A2PE=1SV=4	sp|P08572|CO4A2_HUMANCollagenalpha-2(IV)chainOS=HomosapiensOX=9606GN=COL4A2PE=1SV=4	2	2	2		1	2	2	2	2	2	2	0	1	0	1	0	1	1	1	1	2	2	2	0	1	0	1	0	1	1	1	1	2	2	2	0	1	0	1	0	1	1	1	1	1.3	1.3	1.3	167.55
sp|P08574|CY1_HUMANCytochromec1,hemeprotein,mitochondrialOS=HomosapiensOX=9606GN=CYC1PE=1SV=3	sp|P08574|CY1_HUMANCytochromec1,hemeprotein,mitochondrialOS=HomosapiensOX=9606GN=CYC1PE=1SV=3	8	8	8		1	8	8	8	6	6	6	4	5	4	6	7	6	7	7	7	6	6	6	4	5	4	6	7	6	7	7	7	6	6	6	4	5	4	6	7	6	7	7	7	29.8	29.8	29.8	35.422
sp|P08575|PTPRC_HUMANReceptor-typetyrosine-proteinphosphataseCOS=HomosapiensOX=9606GN=PTPRCPE=1SV=3	sp|P08575|PTPRC_HUMANReceptor-typetyrosine-proteinphosphataseCOS=HomosapiensOX=9606GN=PTPRCPE=1SV=3	4	4	4		1	4	4	4	1	0	1	4	4	4	0	0	0	0	0	0	1	0	1	4	4	4	0	0	0	0	0	0	1	0	1	4	4	4	0	0	0	0	0	0	4.1	4.1	4.1	147.48
sp|P08579|RU2B_HUMANU2smallnuclearribonucleoproteinB''OS=HomosapiensOX=9606GN=SNRPB2PE=1SV=1	sp|P08579|RU2B_HUMANU2smallnuclearribonucleoproteinB''OS=HomosapiensOX=9606GN=SNRPB2PE=1SV=1	8	8	7		1	8	8	7	6	5	5	4	4	4	5	6	4	5	5	4	6	5	5	4	4	4	5	6	4	5	5	4	5	4	4	3	3	3	4	5	3	4	4	3	40.4	40.4	36.9	25.486
sp|P08621|RU17_HUMANU1smallnuclearribonucleoprotein70kDaOS=HomosapiensOX=9606GN=SNRNP70PE=1SV=2	sp|P08621|RU17_HUMANU1smallnuclearribonucleoprotein70kDaOS=HomosapiensOX=9606GN=SNRNP70PE=1SV=2	10	10	10		1	10	10	10	7	8	8	7	8	7	9	10	9	10	10	8	7	8	8	7	8	7	9	10	9	10	10	8	7	8	8	7	8	7	9	10	9	10	10	8	24.5	24.5	24.5	51.556
sp|P08648|ITA5_HUMANIntegrinalpha-5OS=HomosapiensOX=9606GN=ITGA5PE=1SV=2	sp|P08648|ITA5_HUMANIntegrinalpha-5OS=HomosapiensOX=9606GN=ITGA5PE=1SV=2	3	3	3		1	3	3	3	1	1	1	1	1	1	1	2	1	0	1	0	1	1	1	1	1	1	1	2	1	0	1	0	1	1	1	1	1	1	1	2	1	0	1	0	3.8	3.8	3.8	114.54
sp|P08651|NFIC_HUMANNuclearfactor1C-typeOS=HomosapiensOX=9606GN=NFICPE=1SV=2;sp|Q12857|NFIA_HUMANNuclearfactor1A-typeOS=HomosapiensOX=9606GN=NFIAPE=1SV=2	sp|P08651|NFIC_HUMANNuclearfactor1C-typeOS=HomosapiensOX=9606GN=NFICPE=1SV=2	5;2	4;1	4;1		2	5	4	4	1	2	2	1	1	1	3	2	4	3	3	3	1	2	2	0	0	0	3	2	3	2	2	2	1	2	2	0	0	0	3	2	3	2	2	2	15.7	13.6	13.6	55.674
sp|P08670|VIME_HUMANVimentinOS=HomosapiensOX=9606GN=VIMPE=1SV=4;sp|P17661|DESM_HUMANDesminOS=HomosapiensOX=9606GN=DESPE=1SV=3;sp|P41219|PERI_HUMANPeripherinOS=HomosapiensOX=9606GN=PRPHPE=1SV=2;sp|Q8N1N4|K2C78_HUMANKeratin,typeIIcytoskeletal78OS=HomosapiensOX=9606GN=KRT78PE=1SV=2;CON__Q8N1N4-2;CON__Q7RTT2	sp|P08670|VIME_HUMANVimentinOS=HomosapiensOX=9606GN=VIMPE=1SV=4	83;7;5;1;1;1	83;7;5;1;1;1	77;3;3;0;0;0		6	83	83	77	76	76	80	50	50	49	65	69	64	75	73	72	76	76	80	50	50	49	65	69	64	75	73	72	71	70	74	45	44	43	59	63	58	69	67	68	95.9	95.9	91.6	53.651
sp|P08708|RS17_HUMAN40SribosomalproteinS17OS=HomosapiensOX=9606GN=RPS17PE=1SV=2	sp|P08708|RS17_HUMAN40SribosomalproteinS17OS=HomosapiensOX=9606GN=RPS17PE=1SV=2	10	10	10		1	10	10	10	7	10	9	6	7	7	7	9	7	9	7	7	7	10	9	6	7	7	7	9	7	9	7	7	7	10	9	6	7	7	7	9	7	9	7	7	66.7	66.7	66.7	15.55
sp|P08754|GNAI3_HUMANGuaninenucleotide-bindingproteinG(i)subunitalphaOS=HomosapiensOX=9606GN=GNAI3PE=1SV=3	sp|P08754|GNAI3_HUMANGuaninenucleotide-bindingproteinG(i)subunitalphaOS=HomosapiensOX=9606GN=GNAI3PE=1SV=3	11	7	7		1	11	7	7	8	8	9	6	7	6	8	8	10	10	10	11	5	5	6	2	3	2	5	5	6	6	6	7	5	5	6	2	3	2	5	5	6	6	6	7	40.1	27.4	27.4	40.532
sp|P08758|ANXA5_HUMANAnnexinA5OS=HomosapiensOX=9606GN=ANXA5PE=1SV=2	sp|P08758|ANXA5_HUMANAnnexinA5OS=HomosapiensOX=9606GN=ANXA5PE=1SV=2	27	27	27		1	27	27	27	25	26	26	13	13	13	26	25	24	26	23	25	25	26	26	13	13	13	26	25	24	26	23	25	25	26	26	13	13	13	26	25	24	26	23	25	72.2	72.2	72.2	35.936
sp|P08865|RSSA_HUMAN40SribosomalproteinSAOS=HomosapiensOX=9606GN=RPSAPE=1SV=4	sp|P08865|RSSA_HUMAN40SribosomalproteinSAOS=HomosapiensOX=9606GN=RPSAPE=1SV=4	20	20	20		1	20	20	20	18	20	20	20	19	18	19	20	19	19	19	19	18	20	20	20	19	18	19	20	19	19	19	19	18	20	20	20	19	18	19	20	19	19	19	19	65.4	65.4	65.4	32.854
sp|P08962|CD63_HUMANCD63antigenOS=HomosapiensOX=9606GN=CD63PE=1SV=2	sp|P08962|CD63_HUMANCD63antigenOS=HomosapiensOX=9606GN=CD63PE=1SV=2	2	2	2		1	2	2	2	2	2	2	0	0	0	2	2	2	2	1	2	2	2	2	0	0	0	2	2	2	2	1	2	2	2	2	0	0	0	2	2	2	2	1	2	5	5	5	25.636
sp|P09001|RM03_HUMAN39SribosomalproteinL3,mitochondrialOS=HomosapiensOX=9606GN=MRPL3PE=1SV=1	sp|P09001|RM03_HUMAN39SribosomalproteinL3,mitochondrialOS=HomosapiensOX=9606GN=MRPL3PE=1SV=1	3	3	3		1	3	3	3	0	0	1	1	1	0	3	2	2	2	2	2	0	0	1	1	1	0	3	2	2	2	2	2	0	0	1	1	1	0	3	2	2	2	2	2	8.9	8.9	8.9	38.632
sp|P09012|SNRPA_HUMANU1smallnuclearribonucleoproteinAOS=HomosapiensOX=9606GN=SNRPAPE=1SV=3	sp|P09012|SNRPA_HUMANU1smallnuclearribonucleoproteinAOS=HomosapiensOX=9606GN=SNRPAPE=1SV=3	7	6	6		1	7	6	6	6	6	6	4	4	4	7	7	7	7	7	6	5	5	5	3	3	3	6	6	6	6	6	5	5	5	5	3	3	3	6	6	6	6	6	5	33	30.1	30.1	31.279
sp|P09104|ENOG_HUMANGamma-enolaseOS=HomosapiensOX=9606GN=ENO2PE=1SV=3	sp|P09104|ENOG_HUMANGamma-enolaseOS=HomosapiensOX=9606GN=ENO2PE=1SV=3	17	14	14		1	17	14	14	10	10	10	6	5	6	13	13	10	13	12	15	7	8	8	3	3	3	10	10	7	10	9	12	7	8	8	3	3	3	10	10	7	10	9	12	63.1	55.1	55.1	47.268
sp|P09110|THIK_HUMAN3-ketoacyl-CoAthiolase,peroxisomalOS=HomosapiensOX=9606GN=ACAA1PE=1SV=2	sp|P09110|THIK_HUMAN3-ketoacyl-CoAthiolase,peroxisomalOS=HomosapiensOX=9606GN=ACAA1PE=1SV=2	9	9	9		1	9	9	9	3	4	3	1	1	1	4	5	8	4	5	4	3	4	3	1	1	1	4	5	8	4	5	4	3	4	3	1	1	1	4	5	8	4	5	4	34.9	34.9	34.9	44.292
sp|P09132|SRP19_HUMANSignalrecognitionparticle19kDaproteinOS=HomosapiensOX=9606GN=SRP19PE=1SV=3	sp|P09132|SRP19_HUMANSignalrecognitionparticle19kDaproteinOS=HomosapiensOX=9606GN=SRP19PE=1SV=3	2	2	2		1	2	2	2	0	0	0	1	1	1	2	0	2	0	1	2	0	0	0	1	1	1	2	0	2	0	1	2	0	0	0	1	1	1	2	0	2	0	1	2	27.1	27.1	27.1	16.156
sp|P09211|GSTP1_HUMANGlutathioneS-transferasePOS=HomosapiensOX=9606GN=GSTP1PE=1SV=2	sp|P09211|GSTP1_HUMANGlutathioneS-transferasePOS=HomosapiensOX=9606GN=GSTP1PE=1SV=2	15	15	15		1	15	15	15	13	14	14	0	2	1	14	13	12	14	14	15	13	14	14	0	2	1	14	13	12	14	14	15	13	14	14	0	2	1	14	13	12	14	14	15	71	71	71	23.356
sp|P09234|RU1C_HUMANU1smallnuclearribonucleoproteinCOS=HomosapiensOX=9606GN=SNRPCPE=1SV=1	sp|P09234|RU1C_HUMANU1smallnuclearribonucleoproteinCOS=HomosapiensOX=9606GN=SNRPCPE=1SV=1	3	3	3		1	3	3	3	0	0	0	1	0	0	2	2	2	3	2	2	0	0	0	1	0	0	2	2	2	3	2	2	0	0	0	1	0	0	2	2	2	3	2	2	29.6	29.6	29.6	17.394
sp|P09382|LEG1_HUMANGalectin-1OS=HomosapiensOX=9606GN=LGALS1PE=1SV=2	sp|P09382|LEG1_HUMANGalectin-1OS=HomosapiensOX=9606GN=LGALS1PE=1SV=2	12	12	12		1	12	12	12	12	11	10	2	2	2	10	9	10	12	11	10	12	11	10	2	2	2	10	9	10	12	11	10	12	11	10	2	2	2	10	9	10	12	11	10	76.3	76.3	76.3	14.716
sp|P09417|DHPR_HUMANDihydropteridinereductaseOS=HomosapiensOX=9606GN=QDPRPE=1SV=2	sp|P09417|DHPR_HUMANDihydropteridinereductaseOS=HomosapiensOX=9606GN=QDPRPE=1SV=2	8	8	8		1	8	8	8	4	6	3	5	3	2	8	6	7	4	5	3	4	6	3	5	3	2	8	6	7	4	5	3	4	6	3	5	3	2	8	6	7	4	5	3	50.8	50.8	50.8	25.789
sp|P09429|HMGB1_HUMANHighmobilitygroupproteinB1OS=HomosapiensOX=9606GN=HMGB1PE=1SV=3;sp|B2RPK0|HGB1A_HUMANPutativehighmobilitygroupproteinB1-like1OS=HomosapiensOX=9606GN=HMGB1P1PE=5SV=1	sp|P09429|HMGB1_HUMANHighmobilitygroupproteinB1OS=HomosapiensOX=9606GN=HMGB1PE=1SV=3	12;4	12;4	10;2		2	12	12	10	8	8	8	6	6	7	10	10	10	10	12	12	8	8	8	6	6	7	10	10	10	10	12	12	7	7	7	5	5	6	8	8	9	9	10	10	40	40	30.7	24.893
sp|P09455|RET1_HUMANRetinol-bindingprotein1OS=HomosapiensOX=9606GN=RBP1PE=1SV=2	sp|P09455|RET1_HUMANRetinol-bindingprotein1OS=HomosapiensOX=9606GN=RBP1PE=1SV=2	10	10	10		1	10	10	10	0	0	0	0	0	0	0	0	0	9	10	10	0	0	0	0	0	0	0	0	0	9	10	10	0	0	0	0	0	0	0	0	0	9	10	10	79.3	79.3	79.3	15.85
sp|P09486|SPRC_HUMANSPARCOS=HomosapiensOX=9606GN=SPARCPE=1SV=1	sp|P09486|SPRC_HUMANSPARCOS=HomosapiensOX=9606GN=SPARCPE=1SV=1	2	2	2		1	2	2	2	1	1	1	0	0	0	0	0	0	2	2	2	1	1	1	0	0	0	0	0	0	2	2	2	1	1	1	0	0	0	0	0	0	2	2	2	11.6	11.6	11.6	34.632
sp|P09493|TPM1_HUMANTropomyosinalpha-1chainOS=HomosapiensOX=9606GN=TPM1PE=1SV=2	sp|P09493|TPM1_HUMANTropomyosinalpha-1chainOS=HomosapiensOX=9606GN=TPM1PE=1SV=2	22	13	9		1	22	13	9	13	15	18	12	10	14	20	19	18	21	21	19	4	6	9	5	4	5	11	10	10	12	13	13	3	4	5	4	4	4	7	8	6	8	9	9	38	26.1	20.8	32.708
sp|P09496|CLCA_HUMANClathrinlightchainAOS=HomosapiensOX=9606GN=CLTAPE=1SV=1	sp|P09496|CLCA_HUMANClathrinlightchainAOS=HomosapiensOX=9606GN=CLTAPE=1SV=1	5	5	5		1	5	5	5	4	4	3	1	1	2	3	3	3	4	3	1	4	4	3	1	1	2	3	3	3	4	3	1	4	4	3	1	1	2	3	3	3	4	3	1	11.3	11.3	11.3	27.076
sp|P09525|ANXA4_HUMANAnnexinA4OS=HomosapiensOX=9606GN=ANXA4PE=1SV=4	sp|P09525|ANXA4_HUMANAnnexinA4OS=HomosapiensOX=9606GN=ANXA4PE=1SV=4	26	26	26		1	26	26	26	15	19	17	9	9	9	25	26	26	22	22	23	15	19	17	9	9	9	25	26	26	22	22	23	15	19	17	9	9	9	25	26	26	22	22	23	62.1	62.1	62.1	35.882
sp|P09543|CN37_HUMAN2',3'-cyclic-nucleotide3'-phosphodiesteraseOS=HomosapiensOX=9606GN=CNPPE=1SV=2	sp|P09543|CN37_HUMAN2',3'-cyclic-nucleotide3'-phosphodiesteraseOS=HomosapiensOX=9606GN=CNPPE=1SV=2	13	13	13		1	13	13	13	11	9	9	1	0	1	7	9	9	13	11	10	11	9	9	1	0	1	7	9	9	13	11	10	11	9	9	1	0	1	7	9	9	13	11	10	23.8	23.8	23.8	47.578
sp|P09601|HMOX1_HUMANHemeoxygenase1OS=HomosapiensOX=9606GN=HMOX1PE=1SV=1	sp|P09601|HMOX1_HUMANHemeoxygenase1OS=HomosapiensOX=9606GN=HMOX1PE=1SV=1	5	5	5		1	5	5	5	3	4	3	2	0	1	4	4	3	2	3	3	3	4	3	2	0	1	4	4	3	2	3	3	3	4	3	2	0	1	4	4	3	2	3	3	24.7	24.7	24.7	32.818
sp|P09622|DLDH_HUMANDihydrolipoyldehydrogenase,mitochondrialOS=HomosapiensOX=9606GN=DLDPE=1SV=2	sp|P09622|DLDH_HUMANDihydrolipoyldehydrogenase,mitochondrialOS=HomosapiensOX=9606GN=DLDPE=1SV=2	16	16	16		1	16	16	16	10	10	10	8	7	7	13	13	16	12	13	14	10	10	10	8	7	7	13	13	16	12	13	14	10	10	10	8	7	7	13	13	16	12	13	14	43	43	43	54.177
sp|P09651|ROA1_HUMANHeterogeneousnuclearribonucleoproteinA1OS=HomosapiensOX=9606GN=HNRNPA1PE=1SV=5;sp|Q32P51|RA1L2_HUMANHeterogeneousnuclearribonucleoproteinA1-like2OS=HomosapiensOX=9606GN=HNRNPA1L2PE=2SV=2	sp|P09651|ROA1_HUMANHeterogeneousnuclearribonucleoproteinA1OS=HomosapiensOX=9606GN=HNRNPA1PE=1SV=5;sp|Q32P51|RA1L2_HUMANHeterogeneousnuclearribonucleoproteinA1-like2OS=HomosapiensOX=9606GN=HNRNPA1L2PE=2SV=2	26;19	25;18	24;17	;	2	26	25	24	23	24	22	16	18	14	26	25	25	25	25	25	22	23	21	15	17	14	25	25	24	24	24	25	22	23	20	15	17	14	24	24	23	23	23	24	52.4	52.4	50.5	38.746
sp|P09661|RU2A_HUMANU2smallnuclearribonucleoproteinA'OS=HomosapiensOX=9606GN=SNRPA1PE=1SV=2	sp|P09661|RU2A_HUMANU2smallnuclearribonucleoproteinA'OS=HomosapiensOX=9606GN=SNRPA1PE=1SV=2	10	10	10		1	10	10	10	9	8	8	6	5	6	10	10	8	10	10	8	9	8	8	6	5	6	10	10	8	10	10	8	9	8	8	6	5	6	10	10	8	10	10	8	43.9	43.9	43.9	28.415
sp|P09874|PARP1_HUMANPoly[ADP-ribose]polymerase1OS=HomosapiensOX=9606GN=PARP1PE=1SV=4	sp|P09874|PARP1_HUMANPoly[ADP-ribose]polymerase1OS=HomosapiensOX=9606GN=PARP1PE=1SV=4	37	37	37		1	37	37	37	13	16	18	9	11	9	29	28	25	33	34	33	13	16	18	9	11	9	29	28	25	33	34	33	13	16	18	9	11	9	29	28	25	33	34	33	48.1	48.1	48.1	113.08
sp|P09936|UCHL1_HUMANUbiquitincarboxyl-terminalhydrolaseisozymeL1OS=HomosapiensOX=9606GN=UCHL1PE=1SV=2	sp|P09936|UCHL1_HUMANUbiquitincarboxyl-terminalhydrolaseisozymeL1OS=HomosapiensOX=9606GN=UCHL1PE=1SV=2	16	16	16		1	16	16	16	14	15	13	2	2	3	15	14	14	0	1	2	14	15	13	2	2	3	15	14	14	0	1	2	14	15	13	2	2	3	15	14	14	0	1	2	75.8	75.8	75.8	24.824
sp|P09960|LKHA4_HUMANLeukotrieneA-4hydrolaseOS=HomosapiensOX=9606GN=LTA4HPE=1SV=2	sp|P09960|LKHA4_HUMANLeukotrieneA-4hydrolaseOS=HomosapiensOX=9606GN=LTA4HPE=1SV=2	24	24	24		1	24	24	24	14	13	9	5	7	4	23	21	20	21	23	24	14	13	9	5	7	4	23	21	20	21	23	24	14	13	9	5	7	4	23	21	20	21	23	24	49.8	49.8	49.8	69.284
sp|P09972|ALDOC_HUMANFructose-bisphosphatealdolaseCOS=HomosapiensOX=9606GN=ALDOCPE=1SV=2	sp|P09972|ALDOC_HUMANFructose-bisphosphatealdolaseCOS=HomosapiensOX=9606GN=ALDOCPE=1SV=2	20	13	13		1	20	13	13	8	7	10	18	16	17	9	10	9	9	7	6	3	2	4	13	12	13	3	5	4	3	3	2	3	2	4	13	12	13	3	5	4	3	3	2	47	33.2	33.2	39.455
sp|Q71UI9|H2AV_HUMANHistoneH2A.VOS=HomosapiensOX=9606GN=H2AZ2PE=1SV=3;sp|P0C0S5|H2AZ_HUMANHistoneH2A.ZOS=HomosapiensOX=9606GN=H2AZ1PE=1SV=2	sp|Q71UI9|H2AV_HUMANHistoneH2A.VOS=HomosapiensOX=9606GN=H2AZ2PE=1SV=3;sp|P0C0S5|H2AZ_HUMANHistoneH2A.ZOS=HomosapiensOX=9606GN=H2AZ1PE=1SV=2	5;5	3;3	3;3	;	2	5	3	3	4	5	4	5	5	5	5	5	5	5	4	5	2	3	2	3	3	3	3	3	3	3	2	3	2	3	2	3	3	3	3	3	3	3	2	3	31.2	24.2	24.2	13.509
sp|P0CG12|DERPC_HUMANDecreasedexpressioninrenalandprostatecancerproteinOS=HomosapiensOX=9606GN=DERPCPE=1SV=1	sp|P0CG12|DERPC_HUMANDecreasedexpressioninrenalandprostatecancerproteinOS=HomosapiensOX=9606GN=DERPCPE=1SV=1	3	3	3		1	3	3	3	1	2	1	0	0	0	2	2	1	1	1	1	1	2	1	0	0	0	2	2	1	1	1	1	1	2	1	0	0	0	2	2	1	1	1	1	8.4	8.4	8.4	51.391
sp|P0DMN0|ST1A4_HUMANSulfotransferase1A4OS=HomosapiensOX=9606GN=SULT1A4PE=1SV=1;sp|P0DMM9|ST1A3_HUMANSulfotransferase1A3OS=HomosapiensOX=9606GN=SULT1A3PE=1SV=1	sp|P0DMN0|ST1A4_HUMANSulfotransferase1A4OS=HomosapiensOX=9606GN=SULT1A4PE=1SV=1;sp|P0DMM9|ST1A3_HUMANSulfotransferase1A3OS=HomosapiensOX=9606GN=SULT1A3PE=1SV=1	8;8	8;8	5;5	;	2	8	8	5	0	0	0	0	0	0	5	6	8	3	2	2	0	0	0	0	0	0	5	6	8	3	2	2	0	0	0	0	0	0	4	5	5	0	0	0	43.1	43.1	32.2	34.196
sp|P0DMV9|HS71B_HUMANHeatshock70kDaprotein1BOS=HomosapiensOX=9606GN=HSPA1BPE=1SV=1;sp|P0DMV8|HS71A_HUMANHeatshock70kDaprotein1AOS=HomosapiensOX=9606GN=HSPA1APE=1SV=1	sp|P0DMV9|HS71B_HUMANHeatshock70kDaprotein1BOS=HomosapiensOX=9606GN=HSPA1BPE=1SV=1;sp|P0DMV8|HS71A_HUMANHeatshock70kDaprotein1AOS=HomosapiensOX=9606GN=HSPA1APE=1SV=1	37;37	32;32	20;20	;	2	37	32	20	32	32	31	4	5	6	35	35	35	34	36	36	27	27	26	0	1	2	30	30	30	30	31	31	16	15	15	0	0	2	19	19	20	19	20	20	61.3	56.8	34.3	70.051
sp|Q01081|U2AF1_HUMANSplicingfactorU2AF35kDasubunitOS=HomosapiensOX=9606GN=U2AF1PE=1SV=3;sp|P0DN76|U2AF5_HUMANSplicingfactorU2AF35kDasubunit-likeproteinOS=HomosapiensOX=9606GN=U2AF1L5PE=1SV=1;sp|Q8WU68|U2AF4_HUMANSplicingfactorU2AF26kDasubunitOS=HomosapiensOX=9606GN=U2AF1L4PE=1SV=2	sp|Q01081|U2AF1_HUMANSplicingfactorU2AF35kDasubunitOS=HomosapiensOX=9606GN=U2AF1PE=1SV=3;sp|P0DN76|U2AF5_HUMANSplicingfactorU2AF35kDasubunit-likeproteinOS=HomosapiensOX=9606GN=U2AF1L5PE=1SV=1	6;6;2	6;6;2	6;6;2	;	3	6	6	6	4	3	3	5	4	4	5	5	5	6	6	6	4	3	3	5	4	4	5	5	5	6	6	6	4	3	3	5	4	4	5	5	5	6	6	6	37.9	37.9	37.9	27.872
sp|P0DP25|CALM3_HUMANCalmodulin-3OS=HomosapiensOX=9606GN=CALM3PE=1SV=1;sp|P0DP24|CALM2_HUMANCalmodulin-2OS=HomosapiensOX=9606GN=CALM2PE=1SV=1;sp|P0DP23|CALM1_HUMANCalmodulin-1OS=HomosapiensOX=9606GN=CALM1PE=1SV=1	sp|P0DP25|CALM3_HUMANCalmodulin-3OS=HomosapiensOX=9606GN=CALM3PE=1SV=1;sp|P0DP24|CALM2_HUMANCalmodulin-2OS=HomosapiensOX=9606GN=CALM2PE=1SV=1;sp|P0DP23|CALM1_HUMANCalmodulin-1OS=HomosapiensOX=9606GN=CALM1PE=1SV=1	6;6;6	6;6;6	6;6;6	;;	3	6	6	6	6	6	6	6	6	6	6	6	6	6	6	6	6	6	6	6	6	6	6	6	6	6	6	6	6	6	6	6	6	6	6	6	6	6	6	6	55.7	55.7	55.7	16.837
sp|P0DPB6|RPAC2_HUMANDNA-directedRNApolymerasesIandIIIsubunitRPAC2OS=HomosapiensOX=9606GN=POLR1DPE=1SV=1	sp|P0DPB6|RPAC2_HUMANDNA-directedRNApolymerasesIandIIIsubunitRPAC2OS=HomosapiensOX=9606GN=POLR1DPE=1SV=1	1	1	1		1	1	1	1	0	0	0	0	0	0	0	0	0	1	1	1	0	0	0	0	0	0	0	0	0	1	1	1	0	0	0	0	0	0	0	0	0	1	1	1	13.5	13.5	13.5	15.237
sp|P0DPI2|GAL3A_HUMANGlutamineamidotransferase-likeclass1domain-containingprotein3A,mitochondrialOS=HomosapiensOX=9606GN=GATD3APE=1SV=1;sp|A0A0B4J2D5|GAL3B_HUMANGlutamineamidotransferase-likeclass1domain-containingprotein3B,mitochondrialOS=HomosapiensOX=9606GN=GATD3BPE=1SV=1	sp|P0DPI2|GAL3A_HUMANGlutamineamidotransferase-likeclass1domain-containingprotein3A,mitochondrialOS=HomosapiensOX=9606GN=GATD3APE=1SV=1;sp|A0A0B4J2D5|GAL3B_HUMANGlutamineamidotransferase-likeclass1domain-containingprotein3B,mitochondrialOS=HomosapiensOX=9606GN=GATD3BPE=1SV=1	7;6	7;6	7;6	;	2	7	7	7	1	1	1	0	0	1	5	4	4	3	4	3	1	1	1	0	0	1	5	4	4	3	4	3	1	1	1	0	0	1	5	4	4	3	4	3	59	59	59	28.17
sp|P10155|RO60_HUMAN60kDaSS-A/RoribonucleoproteinOS=HomosapiensOX=9606GN=RO60PE=1SV=2	sp|P10155|RO60_HUMAN60kDaSS-A/RoribonucleoproteinOS=HomosapiensOX=9606GN=RO60PE=1SV=2	13	13	13		1	13	13	13	9	9	9	6	3	2	8	10	8	12	11	11	9	9	9	6	3	2	8	10	8	12	11	11	9	9	9	6	3	2	8	10	8	12	11	11	39.4	39.4	39.4	60.67
sp|P10253|LYAG_HUMANLysosomalalpha-glucosidaseOS=HomosapiensOX=9606GN=GAAPE=1SV=4	sp|P10253|LYAG_HUMANLysosomalalpha-glucosidaseOS=HomosapiensOX=9606GN=GAAPE=1SV=4	13	13	13		1	13	13	13	1	1	1	1	0	2	12	13	9	13	12	13	1	1	1	1	0	2	12	13	9	13	12	13	1	1	1	1	0	2	12	13	9	13	12	13	21.7	21.7	21.7	105.32
sp|P10301|RRAS_HUMANRas-relatedproteinR-RasOS=HomosapiensOX=9606GN=RRASPE=1SV=1	sp|P10301|RRAS_HUMANRas-relatedproteinR-RasOS=HomosapiensOX=9606GN=RRASPE=1SV=1	8	8	7		1	8	8	7	0	4	2	3	3	1	5	8	5	5	4	4	0	4	2	3	3	1	5	8	5	5	4	4	0	3	1	2	2	1	4	7	4	4	3	3	44	44	36.7	23.48
sp|P10321|HLAC_HUMANHLAclassIhistocompatibilityantigen,CalphachainOS=HomosapiensOX=9606GN=HLA-CPE=1SV=3	sp|P10321|HLAC_HUMANHLAclassIhistocompatibilityantigen,CalphachainOS=HomosapiensOX=9606GN=HLA-CPE=1SV=3	11	6	6		1	11	6	6	4	5	5	1	0	0	7	5	7	11	11	9	2	2	2	1	0	0	3	2	2	6	6	5	2	2	2	1	0	0	3	2	2	6	6	5	41.5	24.9	24.9	40.648
sp|P10398|ARAF_HUMANSerine/threonine-proteinkinaseA-RafOS=HomosapiensOX=9606GN=ARAFPE=1SV=2	sp|P10398|ARAF_HUMANSerine/threonine-proteinkinaseA-RafOS=HomosapiensOX=9606GN=ARAFPE=1SV=2	4	4	4		1	4	4	4	1	1	0	1	1	2	2	2	3	1	1	1	1	1	0	1	1	2	2	2	3	1	1	1	1	1	0	1	1	2	2	2	3	1	1	1	8.3	8.3	8.3	67.585
sp|P10515|ODP2_HUMANDihydrolipoyllysine-residueacetyltransferasecomponentofpyruvatedehydrogenasecomplex,mitochondrialOS=HomosapiensOX=9606GN=DLATPE=1SV=3	sp|P10515|ODP2_HUMANDihydrolipoyllysine-residueacetyltransferasecomponentofpyruvatedehydrogenasecomplex,mitochondrialOS=HomosapiensOX=9606GN=DLATPE=1SV=3	16	16	16		1	16	16	16	6	5	5	7	6	6	13	13	12	16	14	14	6	5	5	7	6	6	13	13	12	16	14	14	6	5	5	7	6	6	13	13	12	16	14	14	36.5	36.5	36.5	68.996
sp|P10589|COT1_HUMANCOUPtranscriptionfactor1OS=HomosapiensOX=9606GN=NR2F1PE=1SV=1	sp|P10589|COT1_HUMANCOUPtranscriptionfactor1OS=HomosapiensOX=9606GN=NR2F1PE=1SV=1	6	6	3		1	6	6	3	3	2	1	0	0	0	2	2	3	5	4	4	3	2	1	0	0	0	2	2	3	5	4	4	1	1	1	0	0	0	1	1	1	3	2	2	24.6	24.6	16.8	46.155
sp|P10599|THIO_HUMANThioredoxinOS=HomosapiensOX=9606GN=TXNPE=1SV=3	sp|P10599|THIO_HUMANThioredoxinOS=HomosapiensOX=9606GN=TXNPE=1SV=3	11	11	11		1	11	11	11	8	8	7	2	1	1	9	8	10	9	10	8	8	8	7	2	1	1	9	8	10	9	10	8	8	8	7	2	1	1	9	8	10	9	10	8	66.7	66.7	66.7	11.737
sp|P10606|COX5B_HUMANCytochromecoxidasesubunit5B,mitochondrialOS=HomosapiensOX=9606GN=COX5BPE=1SV=2	sp|P10606|COX5B_HUMANCytochromecoxidasesubunit5B,mitochondrialOS=HomosapiensOX=9606GN=COX5BPE=1SV=2	6	6	6		1	6	6	6	3	3	3	1	1	1	4	5	6	6	6	6	3	3	3	1	1	1	4	5	6	6	6	6	3	3	3	1	1	1	4	5	6	6	6	6	45.7	45.7	45.7	13.696
sp|P10619|PPGB_HUMANLysosomalprotectiveproteinOS=HomosapiensOX=9606GN=CTSAPE=1SV=2	sp|P10619|PPGB_HUMANLysosomalprotectiveproteinOS=HomosapiensOX=9606GN=CTSAPE=1SV=2	6	6	6		1	6	6	6	1	3	3	0	0	0	2	4	5	3	3	3	1	3	3	0	0	0	2	4	5	3	3	3	1	3	3	0	0	0	2	4	5	3	3	3	17.1	17.1	17.1	54.465
sp|P10620|MGST1_HUMANMicrosomalglutathioneS-transferase1OS=HomosapiensOX=9606GN=MGST1PE=1SV=1	sp|P10620|MGST1_HUMANMicrosomalglutathioneS-transferase1OS=HomosapiensOX=9606GN=MGST1PE=1SV=1	6	6	6		1	6	6	6	3	3	2	0	0	0	6	6	6	5	5	6	3	3	2	0	0	0	6	6	6	5	5	6	3	3	2	0	0	0	6	6	6	5	5	6	30.3	30.3	30.3	17.598
sp|P10644|KAP0_HUMANcAMP-dependentproteinkinasetypeI-alpharegulatorysubunitOS=HomosapiensOX=9606GN=PRKAR1APE=1SV=1	sp|P10644|KAP0_HUMANcAMP-dependentproteinkinasetypeI-alpharegulatorysubunitOS=HomosapiensOX=9606GN=PRKAR1APE=1SV=1	12	12	11		1	12	12	11	6	7	7	11	11	9	7	6	7	8	8	8	6	7	7	11	11	9	7	6	7	8	8	8	6	7	7	10	10	8	7	6	6	8	8	8	32	32	29.9	42.981
sp|P10745|RET3_HUMANRetinol-bindingprotein3OS=HomosapiensOX=9606GN=RBP3PE=1SV=2	sp|P10745|RET3_HUMANRetinol-bindingprotein3OS=HomosapiensOX=9606GN=RBP3PE=1SV=2	1	1	1		1	1	1	1	1	1	1	1	1	1	1	1	1	1	1	1	1	1	1	1	1	1	1	1	1	1	1	1	1	1	1	1	1	1	1	1	1	1	1	1	1.4	1.4	1.4	135.36
sp|P10746|HEM4_HUMANUroporphyrinogen-IIIsynthaseOS=HomosapiensOX=9606GN=UROSPE=1SV=1	sp|P10746|HEM4_HUMANUroporphyrinogen-IIIsynthaseOS=HomosapiensOX=9606GN=UROSPE=1SV=1	1	1	1		1	1	1	1	0	0	0	0	0	0	0	0	1	1	0	1	0	0	0	0	0	0	0	0	1	1	0	1	0	0	0	0	0	0	0	0	1	1	0	1	5.7	5.7	5.7	28.627
sp|P10768|ESTD_HUMANS-formylglutathionehydrolaseOS=HomosapiensOX=9606GN=ESDPE=1SV=2	sp|P10768|ESTD_HUMANS-formylglutathionehydrolaseOS=HomosapiensOX=9606GN=ESDPE=1SV=2	12	12	12		1	12	12	12	7	4	6	3	4	4	9	8	9	10	12	12	7	4	6	3	4	4	9	8	9	10	12	12	7	4	6	3	4	4	9	8	9	10	12	12	70.6	70.6	70.6	31.462
sp|P10809|CH60_HUMAN60kDaheatshockprotein,mitochondrialOS=HomosapiensOX=9606GN=HSPD1PE=1SV=2	sp|P10809|CH60_HUMAN60kDaheatshockprotein,mitochondrialOS=HomosapiensOX=9606GN=HSPD1PE=1SV=2	55	55	55		1	55	55	55	44	43	46	32	31	30	47	47	45	51	49	50	44	43	46	32	31	30	47	47	45	51	49	50	44	43	46	32	31	30	47	47	45	51	49	50	73.6	73.6	73.6	61.054
sp|P10909|CLUS_HUMANClusterinOS=HomosapiensOX=9606GN=CLUPE=1SV=1	sp|P10909|CLUS_HUMANClusterinOS=HomosapiensOX=9606GN=CLUPE=1SV=1	5	5	5		1	5	5	5	0	1	1	0	0	0	2	3	3	5	4	4	0	1	1	0	0	0	2	3	3	5	4	4	0	1	1	0	0	0	2	3	3	5	4	4	17.4	17.4	17.4	52.494
sp|P11021|BIP_HUMANEndoplasmicreticulumchaperoneBiPOS=HomosapiensOX=9606GN=HSPA5PE=1SV=2	sp|P11021|BIP_HUMANEndoplasmicreticulumchaperoneBiPOS=HomosapiensOX=9606GN=HSPA5PE=1SV=2	47	45	45		1	47	45	45	40	42	41	40	38	44	39	39	38	38	40	40	38	40	39	38	36	42	37	37	36	36	38	38	38	40	39	38	36	42	37	37	36	36	38	38	62.7	61.6	61.6	72.332
sp|P11047|LAMC1_HUMANLamininsubunitgamma-1OS=HomosapiensOX=9606GN=LAMC1PE=1SV=3	sp|P11047|LAMC1_HUMANLamininsubunitgamma-1OS=HomosapiensOX=9606GN=LAMC1PE=1SV=3	12	12	12		1	12	12	12	3	5	7	0	1	0	6	5	4	10	9	10	3	5	7	0	1	0	6	5	4	10	9	10	3	5	7	0	1	0	6	5	4	10	9	10	11.9	11.9	11.9	177.6
sp|P11117|PPAL_HUMANLysosomalacidphosphataseOS=HomosapiensOX=9606GN=ACP2PE=1SV=3	sp|P11117|PPAL_HUMANLysosomalacidphosphataseOS=HomosapiensOX=9606GN=ACP2PE=1SV=3	3	3	3		1	3	3	3	3	3	3	0	0	1	2	2	2	2	2	2	3	3	3	0	0	1	2	2	2	2	2	2	3	3	3	0	0	1	2	2	2	2	2	2	6.9	6.9	6.9	48.344
sp|P11137|MTAP2_HUMANMicrotubule-associatedprotein2OS=HomosapiensOX=9606GN=MAP2PE=1SV=4	sp|P11137|MTAP2_HUMANMicrotubule-associatedprotein2OS=HomosapiensOX=9606GN=MAP2PE=1SV=4	6	6	6		1	6	6	6	2	2	2	1	2	1	2	2	1	5	6	5	2	2	2	1	2	1	2	2	1	5	6	5	2	2	2	1	2	1	2	2	1	5	6	5	4.7	4.7	4.7	199.52
sp|P11142|HSP7C_HUMANHeatshockcognate71kDaproteinOS=HomosapiensOX=9606GN=HSPA8PE=1SV=1	sp|P11142|HSP7C_HUMANHeatshockcognate71kDaproteinOS=HomosapiensOX=9606GN=HSPA8PE=1SV=1	54	54	39		1	54	54	39	44	43	43	38	43	42	48	45	48	50	49	49	44	43	43	38	43	42	48	45	48	50	49	49	29	28	28	26	30	29	34	30	33	36	34	34	73.7	73.7	57.4	70.897
sp|P11166|GTR1_HUMANSolutecarrierfamily2,facilitatedglucosetransportermember1OS=HomosapiensOX=9606GN=SLC2A1PE=1SV=2	sp|P11166|GTR1_HUMANSolutecarrierfamily2,facilitatedglucosetransportermember1OS=HomosapiensOX=9606GN=SLC2A1PE=1SV=2	5	5	5		1	5	5	5	5	5	5	3	3	3	4	4	4	4	4	4	5	5	5	3	3	3	4	4	4	4	4	4	5	5	5	3	3	3	4	4	4	4	4	4	12.2	12.2	12.2	54.083
sp|P11169|GTR3_HUMANSolutecarrierfamily2,facilitatedglucosetransportermember3OS=HomosapiensOX=9606GN=SLC2A3PE=1SV=1;sp|Q8TDB8|GTR14_HUMANSolutecarrierfamily2,facilitatedglucosetransportermember14OS=HomosapiensOX=9606GN=SLC2A14PE=1SV=1	sp|P11169|GTR3_HUMANSolutecarrierfamily2,facilitatedglucosetransportermember3OS=HomosapiensOX=9606GN=SLC2A3PE=1SV=1;sp|Q8TDB8|GTR14_HUMANSolutecarrierfamily2,facilitatedglucosetransportermember14OS=HomosapiensOX=9606GN=SLC2A14PE=1SV=1	2;2	2;2	2;2	;	2	2	2	2	0	0	0	0	0	0	2	1	1	2	2	2	0	0	0	0	0	0	2	1	1	2	2	2	0	0	0	0	0	0	2	1	1	2	2	2	5.8	5.8	5.8	53.924
sp|P11171|41_HUMANProtein4.1OS=HomosapiensOX=9606GN=EPB41PE=1SV=4	sp|P11171|41_HUMANProtein4.1OS=HomosapiensOX=9606GN=EPB41PE=1SV=4	5	4	4		1	5	4	4	0	0	1	1	0	1	1	0	0	1	3	2	0	0	1	1	0	1	0	0	0	1	2	2	0	0	1	1	0	1	0	0	0	1	2	2	9	7.3	7.3	97.016
sp|P11172|UMPS_HUMANUridine5'-monophosphatesynthaseOS=HomosapiensOX=9606GN=UMPSPE=1SV=1	sp|P11172|UMPS_HUMANUridine5'-monophosphatesynthaseOS=HomosapiensOX=9606GN=UMPSPE=1SV=1	12	12	12		1	12	12	12	7	7	7	4	2	2	11	12	11	11	11	11	7	7	7	4	2	2	11	12	11	11	11	11	7	7	7	4	2	2	11	12	11	11	11	11	42.5	42.5	42.5	52.221
sp|P11177|ODPB_HUMANPyruvatedehydrogenaseE1componentsubunitbeta,mitochondrialOS=HomosapiensOX=9606GN=PDHBPE=1SV=3	sp|P11177|ODPB_HUMANPyruvatedehydrogenaseE1componentsubunitbeta,mitochondrialOS=HomosapiensOX=9606GN=PDHBPE=1SV=3	14	14	14		1	14	14	14	8	8	9	5	5	5	12	13	11	13	13	12	8	8	9	5	5	5	12	13	11	13	13	12	8	8	9	5	5	5	12	13	11	13	13	12	60.4	60.4	60.4	39.233
sp|P11182|ODB2_HUMANLipoamideacyltransferasecomponentofbranched-chainalpha-ketoaciddehydrogenasecomplex,mitochondrialOS=HomosapiensOX=9606GN=DBTPE=1SV=3	sp|P11182|ODB2_HUMANLipoamideacyltransferasecomponentofbranched-chainalpha-ketoaciddehydrogenasecomplex,mitochondrialOS=HomosapiensOX=9606GN=DBTPE=1SV=3	4	4	4		1	4	4	4	0	0	1	1	1	0	1	0	0	3	2	2	0	0	1	1	1	0	1	0	0	3	2	2	0	0	1	1	1	0	1	0	0	3	2	2	10.4	10.4	10.4	53.486
sp|P11215|ITAM_HUMANIntegrinalpha-MOS=HomosapiensOX=9606GN=ITGAMPE=1SV=2;sp|Q13349|ITAD_HUMANIntegrinalpha-DOS=HomosapiensOX=9606GN=ITGADPE=1SV=2;sp|P20702|ITAX_HUMANIntegrinalpha-XOS=HomosapiensOX=9606GN=ITGAXPE=1SV=3	sp|P11215|ITAM_HUMANIntegrinalpha-MOS=HomosapiensOX=9606GN=ITGAMPE=1SV=2;sp|Q13349|ITAD_HUMANIntegrinalpha-DOS=HomosapiensOX=9606GN=ITGADPE=1SV=2;sp|P20702|ITAX_HUMANIntegrinalpha-XOS=HomosapiensOX=9606GN=ITGAXPE=1SV=3	2;1;1	2;1;1	2;1;1	;;	3	2	2	2	1	0	0	2	2	2	0	0	0	0	0	0	1	0	0	2	2	2	0	0	0	0	0	0	1	0	0	2	2	2	0	0	0	0	0	0	1.8	1.8	1.8	127.18
sp|P11216|PYGB_HUMANGlycogenphosphorylase,brainformOS=HomosapiensOX=9606GN=PYGBPE=1SV=5	sp|P11216|PYGB_HUMANGlycogenphosphorylase,brainformOS=HomosapiensOX=9606GN=PYGBPE=1SV=5	39	39	32		1	39	39	32	34	33	33	9	8	7	33	35	35	28	32	29	34	33	33	9	8	7	33	35	35	28	32	29	28	26	26	5	5	5	28	30	30	23	28	24	54.2	54.2	45.2	96.695
sp|P11233|RALA_HUMANRas-relatedproteinRal-AOS=HomosapiensOX=9606GN=RALAPE=1SV=1	sp|P11233|RALA_HUMANRas-relatedproteinRal-AOS=HomosapiensOX=9606GN=RALAPE=1SV=1	7	7	3		1	7	7	3	6	5	5	0	0	2	5	6	6	6	6	6	6	5	5	0	0	2	5	6	6	6	6	6	3	2	2	0	0	0	3	3	3	3	3	3	38.3	38.3	15	23.567
sp|P11279|LAMP1_HUMANLysosome-associatedmembraneglycoprotein1OS=HomosapiensOX=9606GN=LAMP1PE=1SV=3	sp|P11279|LAMP1_HUMANLysosome-associatedmembraneglycoprotein1OS=HomosapiensOX=9606GN=LAMP1PE=1SV=3	6	6	6		1	6	6	6	3	3	3	0	1	1	4	5	5	5	6	5	3	3	3	0	1	1	4	5	5	5	6	5	3	3	3	0	1	1	4	5	5	5	6	5	13.4	13.4	13.4	44.882
sp|P11310|ACADM_HUMANMedium-chainspecificacyl-CoAdehydrogenase,mitochondrialOS=HomosapiensOX=9606GN=ACADMPE=1SV=1	sp|P11310|ACADM_HUMANMedium-chainspecificacyl-CoAdehydrogenase,mitochondrialOS=HomosapiensOX=9606GN=ACADMPE=1SV=1	12	12	12		1	12	12	12	9	10	10	2	2	2	6	5	6	10	10	11	9	10	10	2	2	2	6	5	6	10	10	11	9	10	10	2	2	2	6	5	6	10	10	11	31.4	31.4	31.4	46.588
sp|P11387|TOP1_HUMANDNAtopoisomerase1OS=HomosapiensOX=9606GN=TOP1PE=1SV=2;sp|Q969P6|TOP1M_HUMANDNAtopoisomeraseI,mitochondrialOS=HomosapiensOX=9606GN=TOP1MTPE=1SV=1	sp|P11387|TOP1_HUMANDNAtopoisomerase1OS=HomosapiensOX=9606GN=TOP1PE=1SV=2	12;2	12;2	12;2		2	12	12	12	4	7	5	6	5	4	10	11	9	8	9	6	4	7	5	6	5	4	10	11	9	8	9	6	4	7	5	6	5	4	10	11	9	8	9	6	20.8	20.8	20.8	90.725
sp|P11388|TOP2A_HUMANDNAtopoisomerase2-alphaOS=HomosapiensOX=9606GN=TOP2APE=1SV=3	sp|P11388|TOP2A_HUMANDNAtopoisomerase2-alphaOS=HomosapiensOX=9606GN=TOP2APE=1SV=3	25	25	20		1	25	25	20	15	14	12	9	9	10	22	20	22	13	11	13	15	14	12	9	9	10	22	20	22	13	11	13	12	10	9	5	5	6	17	16	17	9	7	9	20.6	20.6	16.9	174.38
sp|P11413|G6PD_HUMANGlucose-6-phosphate1-dehydrogenaseOS=HomosapiensOX=9606GN=G6PDPE=1SV=4	sp|P11413|G6PD_HUMANGlucose-6-phosphate1-dehydrogenaseOS=HomosapiensOX=9606GN=G6PDPE=1SV=4	46	46	46		1	46	46	46	33	33	31	19	21	22	44	43	44	43	42	41	33	33	31	19	21	22	44	43	44	43	42	41	33	33	31	19	21	22	44	43	44	43	42	41	86.4	86.4	86.4	59.256
sp|P11474|ERR1_HUMANSteroidhormonereceptorERR1OS=HomosapiensOX=9606GN=ESRRAPE=1SV=3;sp|O95718|ERR2_HUMANSteroidhormonereceptorERR2OS=HomosapiensOX=9606GN=ESRRBPE=1SV=3	sp|P11474|ERR1_HUMANSteroidhormonereceptorERR1OS=HomosapiensOX=9606GN=ESRRAPE=1SV=3;sp|O95718|ERR2_HUMANSteroidhormonereceptorERR2OS=HomosapiensOX=9606GN=ESRRBPE=1SV=3	2;1	2;1	2;1	;	2	2	2	2	0	0	0	0	0	0	2	1	1	2	1	0	0	0	0	0	0	0	2	1	1	2	1	0	0	0	0	0	0	0	2	1	1	2	1	0	7.3	7.3	7.3	45.509
sp|P11498|PYC_HUMANPyruvatecarboxylase,mitochondrialOS=HomosapiensOX=9606GN=PCPE=1SV=2	sp|P11498|PYC_HUMANPyruvatecarboxylase,mitochondrialOS=HomosapiensOX=9606GN=PCPE=1SV=2	13	13	13		1	13	13	13	0	1	0	0	0	0	7	4	5	10	9	11	0	1	0	0	0	0	7	4	5	10	9	11	0	1	0	0	0	0	7	4	5	10	9	11	17.3	17.3	17.3	129.63
sp|P11586|C1TC_HUMANC-1-tetrahydrofolatesynthase,cytoplasmicOS=HomosapiensOX=9606GN=MTHFD1PE=1SV=3	sp|P11586|C1TC_HUMANC-1-tetrahydrofolatesynthase,cytoplasmicOS=HomosapiensOX=9606GN=MTHFD1PE=1SV=3	36	36	36		1	36	36	36	24	24	23	13	11	11	31	34	34	31	34	30	24	24	23	13	11	11	31	34	34	31	34	30	24	24	23	13	11	11	31	34	34	31	34	30	54	54	54	101.56
sp|P11717|MPRI_HUMANCation-independentmannose-6-phosphatereceptorOS=HomosapiensOX=9606GN=IGF2RPE=1SV=3	sp|P11717|MPRI_HUMANCation-independentmannose-6-phosphatereceptorOS=HomosapiensOX=9606GN=IGF2RPE=1SV=3	15	15	15		1	15	15	15	12	10	9	1	1	1	5	10	3	9	10	9	12	10	9	1	1	1	5	10	3	9	10	9	12	10	9	1	1	1	5	10	3	9	10	9	8	8	8	274.37
sp|P11766|ADHX_HUMANAlcoholdehydrogenaseclass-3OS=HomosapiensOX=9606GN=ADH5PE=1SV=4	sp|P11766|ADHX_HUMANAlcoholdehydrogenaseclass-3OS=HomosapiensOX=9606GN=ADH5PE=1SV=4	11	11	11		1	11	11	11	4	4	4	3	4	3	7	9	8	8	9	10	4	4	4	3	4	3	7	9	8	8	9	10	4	4	4	3	4	3	7	9	8	8	9	10	47.9	47.9	47.9	39.724
sp|P11802|CDK4_HUMANCyclin-dependentkinase4OS=HomosapiensOX=9606GN=CDK4PE=1SV=2	sp|P11802|CDK4_HUMANCyclin-dependentkinase4OS=HomosapiensOX=9606GN=CDK4PE=1SV=2	6	5	5		1	6	5	5	1	2	3	2	3	3	2	3	3	5	6	5	0	1	2	1	2	2	1	2	2	4	5	4	0	1	2	1	2	2	1	2	2	4	5	4	26.7	24.1	24.1	33.729
sp|P11908|PRPS2_HUMANRibose-phosphatepyrophosphokinase2OS=HomosapiensOX=9606GN=PRPS2PE=1SV=2	sp|P11908|PRPS2_HUMANRibose-phosphatepyrophosphokinase2OS=HomosapiensOX=9606GN=PRPS2PE=1SV=2	15	7	6		1	15	7	6	7	7	6	11	9	10	13	10	14	13	9	12	4	4	3	3	3	3	7	6	6	6	4	7	3	3	3	3	3	3	6	5	5	5	3	6	52.8	26.4	22.3	34.769
sp|P11940|PABP1_HUMANPolyadenylate-bindingprotein1OS=HomosapiensOX=9606GN=PABPC1PE=1SV=2;sp|Q9H361|PABP3_HUMANPolyadenylate-bindingprotein3OS=HomosapiensOX=9606GN=PABPC3PE=1SV=2;sp|Q5JQF8|PAP1M_HUMANPolyadenylate-bindingprotein1-like2OS=HomosapiensOX=9606GN=PABPC1L2APE=2SV=1;sp|Q96DU9|PABP5_HUMANPolyadenylate-bindingprotein5OS=HomosapiensOX=9606GN=PABPC5PE=1SV=1	sp|P11940|PABP1_HUMANPolyadenylate-bindingprotein1OS=HomosapiensOX=9606GN=PABPC1PE=1SV=2	35;15;1;1	35;15;1;1	21;11;0;0		4	35	35	21	30	28	30	25	25	26	32	31	34	32	29	30	30	28	30	25	25	26	32	31	34	32	29	30	17	17	18	12	12	13	20	20	20	19	17	18	68.1	68.1	45.8	70.67
sp|P12004|PCNA_HUMANProliferatingcellnuclearantigenOS=HomosapiensOX=9606GN=PCNAPE=1SV=1	sp|P12004|PCNA_HUMANProliferatingcellnuclearantigenOS=HomosapiensOX=9606GN=PCNAPE=1SV=1	12	12	12		1	12	12	12	9	10	10	6	7	7	11	11	11	9	11	10	9	10	10	6	7	7	11	11	11	9	11	10	9	10	10	6	7	7	11	11	11	9	11	10	67.4	67.4	67.4	28.768
sp|P12081|HARS1_HUMANHistidine--tRNAligase,cytoplasmicOS=HomosapiensOX=9606GN=HARS1PE=1SV=2	sp|P12081|HARS1_HUMANHistidine--tRNAligase,cytoplasmicOS=HomosapiensOX=9606GN=HARS1PE=1SV=2	20	20	13		1	20	20	13	13	15	15	12	12	10	15	17	15	18	15	15	13	15	15	12	12	10	15	17	15	18	15	15	9	10	10	8	8	7	10	12	9	13	10	10	38.7	38.7	29.1	57.41
sp|P12109|CO6A1_HUMANCollagenalpha-1(VI)chainOS=HomosapiensOX=9606GN=COL6A1PE=1SV=3	sp|P12109|CO6A1_HUMANCollagenalpha-1(VI)chainOS=HomosapiensOX=9606GN=COL6A1PE=1SV=3	28	28	28		1	28	28	28	5	4	3	2	3	2	2	2	3	25	27	25	5	4	3	2	3	2	2	2	3	25	27	25	5	4	3	2	3	2	2	2	3	25	27	25	38.4	38.4	38.4	108.53
sp|P12110|CO6A2_HUMANCollagenalpha-2(VI)chainOS=HomosapiensOX=9606GN=COL6A2PE=1SV=4	sp|P12110|CO6A2_HUMANCollagenalpha-2(VI)chainOS=HomosapiensOX=9606GN=COL6A2PE=1SV=4	7	7	7		1	7	7	7	0	1	0	0	0	0	0	0	0	6	7	7	0	1	0	0	0	0	0	0	0	6	7	7	0	1	0	0	0	0	0	0	0	6	7	7	10.8	10.8	10.8	108.58
sp|P12235|ADT1_HUMANADP/ATPtranslocase1OS=HomosapiensOX=9606GN=SLC25A4PE=1SV=4	sp|P12235|ADT1_HUMANADP/ATPtranslocase1OS=HomosapiensOX=9606GN=SLC25A4PE=1SV=4	20	3	3		1	20	3	3	18	16	14	15	14	14	17	17	17	18	19	19	2	2	1	2	2	2	3	2	2	3	2	3	2	2	1	2	2	2	3	2	2	3	2	3	59.4	9.7	9.7	33.064
sp|P12236|ADT3_HUMANADP/ATPtranslocase3OS=HomosapiensOX=9606GN=SLC25A6PE=1SV=4	sp|P12236|ADT3_HUMANADP/ATPtranslocase3OS=HomosapiensOX=9606GN=SLC25A6PE=1SV=4	25	11	7		1	25	11	7	23	22	20	16	16	14	22	23	22	24	24	23	9	10	8	3	4	3	10	10	9	11	10	10	5	6	5	1	2	1	6	6	5	7	6	6	66.1	38.6	20.8	32.866
sp|P12268|IMDH2_HUMANInosine-5'-monophosphatedehydrogenase2OS=HomosapiensOX=9606GN=IMPDH2PE=1SV=2	sp|P12268|IMDH2_HUMANInosine-5'-monophosphatedehydrogenase2OS=HomosapiensOX=9606GN=IMPDH2PE=1SV=2	23	23	23		1	23	23	23	16	17	18	12	9	10	21	20	21	22	22	21	16	17	18	12	9	10	21	20	21	22	22	21	16	17	18	12	9	10	21	20	21	22	22	21	51.6	51.6	51.6	55.804
sp|P12270|TPR_HUMANNucleoproteinTPROS=HomosapiensOX=9606GN=TPRPE=1SV=3	sp|P12270|TPR_HUMANNucleoproteinTPROS=HomosapiensOX=9606GN=TPRPE=1SV=3	54	54	54		1	54	54	54	32	32	33	10	7	10	32	37	36	41	42	38	32	32	33	10	7	10	32	37	36	41	42	38	32	32	33	10	7	10	32	37	36	41	42	38	30.5	30.5	30.5	267.29
sp|P12277|KCRB_HUMANCreatinekinaseB-typeOS=HomosapiensOX=9606GN=CKBPE=1SV=1	sp|P12277|KCRB_HUMANCreatinekinaseB-typeOS=HomosapiensOX=9606GN=CKBPE=1SV=1	17	17	17		1	17	17	17	14	15	17	8	10	7	2	4	1	12	12	13	14	15	17	8	10	7	2	4	1	12	12	13	14	15	17	8	10	7	2	4	1	12	12	13	62.7	62.7	62.7	42.644
sp|P12429|ANXA3_HUMANAnnexinA3OS=HomosapiensOX=9606GN=ANXA3PE=1SV=3	sp|P12429|ANXA3_HUMANAnnexinA3OS=HomosapiensOX=9606GN=ANXA3PE=1SV=3	14	14	14		1	14	14	14	1	0	1	5	6	6	14	13	14	0	0	0	1	0	1	5	6	6	14	13	14	0	0	0	1	0	1	5	6	6	14	13	14	0	0	0	47.4	47.4	47.4	36.375
sp|P12532|KCRU_HUMANCreatinekinaseU-type,mitochondrialOS=HomosapiensOX=9606GN=CKMT1APE=1SV=1	sp|P12532|KCRU_HUMANCreatinekinaseU-type,mitochondrialOS=HomosapiensOX=9606GN=CKMT1APE=1SV=1	3	3	2		1	3	3	2	0	0	0	0	0	0	2	2	3	0	0	0	0	0	0	0	0	0	2	2	3	0	0	0	0	0	0	0	0	0	1	1	2	0	0	0	12	12	8.2	47.036
sp|P12694|ODBA_HUMAN2-oxoisovaleratedehydrogenasesubunitalpha,mitochondrialOS=HomosapiensOX=9606GN=BCKDHAPE=1SV=2	sp|P12694|ODBA_HUMAN2-oxoisovaleratedehydrogenasesubunitalpha,mitochondrialOS=HomosapiensOX=9606GN=BCKDHAPE=1SV=2	4	4	4		1	4	4	4	1	0	0	2	3	3	3	2	4	2	0	2	1	0	0	2	3	3	3	2	4	2	0	2	1	0	0	2	3	3	3	2	4	2	0	2	15.5	15.5	15.5	50.47
sp|P12757|SKIL_HUMANSki-likeproteinOS=HomosapiensOX=9606GN=SKILPE=1SV=2	sp|P12757|SKIL_HUMANSki-likeproteinOS=HomosapiensOX=9606GN=SKILPE=1SV=2	1	1	1		1	1	1	1	1	1	1	1	0	0	1	1	1	1	1	1	1	1	1	1	0	0	1	1	1	1	1	1	1	1	1	1	0	0	1	1	1	1	1	1	2.3	2.3	2.3	76.975
sp|P12814|ACTN1_HUMANAlpha-actinin-1OS=HomosapiensOX=9606GN=ACTN1PE=1SV=2	sp|P12814|ACTN1_HUMANAlpha-actinin-1OS=HomosapiensOX=9606GN=ACTN1PE=1SV=2	57	37	35		1	57	37	35	49	52	48	26	22	25	50	52	46	50	48	47	32	35	31	13	10	12	33	33	28	35	32	30	30	33	29	11	9	10	31	31	26	33	30	29	72.3	54	52.4	103.06
sp|P12931|SRC_HUMANProto-oncogenetyrosine-proteinkinaseSrcOS=HomosapiensOX=9606GN=SRCPE=1SV=3;sp|Q9H3Y6|SRMS_HUMANTyrosine-proteinkinaseSrmsOS=HomosapiensOX=9606GN=SRMSPE=1SV=1;sp|Q04912|RON_HUMANMacrophage-stimulatingproteinreceptorOS=HomosapiensOX=9606GN=MST1RPE=1SV=3	sp|P12931|SRC_HUMANProto-oncogenetyrosine-proteinkinaseSrcOS=HomosapiensOX=9606GN=SRCPE=1SV=3	15;1;1	15;1;1	9;0;0		3	15	15	9	5	4	3	0	0	0	13	12	15	5	7	6	5	4	3	0	0	0	13	12	15	5	7	6	2	2	1	0	0	0	9	9	9	3	4	3	31.3	31.3	21.8	59.834
sp|P12955|PEPD_HUMANXaa-ProdipeptidaseOS=HomosapiensOX=9606GN=PEPDPE=1SV=3	sp|P12955|PEPD_HUMANXaa-ProdipeptidaseOS=HomosapiensOX=9606GN=PEPDPE=1SV=3	15	15	15		1	15	15	15	9	7	7	4	4	4	13	14	12	7	7	10	9	7	7	4	4	4	13	14	12	7	7	10	9	7	7	4	4	4	13	14	12	7	7	10	45	45	45	54.548
sp|P12956|XRCC6_HUMANX-rayrepaircross-complementingprotein6OS=HomosapiensOX=9606GN=XRCC6PE=1SV=2	sp|P12956|XRCC6_HUMANX-rayrepaircross-complementingprotein6OS=HomosapiensOX=9606GN=XRCC6PE=1SV=2	37	37	37		1	37	37	37	30	30	29	2	3	1	31	31	31	31	31	31	30	30	29	2	3	1	31	31	31	31	31	31	30	30	29	2	3	1	31	31	31	31	31	31	60.8	60.8	60.8	69.842
sp|P13010|XRCC5_HUMANX-rayrepaircross-complementingprotein5OS=HomosapiensOX=9606GN=XRCC5PE=1SV=3	sp|P13010|XRCC5_HUMANX-rayrepaircross-complementingprotein5OS=HomosapiensOX=9606GN=XRCC5PE=1SV=3	36	36	36		1	36	36	36	33	32	31	1	1	0	32	32	31	32	31	33	33	32	31	1	1	0	32	32	31	32	31	33	33	32	31	1	1	0	32	32	31	32	31	33	54.9	54.9	54.9	82.704
sp|P13073|COX41_HUMANCytochromecoxidasesubunit4isoform1,mitochondrialOS=HomosapiensOX=9606GN=COX4I1PE=1SV=1	sp|P13073|COX41_HUMANCytochromecoxidasesubunit4isoform1,mitochondrialOS=HomosapiensOX=9606GN=COX4I1PE=1SV=1	9	9	9		1	9	9	9	3	3	3	1	1	1	6	9	8	8	7	8	3	3	3	1	1	1	6	9	8	8	7	8	3	3	3	1	1	1	6	9	8	8	7	8	50.3	50.3	50.3	19.576
sp|P13164|IFM1_HUMANInterferon-inducedtransmembraneprotein1OS=HomosapiensOX=9606GN=IFITM1PE=1SV=3;sp|Q01629|IFM2_HUMANInterferon-inducedtransmembraneprotein2OS=HomosapiensOX=9606GN=IFITM2PE=1SV=2;sp|Q01628|IFM3_HUMANInterferon-inducedtransmembraneprotein3OS=HomosapiensOX=9606GN=IFITM3PE=1SV=2	sp|P13164|IFM1_HUMANInterferon-inducedtransmembraneprotein1OS=HomosapiensOX=9606GN=IFITM1PE=1SV=3;sp|Q01629|IFM2_HUMANInterferon-inducedtransmembraneprotein2OS=HomosapiensOX=9606GN=IFITM2PE=1SV=2;sp|Q01628|IFM3_HUMANInterferon-inducedtransmembraneprotein3OS=HomosapiensOX=9606GN=IFITM3PE=1SV=2	2;2;2	2;2;2	2;2;2	;;	3	2	2	2	1	1	1	2	1	2	0	1	1	1	1	1	1	1	1	2	1	2	0	1	1	1	1	1	1	1	1	2	1	2	0	1	1	1	1	1	13.6	13.6	13.6	13.964
sp|P13473|LAMP2_HUMANLysosome-associatedmembraneglycoprotein2OS=HomosapiensOX=9606GN=LAMP2PE=1SV=2	sp|P13473|LAMP2_HUMANLysosome-associatedmembraneglycoprotein2OS=HomosapiensOX=9606GN=LAMP2PE=1SV=2	5	5	5		1	5	5	5	4	5	5	0	0	0	4	4	3	4	5	4	4	5	5	0	0	0	4	4	3	4	5	4	4	5	5	0	0	0	4	4	3	4	5	4	13.2	13.2	13.2	44.96
sp|P13489|RINI_HUMANRibonucleaseinhibitorOS=HomosapiensOX=9606GN=RNH1PE=1SV=2	sp|P13489|RINI_HUMANRibonucleaseinhibitorOS=HomosapiensOX=9606GN=RNH1PE=1SV=2	23	23	23		1	23	23	23	8	6	7	1	2	1	20	20	19	17	17	18	8	6	7	1	2	1	20	20	19	17	17	18	8	6	7	1	2	1	20	20	19	17	17	18	69.4	69.4	69.4	49.973
sp|P13498|CY24A_HUMANCytochromeb-245lightchainOS=HomosapiensOX=9606GN=CYBAPE=1SV=3	sp|P13498|CY24A_HUMANCytochromeb-245lightchainOS=HomosapiensOX=9606GN=CYBAPE=1SV=3	2	2	2		1	2	2	2	0	0	0	0	0	0	2	1	2	0	0	0	0	0	0	0	0	0	2	1	2	0	0	0	0	0	0	0	0	0	2	1	2	0	0	0	23.6	23.6	23.6	21.012
sp|P13591|NCAM1_HUMANNeuralcelladhesionmolecule1OS=HomosapiensOX=9606GN=NCAM1PE=1SV=3	sp|P13591|NCAM1_HUMANNeuralcelladhesionmolecule1OS=HomosapiensOX=9606GN=NCAM1PE=1SV=3	8	8	8		1	8	8	8	0	0	0	0	0	0	0	0	0	8	6	7	0	0	0	0	0	0	0	0	0	8	6	7	0	0	0	0	0	0	0	0	0	8	6	7	14.5	14.5	14.5	94.573
sp|P13637|AT1A3_HUMANSodium/potassium-transportingATPasesubunitalpha-3OS=HomosapiensOX=9606GN=ATP1A3PE=1SV=3	sp|P13637|AT1A3_HUMANSodium/potassium-transportingATPasesubunitalpha-3OS=HomosapiensOX=9606GN=ATP1A3PE=1SV=3	16	2	1		1	16	2	1	13	12	14	12	13	13	11	10	10	15	14	13	0	0	1	1	2	2	0	0	0	1	0	0	0	0	0	0	1	1	0	0	0	0	0	0	17.7	3.2	1.5	111.75
sp|P13639|EF2_HUMANElongationfactor2OS=HomosapiensOX=9606GN=EEF2PE=1SV=4	sp|P13639|EF2_HUMANElongationfactor2OS=HomosapiensOX=9606GN=EEF2PE=1SV=4	66	66	65		1	66	66	65	57	57	59	44	45	42	52	53	53	59	60	59	57	57	59	44	45	42	52	53	53	59	60	59	56	56	58	43	44	41	51	52	52	58	59	58	68.5	68.5	67.4	95.337
sp|P13667|PDIA4_HUMANProteindisulfide-isomeraseA4OS=HomosapiensOX=9606GN=PDIA4PE=1SV=2	sp|P13667|PDIA4_HUMANProteindisulfide-isomeraseA4OS=HomosapiensOX=9606GN=PDIA4PE=1SV=2	45	45	45		1	45	45	45	30	30	33	8	9	11	37	38	39	36	39	38	30	30	33	8	9	11	37	38	39	36	39	38	30	30	33	8	9	11	37	38	39	36	39	38	58.6	58.6	58.6	72.932
sp|P13674|P4HA1_HUMANProlyl4-hydroxylasesubunitalpha-1OS=HomosapiensOX=9606GN=P4HA1PE=1SV=2	sp|P13674|P4HA1_HUMANProlyl4-hydroxylasesubunitalpha-1OS=HomosapiensOX=9606GN=P4HA1PE=1SV=2	14	14	14		1	14	14	14	11	9	9	4	5	4	9	10	6	10	12	12	11	9	9	4	5	4	9	10	6	10	12	12	11	9	9	4	5	4	9	10	6	10	12	12	37.1	37.1	37.1	61.049
sp|P13693|TCTP_HUMANTranslationally-controlledtumorproteinOS=HomosapiensOX=9606GN=TPT1PE=1SV=1;sp|Q56UQ5|TPT1L_HUMANTPT1-likeproteinOS=HomosapiensOX=9606PE=2SV=2	sp|P13693|TCTP_HUMANTranslationally-controlledtumorproteinOS=HomosapiensOX=9606GN=TPT1PE=1SV=1	6;2	6;2	6;2		2	6	6	6	5	6	6	3	3	3	5	5	5	6	6	6	5	6	6	3	3	3	5	5	5	6	6	6	5	6	6	3	3	3	5	5	5	6	6	6	35.5	35.5	35.5	19.595
sp|P13716|HEM2_HUMANDelta-aminolevulinicaciddehydrataseOS=HomosapiensOX=9606GN=ALADPE=1SV=1	sp|P13716|HEM2_HUMANDelta-aminolevulinicaciddehydrataseOS=HomosapiensOX=9606GN=ALADPE=1SV=1	6	6	6		1	6	6	6	1	1	1	3	2	3	1	0	2	4	4	5	1	1	1	3	2	3	1	0	2	4	4	5	1	1	1	3	2	3	1	0	2	4	4	5	22.1	22.1	22.1	36.294
sp|P13796|PLSL_HUMANPlastin-2OS=HomosapiensOX=9606GN=LCP1PE=1SV=6	sp|P13796|PLSL_HUMANPlastin-2OS=HomosapiensOX=9606GN=LCP1PE=1SV=6	24	17	16		1	24	17	16	11	12	10	24	22	24	8	9	9	8	6	6	7	8	6	17	17	17	1	2	2	2	1	0	7	8	6	16	16	16	0	1	1	2	1	0	38.1	30.8	28.9	70.288
sp|P13797|PLST_HUMANPlastin-3OS=HomosapiensOX=9606GN=PLS3PE=1SV=4	sp|P13797|PLST_HUMANPlastin-3OS=HomosapiensOX=9606GN=PLS3PE=1SV=4	34	34	25		1	34	34	25	25	23	23	21	19	22	29	30	31	31	29	28	25	23	23	21	19	22	29	30	31	31	29	28	19	17	17	13	12	13	20	21	22	23	22	20	55.9	55.9	46.5	70.81
sp|P13798|ACPH_HUMANAcylamino-acid-releasingenzymeOS=HomosapiensOX=9606GN=APEHPE=1SV=4	sp|P13798|ACPH_HUMANAcylamino-acid-releasingenzymeOS=HomosapiensOX=9606GN=APEHPE=1SV=4	15	15	15		1	15	15	15	6	7	5	2	3	2	13	9	10	13	12	10	6	7	5	2	3	2	13	9	10	13	12	10	6	7	5	2	3	2	13	9	10	13	12	10	35.1	35.1	35.1	81.224
sp|P13804|ETFA_HUMANElectrontransferflavoproteinsubunitalpha,mitochondrialOS=HomosapiensOX=9606GN=ETFAPE=1SV=1	sp|P13804|ETFA_HUMANElectrontransferflavoproteinsubunitalpha,mitochondrialOS=HomosapiensOX=9606GN=ETFAPE=1SV=1	12	12	12		1	12	12	12	9	10	9	6	6	6	11	11	11	10	10	10	9	10	9	6	6	6	11	11	11	10	10	10	9	10	9	6	6	6	11	11	11	10	10	10	48.3	48.3	48.3	35.079
sp|P13807|GYS1_HUMANGlycogen[starch]synthase,muscleOS=HomosapiensOX=9606GN=GYS1PE=1SV=2;sp|P54840|GYS2_HUMANGlycogen[starch]synthase,liverOS=HomosapiensOX=9606GN=GYS2PE=1SV=2	sp|P13807|GYS1_HUMANGlycogen[starch]synthase,muscleOS=HomosapiensOX=9606GN=GYS1PE=1SV=2	13;1	13;1	13;1		2	13	13	13	6	6	5	4	3	4	6	5	5	9	13	10	6	6	5	4	3	4	6	5	5	9	13	10	6	6	5	4	3	4	6	5	5	9	13	10	29.2	29.2	29.2	83.785
sp|P13861|KAP2_HUMANcAMP-dependentproteinkinasetypeII-alpharegulatorysubunitOS=HomosapiensOX=9606GN=PRKAR2APE=1SV=2	sp|P13861|KAP2_HUMANcAMP-dependentproteinkinasetypeII-alpharegulatorysubunitOS=HomosapiensOX=9606GN=PRKAR2APE=1SV=2	10	10	7		1	10	10	7	8	7	7	5	6	4	9	9	7	9	8	8	8	7	7	5	6	4	9	9	7	9	8	8	6	5	5	3	3	3	7	6	4	6	5	5	32.7	32.7	22.5	45.518
sp|P13929|ENOB_HUMANBeta-enolaseOS=HomosapiensOX=9606GN=ENO3PE=1SV=5	sp|P13929|ENOB_HUMANBeta-enolaseOS=HomosapiensOX=9606GN=ENO3PE=1SV=5	6	3	3		1	6	3	3	5	4	5	5	4	5	4	4	4	4	3	3	2	2	3	2	2	2	1	1	1	1	0	0	2	2	3	2	2	2	1	1	1	1	0	0	21.4	13.4	13.4	46.986
sp|P13984|T2FB_HUMANGeneraltranscriptionfactorIIFsubunit2OS=HomosapiensOX=9606GN=GTF2F2PE=1SV=2	sp|P13984|T2FB_HUMANGeneraltranscriptionfactorIIFsubunit2OS=HomosapiensOX=9606GN=GTF2F2PE=1SV=2	7	7	7		1	7	7	7	2	3	3	3	2	3	4	3	3	3	6	5	2	3	3	3	2	3	4	3	3	3	6	5	2	3	3	3	2	3	4	3	3	3	6	5	42.2	42.2	42.2	28.38
sp|P13987|CD59_HUMANCD59glycoproteinOS=HomosapiensOX=9606GN=CD59PE=1SV=1	sp|P13987|CD59_HUMANCD59glycoproteinOS=HomosapiensOX=9606GN=CD59PE=1SV=1	3	3	3		1	3	3	3	2	2	2	0	0	0	3	3	3	3	3	3	2	2	2	0	0	0	3	3	3	3	3	3	2	2	2	0	0	0	3	3	3	3	3	3	19.5	19.5	19.5	14.177
sp|P13995|MTDC_HUMANBifunctionalmethylenetetrahydrofolatedehydrogenase/cyclohydrolase,mitochondrialOS=HomosapiensOX=9606GN=MTHFD2PE=1SV=2	sp|P13995|MTDC_HUMANBifunctionalmethylenetetrahydrofolatedehydrogenase/cyclohydrolase,mitochondrialOS=HomosapiensOX=9606GN=MTHFD2PE=1SV=2	6	6	6		1	6	6	6	4	6	3	0	1	1	6	5	5	5	5	5	4	6	3	0	1	1	6	5	5	5	5	5	4	6	3	0	1	1	6	5	5	5	5	5	30.6	30.6	30.6	37.895
sp|P14136|GFAP_HUMANGlialfibrillaryacidicproteinOS=HomosapiensOX=9606GN=GFAPPE=1SV=1	sp|P14136|GFAP_HUMANGlialfibrillaryacidicproteinOS=HomosapiensOX=9606GN=GFAPPE=1SV=1	30	27	27		1	30	27	27	1	2	2	2	3	2	4	6	6	26	28	29	0	0	0	0	1	0	1	3	3	23	25	27	0	0	0	0	1	0	1	3	3	23	25	27	66.7	60.4	60.4	49.88
sp|P14174|MIF_HUMANMacrophagemigrationinhibitoryfactorOS=HomosapiensOX=9606GN=MIFPE=1SV=4	sp|P14174|MIF_HUMANMacrophagemigrationinhibitoryfactorOS=HomosapiensOX=9606GN=MIFPE=1SV=4	2	2	2		1	2	2	2	1	1	1	1	1	1	2	2	2	0	0	0	1	1	1	1	1	1	2	2	2	0	0	0	1	1	1	1	1	1	2	2	2	0	0	0	17.4	17.4	17.4	12.476
sp|P14314|GLU2B_HUMANGlucosidase2subunitbetaOS=HomosapiensOX=9606GN=PRKCSHPE=1SV=2	sp|P14314|GLU2B_HUMANGlucosidase2subunitbetaOS=HomosapiensOX=9606GN=PRKCSHPE=1SV=2	14	14	14		1	14	14	14	13	12	13	2	2	1	11	12	11	12	11	12	13	12	13	2	2	1	11	12	11	12	11	12	13	12	13	2	2	1	11	12	11	12	11	12	28.4	28.4	28.4	59.425
sp|P14324|FPPS_HUMANFarnesylpyrophosphatesynthaseOS=HomosapiensOX=9606GN=FDPSPE=1SV=4	sp|P14324|FPPS_HUMANFarnesylpyrophosphatesynthaseOS=HomosapiensOX=9606GN=FDPSPE=1SV=4	8	8	8		1	8	8	8	5	5	6	1	1	1	7	7	6	8	8	8	5	5	6	1	1	1	7	7	6	8	8	8	5	5	6	1	1	1	7	7	6	8	8	8	24.1	24.1	24.1	48.275
sp|P14373|TRI27_HUMANZincfingerproteinRFPOS=HomosapiensOX=9606GN=TRIM27PE=1SV=1	sp|P14373|TRI27_HUMANZincfingerproteinRFPOS=HomosapiensOX=9606GN=TRIM27PE=1SV=1	1	1	1		1	1	1	1	0	0	0	0	0	0	0	1	0	1	1	0	0	0	0	0	0	0	0	1	0	1	1	0	0	0	0	0	0	0	0	1	0	1	1	0	2.7	2.7	2.7	58.489
sp|P14550|AK1A1_HUMANAldo-ketoreductasefamily1memberA1OS=HomosapiensOX=9606GN=AKR1A1PE=1SV=3	sp|P14550|AK1A1_HUMANAldo-ketoreductasefamily1memberA1OS=HomosapiensOX=9606GN=AKR1A1PE=1SV=3	12	12	12		1	12	12	12	9	10	8	4	4	4	10	10	9	10	10	9	9	10	8	4	4	4	10	10	9	10	10	9	9	10	8	4	4	4	10	10	9	10	10	9	50.8	50.8	50.8	36.573
sp|P14618|KPYM_HUMANPyruvatekinasePKMOS=HomosapiensOX=9606GN=PKMPE=1SV=4;sp|P30613|KPYR_HUMANPyruvatekinasePKLROS=HomosapiensOX=9606GN=PKLRPE=1SV=2	sp|P14618|KPYM_HUMANPyruvatekinasePKMOS=HomosapiensOX=9606GN=PKMPE=1SV=4	62;2	62;2	62;2		2	62	62	62	57	59	60	41	44	44	59	54	57	59	54	55	57	59	60	41	44	44	59	54	57	59	54	55	57	59	60	41	44	44	59	54	57	59	54	55	88.7	88.7	88.7	57.936
sp|P14625|ENPL_HUMANEndoplasminOS=HomosapiensOX=9606GN=HSP90B1PE=1SV=1	sp|P14625|ENPL_HUMANEndoplasminOS=HomosapiensOX=9606GN=HSP90B1PE=1SV=1	49	47	41		1	49	47	41	35	35	37	33	35	36	44	44	43	45	46	43	33	33	35	31	33	34	42	42	41	43	44	41	29	30	31	27	29	29	37	38	36	39	39	38	56.7	54.9	50.4	92.468
sp|P14635|CCNB1_HUMANG2/mitotic-specificcyclin-B1OS=HomosapiensOX=9606GN=CCNB1PE=1SV=1	sp|P14635|CCNB1_HUMANG2/mitotic-specificcyclin-B1OS=HomosapiensOX=9606GN=CCNB1PE=1SV=1	4	4	4		1	4	4	4	2	3	3	0	0	0	4	3	1	3	3	3	2	3	3	0	0	0	4	3	1	3	3	3	2	3	3	0	0	0	4	3	1	3	3	3	13.2	13.2	13.2	48.337
sp|P14678|RSMB_HUMANSmallnuclearribonucleoprotein-associatedproteinsBandB'OS=HomosapiensOX=9606GN=SNRPBPE=1SV=2	sp|P14678|RSMB_HUMANSmallnuclearribonucleoprotein-associatedproteinsBandB'OS=HomosapiensOX=9606GN=SNRPBPE=1SV=2	9	9	1		1	9	9	1	4	5	4	5	5	5	7	7	6	7	6	7	4	5	4	5	5	5	7	7	6	7	6	7	0	0	0	0	0	0	1	1	1	0	0	0	33.3	33.3	5.8	24.61
sp|P14735|IDE_HUMANInsulin-degradingenzymeOS=HomosapiensOX=9606GN=IDEPE=1SV=4	sp|P14735|IDE_HUMANInsulin-degradingenzymeOS=HomosapiensOX=9606GN=IDEPE=1SV=4	28	28	28		1	28	28	28	11	11	10	12	8	9	20	18	21	18	17	18	11	11	10	12	8	9	20	18	21	18	17	18	11	11	10	12	8	9	20	18	21	18	17	18	34.4	34.4	34.4	117.97
sp|P14854|CX6B1_HUMANCytochromecoxidasesubunit6B1OS=HomosapiensOX=9606GN=COX6B1PE=1SV=2	sp|P14854|CX6B1_HUMANCytochromecoxidasesubunit6B1OS=HomosapiensOX=9606GN=COX6B1PE=1SV=2	4	4	4		1	4	4	4	1	1	1	0	1	1	3	4	3	4	4	4	1	1	1	0	1	1	3	4	3	4	4	4	1	1	1	0	1	1	3	4	3	4	4	4	58.1	58.1	58.1	10.192
sp|P14866|HNRPL_HUMANHeterogeneousnuclearribonucleoproteinLOS=HomosapiensOX=9606GN=HNRNPLPE=1SV=2	sp|P14866|HNRPL_HUMANHeterogeneousnuclearribonucleoproteinLOS=HomosapiensOX=9606GN=HNRNPLPE=1SV=2	26	26	26		1	26	26	26	18	19	20	15	13	14	23	23	21	22	19	20	18	19	20	15	13	14	23	23	21	22	19	20	18	19	20	15	13	14	23	23	21	22	19	20	64.2	64.2	64.2	64.132
sp|P14868|SYDC_HUMANAspartate--tRNAligase,cytoplasmicOS=HomosapiensOX=9606GN=DARS1PE=1SV=2	sp|P14868|SYDC_HUMANAspartate--tRNAligase,cytoplasmicOS=HomosapiensOX=9606GN=DARS1PE=1SV=2	26	26	26		1	26	26	26	21	21	18	14	14	15	20	21	24	23	25	25	21	21	18	14	14	15	20	21	24	23	25	25	21	21	18	14	14	15	20	21	24	23	25	25	58.9	58.9	58.9	57.136
sp|P14923|PLAK_HUMANJunctionplakoglobinOS=HomosapiensOX=9606GN=JUPPE=1SV=3	sp|P14923|PLAK_HUMANJunctionplakoglobinOS=HomosapiensOX=9606GN=JUPPE=1SV=3	26	26	23		1	26	26	23	8	11	10	0	2	1	23	20	20	4	3	4	8	11	10	0	2	1	23	20	20	4	3	4	5	8	7	0	2	1	20	17	18	1	0	1	57.2	57.2	52.5	81.744
sp|P14927|QCR7_HUMANCytochromeb-c1complexsubunit7OS=HomosapiensOX=9606GN=UQCRBPE=1SV=2	sp|P14927|QCR7_HUMANCytochromeb-c1complexsubunit7OS=HomosapiensOX=9606GN=UQCRBPE=1SV=2	4	4	4		1	4	4	4	1	2	0	1	1	1	2	2	3	4	3	3	1	2	0	1	1	1	2	2	3	4	3	3	1	2	0	1	1	1	2	2	3	4	3	3	47.7	47.7	47.7	13.53
sp|P15121|ALDR_HUMANAldo-ketoreductasefamily1memberB1OS=HomosapiensOX=9606GN=AKR1B1PE=1SV=3	sp|P15121|ALDR_HUMANAldo-ketoreductasefamily1memberB1OS=HomosapiensOX=9606GN=AKR1B1PE=1SV=3	23	23	22		1	23	23	22	9	8	10	5	3	4	23	23	22	8	7	11	9	8	10	5	3	4	23	23	22	8	7	11	9	8	10	5	3	4	22	22	21	8	7	11	71.5	71.5	71.5	35.853
sp|P15144|AMPN_HUMANAminopeptidaseNOS=HomosapiensOX=9606GN=ANPEPPE=1SV=4	sp|P15144|AMPN_HUMANAminopeptidaseNOS=HomosapiensOX=9606GN=ANPEPPE=1SV=4	1	1	1		1	1	1	1	0	0	0	1	1	0	0	0	0	0	0	0	0	0	0	1	1	0	0	0	0	0	0	0	0	0	0	1	1	0	0	0	0	0	0	0	1.3	1.3	1.3	109.54
sp|P15151|PVR_HUMANPoliovirusreceptorOS=HomosapiensOX=9606GN=PVRPE=1SV=2	sp|P15151|PVR_HUMANPoliovirusreceptorOS=HomosapiensOX=9606GN=PVRPE=1SV=2	4	4	4		1	4	4	4	3	3	2	0	0	0	4	4	4	1	1	1	3	3	2	0	0	0	4	4	4	1	1	1	3	3	2	0	0	0	4	4	4	1	1	1	12.9	12.9	12.9	45.302
sp|P15153|RAC2_HUMANRas-relatedC3botulinumtoxinsubstrate2OS=HomosapiensOX=9606GN=RAC2PE=1SV=1	sp|P15153|RAC2_HUMANRas-relatedC3botulinumtoxinsubstrate2OS=HomosapiensOX=9606GN=RAC2PE=1SV=1	8	4	4		1	8	4	4	4	4	4	8	8	6	4	4	4	4	4	4	1	0	1	4	4	2	0	0	0	0	0	0	1	0	1	4	4	2	0	0	0	0	0	0	57.8	33.3	33.3	21.429
sp|P15170|ERF3A_HUMANEukaryoticpeptidechainreleasefactorGTP-bindingsubunitERF3AOS=HomosapiensOX=9606GN=GSPT1PE=1SV=1	sp|P15170|ERF3A_HUMANEukaryoticpeptidechainreleasefactorGTP-bindingsubunitERF3AOS=HomosapiensOX=9606GN=GSPT1PE=1SV=1	16	16	7		1	16	16	7	8	6	8	11	8	8	12	14	13	13	10	9	8	6	8	11	8	8	12	14	13	13	10	9	4	4	4	2	3	2	6	6	6	5	5	5	42.3	42.3	21	55.755
sp|P15289|ARSA_HUMANArylsulfataseAOS=HomosapiensOX=9606GN=ARSAPE=1SV=3	sp|P15289|ARSA_HUMANArylsulfataseAOS=HomosapiensOX=9606GN=ARSAPE=1SV=3	1	1	1		1	1	1	1	0	0	0	0	0	0	1	1	1	1	1	1	0	0	0	0	0	0	1	1	1	1	1	1	0	0	0	0	0	0	1	1	1	1	1	1	3.4	3.4	3.4	53.588
sp|P15291|B4GT1_HUMANBeta-1,4-galactosyltransferase1OS=HomosapiensOX=9606GN=B4GALT1PE=1SV=5	sp|P15291|B4GT1_HUMANBeta-1,4-galactosyltransferase1OS=HomosapiensOX=9606GN=B4GALT1PE=1SV=5	5	5	5		1	5	5	5	5	4	5	0	1	1	5	5	4	0	0	0	5	4	5	0	1	1	5	5	4	0	0	0	5	4	5	0	1	1	5	5	4	0	0	0	23.4	23.4	23.4	43.92
sp|P15311|EZRI_HUMANEzrinOS=HomosapiensOX=9606GN=EZRPE=1SV=4	sp|P15311|EZRI_HUMANEzrinOS=HomosapiensOX=9606GN=EZRPE=1SV=4	35	25	25		1	35	25	25	31	29	28	11	13	11	29	30	30	28	29	25	22	22	21	5	6	4	21	22	22	19	19	16	22	22	21	5	6	4	21	22	22	19	19	16	60.6	46.6	46.6	69.412
sp|P15374|UCHL3_HUMANUbiquitincarboxyl-terminalhydrolaseisozymeL3OS=HomosapiensOX=9606GN=UCHL3PE=1SV=1	sp|P15374|UCHL3_HUMANUbiquitincarboxyl-terminalhydrolaseisozymeL3OS=HomosapiensOX=9606GN=UCHL3PE=1SV=1	6	6	6		1	6	6	6	4	4	4	4	5	3	3	3	4	5	5	6	4	4	4	4	5	3	3	3	4	5	5	6	4	4	4	4	5	3	3	3	4	5	5	6	40	40	40	26.182
sp|P15428|PGDH_HUMAN15-hydroxyprostaglandindehydrogenase[NAD(+)]OS=HomosapiensOX=9606GN=HPGDPE=1SV=1	sp|P15428|PGDH_HUMAN15-hydroxyprostaglandindehydrogenase[NAD(+)]OS=HomosapiensOX=9606GN=HPGDPE=1SV=1	5	5	5		1	5	5	5	0	1	0	0	0	0	3	4	4	0	0	0	0	1	0	0	0	0	3	4	4	0	0	0	0	1	0	0	0	0	3	4	4	0	0	0	24.8	24.8	24.8	28.977
sp|P15498|VAV_HUMANProto-oncogenevavOS=HomosapiensOX=9606GN=VAV1PE=1SV=4	sp|P15498|VAV_HUMANProto-oncogenevavOS=HomosapiensOX=9606GN=VAV1PE=1SV=4	2	2	2		1	2	2	2	0	0	0	2	2	2	0	0	0	0	0	0	0	0	0	2	2	2	0	0	0	0	0	0	0	0	0	2	2	2	0	0	0	0	0	0	1.9	1.9	1.9	98.313
sp|P15529|MCP_HUMANMembranecofactorproteinOS=HomosapiensOX=9606GN=CD46PE=1SV=3	sp|P15529|MCP_HUMANMembranecofactorproteinOS=HomosapiensOX=9606GN=CD46PE=1SV=3	1	1	1		1	1	1	1	0	0	0	0	0	0	1	1	1	0	0	0	0	0	0	0	0	0	1	1	1	0	0	0	0	0	0	0	0	0	1	1	1	0	0	0	3.8	3.8	3.8	43.747
sp|P15531|NDKA_HUMANNucleosidediphosphatekinaseAOS=HomosapiensOX=9606GN=NME1PE=1SV=1	sp|P15531|NDKA_HUMANNucleosidediphosphatekinaseAOS=HomosapiensOX=9606GN=NME1PE=1SV=1	12	6	6		1	12	6	6	11	11	10	7	8	8	11	11	12	11	11	9	6	6	5	1	2	3	6	6	6	6	6	4	6	6	5	1	2	3	6	6	6	6	6	4	70.4	39.5	39.5	17.149
sp|P15559|NQO1_HUMANNAD(P)Hdehydrogenase[quinone]1OS=HomosapiensOX=9606GN=NQO1PE=1SV=1	sp|P15559|NQO1_HUMANNAD(P)Hdehydrogenase[quinone]1OS=HomosapiensOX=9606GN=NQO1PE=1SV=1	18	18	18		1	18	18	18	16	16	16	2	1	1	18	18	18	18	17	18	16	16	16	2	1	1	18	18	18	18	17	18	16	16	16	2	1	1	18	18	18	18	17	18	50.4	50.4	50.4	30.867
sp|P15586|GNS_HUMANN-acetylglucosamine-6-sulfataseOS=HomosapiensOX=9606GN=GNSPE=1SV=3	sp|P15586|GNS_HUMANN-acetylglucosamine-6-sulfataseOS=HomosapiensOX=9606GN=GNSPE=1SV=3	10	10	10		1	10	10	10	5	4	5	2	1	3	6	6	5	8	8	8	5	4	5	2	1	3	6	6	5	8	8	8	5	4	5	2	1	3	6	6	5	8	8	8	27.2	27.2	27.2	62.081
sp|P15880|RS2_HUMAN40SribosomalproteinS2OS=HomosapiensOX=9606GN=RPS2PE=1SV=2	sp|P15880|RS2_HUMAN40SribosomalproteinS2OS=HomosapiensOX=9606GN=RPS2PE=1SV=2	17	17	17		1	17	17	17	11	9	11	12	12	12	13	14	14	13	12	15	11	9	11	12	12	12	13	14	14	13	12	15	11	9	11	12	12	12	13	14	14	13	12	15	56	56	56	31.324
sp|P15924|DESP_HUMANDesmoplakinOS=HomosapiensOX=9606GN=DSPPE=1SV=3	sp|P15924|DESP_HUMANDesmoplakinOS=HomosapiensOX=9606GN=DSPPE=1SV=3	21	21	21		1	21	21	21	6	4	2	2	2	1	15	18	14	0	0	1	6	4	2	2	2	1	15	18	14	0	0	1	6	4	2	2	2	1	15	18	14	0	0	1	11.6	11.6	11.6	331.77
sp|P15927|RFA2_HUMANReplicationproteinA32kDasubunitOS=HomosapiensOX=9606GN=RPA2PE=1SV=1	sp|P15927|RFA2_HUMANReplicationproteinA32kDasubunitOS=HomosapiensOX=9606GN=RPA2PE=1SV=1	5	5	5		1	5	5	5	5	4	5	0	0	0	5	3	4	4	5	3	5	4	5	0	0	0	5	3	4	4	5	3	5	4	5	0	0	0	5	3	4	4	5	3	31.9	31.9	31.9	29.247
sp|P16070|CD44_HUMANCD44antigenOS=HomosapiensOX=9606GN=CD44PE=1SV=3	sp|P16070|CD44_HUMANCD44antigenOS=HomosapiensOX=9606GN=CD44PE=1SV=3	10	10	10		1	10	10	10	9	8	7	1	0	2	8	6	8	8	7	5	9	8	7	1	0	2	8	6	8	8	7	5	9	8	7	1	0	2	8	6	8	8	7	5	13.2	13.2	13.2	81.537
sp|P16083|NQO2_HUMANRibosyldihydronicotinamidedehydrogenase[quinone]OS=HomosapiensOX=9606GN=NQO2PE=1SV=5	sp|P16083|NQO2_HUMANRibosyldihydronicotinamidedehydrogenase[quinone]OS=HomosapiensOX=9606GN=NQO2PE=1SV=5	4	4	4		1	4	4	4	1	0	1	0	0	1	3	4	3	3	3	2	1	0	1	0	0	1	3	4	3	3	3	2	1	0	1	0	0	1	3	4	3	3	3	2	32	32	32	25.918
sp|P16144|ITB4_HUMANIntegrinbeta-4OS=HomosapiensOX=9606GN=ITGB4PE=1SV=5	sp|P16144|ITB4_HUMANIntegrinbeta-4OS=HomosapiensOX=9606GN=ITGB4PE=1SV=5	23	23	23		1	23	23	23	21	20	19	1	1	1	16	13	14	10	11	11	21	20	19	1	1	1	16	13	14	10	11	11	21	20	19	1	1	1	16	13	14	10	11	11	20.4	20.4	20.4	202.16
sp|P16152|CBR1_HUMANCarbonylreductase[NADPH]1OS=HomosapiensOX=9606GN=CBR1PE=1SV=3	sp|P16152|CBR1_HUMANCarbonylreductase[NADPH]1OS=HomosapiensOX=9606GN=CBR1PE=1SV=3	15	15	13		1	15	15	13	11	8	10	1	1	1	15	14	15	3	2	2	11	8	10	1	1	1	15	14	15	3	2	2	9	6	8	1	0	1	13	12	13	1	0	0	65.7	65.7	55.2	30.375
sp|P16157|ANK1_HUMANAnkyrin-1OS=HomosapiensOX=9606GN=ANK1PE=1SV=3	sp|P16157|ANK1_HUMANAnkyrin-1OS=HomosapiensOX=9606GN=ANK1PE=1SV=3	2	2	2		1	2	2	2	0	0	0	0	0	0	0	0	0	2	1	1	0	0	0	0	0	0	0	0	0	2	1	1	0	0	0	0	0	0	0	0	0	2	1	1	1.7	1.7	1.7	206.26
sp|P16219|ACADS_HUMANShort-chainspecificacyl-CoAdehydrogenase,mitochondrialOS=HomosapiensOX=9606GN=ACADSPE=1SV=1	sp|P16219|ACADS_HUMANShort-chainspecificacyl-CoAdehydrogenase,mitochondrialOS=HomosapiensOX=9606GN=ACADSPE=1SV=1	4	4	4		1	4	4	4	2	3	3	4	4	4	3	2	1	3	2	2	2	3	3	4	4	4	3	2	1	3	2	2	2	3	3	4	4	4	3	2	1	3	2	2	10.7	10.7	10.7	44.297
sp|P16278|BGAL_HUMANBeta-galactosidaseOS=HomosapiensOX=9606GN=GLB1PE=1SV=2	sp|P16278|BGAL_HUMANBeta-galactosidaseOS=HomosapiensOX=9606GN=GLB1PE=1SV=2	10	10	10		1	10	10	10	1	1	1	1	1	0	7	8	9	9	8	8	1	1	1	1	1	0	7	8	9	9	8	8	1	1	1	1	1	0	7	8	9	9	8	8	21.4	21.4	21.4	76.074
sp|P16298|PP2BB_HUMANSerine/threonine-proteinphosphatase2BcatalyticsubunitbetaisoformOS=HomosapiensOX=9606GN=PPP3CBPE=1SV=2;sp|P48454|PP2BC_HUMANSerine/threonine-proteinphosphatase2BcatalyticsubunitgammaisoformOS=HomosapiensOX=9606GN=PPP3CCPE=1SV=3	sp|P16298|PP2BB_HUMANSerine/threonine-proteinphosphatase2BcatalyticsubunitbetaisoformOS=HomosapiensOX=9606GN=PPP3CBPE=1SV=2	7;2	7;2	3;0		2	7	7	3	6	5	6	6	7	6	4	5	5	4	5	4	6	5	6	6	7	6	4	5	5	4	5	4	2	1	2	3	3	2	0	1	1	0	1	0	15.8	15.8	6.9	59.024
sp|P16401|H15_HUMANHistoneH1.5OS=HomosapiensOX=9606GN=H1-5PE=1SV=3	sp|P16401|H15_HUMANHistoneH1.5OS=HomosapiensOX=9606GN=H1-5PE=1SV=3	6	4	4		1	6	4	4	0	0	1	5	4	5	2	2	1	2	4	2	0	0	1	3	2	3	0	0	0	1	2	2	0	0	1	3	2	3	0	0	0	1	2	2	26.5	19.5	19.5	22.58
sp|P16402|H13_HUMANHistoneH1.3OS=HomosapiensOX=9606GN=H1-3PE=1SV=2	sp|P16402|H13_HUMANHistoneH1.3OS=HomosapiensOX=9606GN=H1-3PE=1SV=2	9	1	1		1	9	1	1	0	1	1	8	7	8	6	5	6	2	3	1	0	0	0	0	0	0	1	1	1	0	0	0	0	0	0	0	0	0	1	1	1	0	0	0	31.7	7.2	7.2	22.35
sp|P16403|H12_HUMANHistoneH1.2OS=HomosapiensOX=9606GN=H1-2PE=1SV=2;sp|Q02539|H11_HUMANHistoneH1.1OS=HomosapiensOX=9606GN=H1-1PE=1SV=3;sp|P22492|H1T_HUMANHistoneH1tOS=HomosapiensOX=9606GN=H1-6PE=2SV=4	sp|P16403|H12_HUMANHistoneH1.2OS=HomosapiensOX=9606GN=H1-2PE=1SV=2	11;4;3	11;4;3	3;0;0		3	11	11	3	1	2	2	8	7	8	7	6	7	4	5	2	1	2	2	8	7	8	7	6	7	4	5	2	1	1	1	0	0	0	2	2	2	2	2	1	35.2	35.2	9.9	21.364
sp|P16435|NCPR_HUMANNADPH--cytochromeP450reductaseOS=HomosapiensOX=9606GN=PORPE=1SV=2	sp|P16435|NCPR_HUMANNADPH--cytochromeP450reductaseOS=HomosapiensOX=9606GN=PORPE=1SV=2	24	24	24		1	24	24	24	13	15	13	9	9	9	19	20	21	20	20	22	13	15	13	9	9	9	19	20	21	20	20	22	13	15	13	9	9	9	19	20	21	20	20	22	45.2	45.2	45.2	76.689
sp|P16455|MGMT_HUMANMethylated-DNA--protein-cysteinemethyltransferaseOS=HomosapiensOX=9606GN=MGMTPE=1SV=1	sp|P16455|MGMT_HUMANMethylated-DNA--protein-cysteinemethyltransferaseOS=HomosapiensOX=9606GN=MGMTPE=1SV=1	2	2	2		1	2	2	2	0	0	0	1	1	0	0	1	1	2	1	1	0	0	0	1	1	0	0	1	1	2	1	1	0	0	0	1	1	0	0	1	1	2	1	1	17.4	17.4	17.4	21.646
sp|P16615|AT2A2_HUMANSarcoplasmic/endoplasmicreticulumcalciumATPase2OS=HomosapiensOX=9606GN=ATP2A2PE=1SV=1;sp|O14983|AT2A1_HUMANSarcoplasmic/endoplasmicreticulumcalciumATPase1OS=HomosapiensOX=9606GN=ATP2A1PE=1SV=1;sp|Q93084|AT2A3_HUMANSarcoplasmic/endoplasmicreticulumcalciumATPase3OS=HomosapiensOX=9606GN=ATP2A3PE=1SV=2	sp|P16615|AT2A2_HUMANSarcoplasmic/endoplasmicreticulumcalciumATPase2OS=HomosapiensOX=9606GN=ATP2A2PE=1SV=1	30;10;6	30;10;6	30;10;6		3	30	30	30	14	13	13	17	17	18	28	25	26	25	22	25	14	13	13	17	17	18	28	25	26	25	22	25	14	13	13	17	17	18	28	25	26	25	22	25	35.2	35.2	35.2	114.76
sp|P16885|PLCG2_HUMAN1-phosphatidylinositol4,5-bisphosphatephosphodiesterasegamma-2OS=HomosapiensOX=9606GN=PLCG2PE=1SV=4	sp|P16885|PLCG2_HUMAN1-phosphatidylinositol4,5-bisphosphatephosphodiesterasegamma-2OS=HomosapiensOX=9606GN=PLCG2PE=1SV=4	11	11	11		1	11	11	11	1	0	0	9	11	10	1	1	1	0	0	0	1	0	0	9	11	10	1	1	1	0	0	0	1	0	0	9	11	10	1	1	1	0	0	0	11.9	11.9	11.9	147.87
sp|P16930|FAAA_HUMANFumarylacetoacetaseOS=HomosapiensOX=9606GN=FAHPE=1SV=2	sp|P16930|FAAA_HUMANFumarylacetoacetaseOS=HomosapiensOX=9606GN=FAHPE=1SV=2	4	4	4		1	4	4	4	4	3	3	0	0	0	3	3	3	3	3	2	4	3	3	0	0	0	3	3	3	3	3	2	4	3	3	0	0	0	3	3	3	3	3	2	11	11	11	46.374
sp|P16949|STMN1_HUMANStathminOS=HomosapiensOX=9606GN=STMN1PE=1SV=3;sp|Q93045|STMN2_HUMANStathmin-2OS=HomosapiensOX=9606GN=STMN2PE=1SV=3;sp|Q9NZ72|STMN3_HUMANStathmin-3OS=HomosapiensOX=9606GN=STMN3PE=1SV=3;REV__sp|P36956|SRBP1_HUMANSterolregulatoryelement-bindingprotein1OS=HomosapiensOX=9606GN=SREBF1PE=1SV=2	sp|P16949|STMN1_HUMANStathminOS=HomosapiensOX=9606GN=STMN1PE=1SV=3	8;3;1;1	8;3;1;1	7;2;0;0		4	8	8	7	7	8	7	2	3	3	3	7	5	7	4	6	7	8	7	2	3	3	3	7	5	7	4	6	7	7	6	1	2	2	3	7	5	7	4	6	41.6	41.6	36.9	17.302
sp|P16989|YBOX3_HUMANY-box-bindingprotein3OS=HomosapiensOX=9606GN=YBX3PE=1SV=4	sp|P16989|YBOX3_HUMANY-box-bindingprotein3OS=HomosapiensOX=9606GN=YBX3PE=1SV=4	15	9	9		1	15	9	9	11	10	12	6	7	7	10	11	13	10	12	12	6	6	8	1	2	2	6	7	8	6	7	7	6	6	8	1	2	2	6	7	8	6	7	7	60.5	51.1	51.1	40.089
sp|P17050|NAGAB_HUMANAlpha-N-acetylgalactosaminidaseOS=HomosapiensOX=9606GN=NAGAPE=1SV=2	sp|P17050|NAGAB_HUMANAlpha-N-acetylgalactosaminidaseOS=HomosapiensOX=9606GN=NAGAPE=1SV=2	4	4	4		1	4	4	4	2	2	1	0	1	1	3	1	2	3	3	4	2	2	1	0	1	1	3	1	2	3	3	4	2	2	1	0	1	1	3	1	2	3	3	4	10.7	10.7	10.7	46.564
sp|P17066|HSP76_HUMANHeatshock70kDaprotein6OS=HomosapiensOX=9606GN=HSPA6PE=1SV=2;sp|P48741|HSP77_HUMANPutativeheatshock70kDaprotein7OS=HomosapiensOX=9606GN=HSPA7PE=5SV=2	sp|P17066|HSP76_HUMANHeatshock70kDaprotein6OS=HomosapiensOX=9606GN=HSPA6PE=1SV=2;sp|P48741|HSP77_HUMANPutativeheatshock70kDaprotein7OS=HomosapiensOX=9606GN=HSPA7PE=5SV=2	11;6	1;1	1;1	;	2	11	1	1	10	11	10	5	6	5	10	10	10	9	10	10	1	1	1	1	1	1	1	1	1	1	1	1	1	1	1	1	1	1	1	1	1	1	1	1	15.2	1.7	1.7	71.027
sp|P17096|HMGA1_HUMANHighmobilitygroupproteinHMG-I/HMG-YOS=HomosapiensOX=9606GN=HMGA1PE=1SV=3	sp|P17096|HMGA1_HUMANHighmobilitygroupproteinHMG-I/HMG-YOS=HomosapiensOX=9606GN=HMGA1PE=1SV=3	2	2	2		1	2	2	2	0	2	1	1	1	0	2	2	2	2	2	2	0	2	1	1	1	0	2	2	2	2	2	2	0	2	1	1	1	0	2	2	2	2	2	2	23.4	23.4	23.4	11.676
sp|P17152|TMM11_HUMANTransmembraneprotein11,mitochondrialOS=HomosapiensOX=9606GN=TMEM11PE=1SV=1	sp|P17152|TMM11_HUMANTransmembraneprotein11,mitochondrialOS=HomosapiensOX=9606GN=TMEM11PE=1SV=1	3	3	3		1	3	3	3	2	2	1	3	3	2	2	2	1	3	2	2	2	2	1	3	3	2	2	2	1	3	2	2	2	2	1	3	3	2	2	2	1	3	2	2	17.7	17.7	17.7	21.541
sp|P17174|AATC_HUMANAspartateaminotransferase,cytoplasmicOS=HomosapiensOX=9606GN=GOT1PE=1SV=3	sp|P17174|AATC_HUMANAspartateaminotransferase,cytoplasmicOS=HomosapiensOX=9606GN=GOT1PE=1SV=3	21	21	21		1	21	21	21	13	10	13	8	8	9	17	18	21	17	17	18	13	10	13	8	8	9	17	18	21	17	17	18	13	10	13	8	8	9	17	18	21	17	17	18	64.6	64.6	64.6	46.247
sp|P17252|KPCA_HUMANProteinkinaseCalphatypeOS=HomosapiensOX=9606GN=PRKCAPE=1SV=4;sp|P05771|KPCB_HUMANProteinkinaseCbetatypeOS=HomosapiensOX=9606GN=PRKCBPE=1SV=4;sp|P05129|KPCG_HUMANProteinkinaseCgammatypeOS=HomosapiensOX=9606GN=PRKCGPE=1SV=3	sp|P17252|KPCA_HUMANProteinkinaseCalphatypeOS=HomosapiensOX=9606GN=PRKCAPE=1SV=4	10;3;1	10;3;1	10;3;1		3	10	10	10	3	4	4	0	0	0	6	7	6	6	7	6	3	4	4	0	0	0	6	7	6	6	7	6	3	4	4	0	0	0	6	7	6	6	7	6	21.6	21.6	21.6	76.749
sp|P17301|ITA2_HUMANIntegrinalpha-2OS=HomosapiensOX=9606GN=ITGA2PE=1SV=1	sp|P17301|ITA2_HUMANIntegrinalpha-2OS=HomosapiensOX=9606GN=ITGA2PE=1SV=1	11	11	11		1	11	11	11	3	3	3	0	0	0	9	9	8	5	3	7	3	3	3	0	0	0	9	9	8	5	3	7	3	3	3	0	0	0	9	9	8	5	3	7	14.6	14.6	14.6	129.29
sp|P17302|CXA1_HUMANGapjunctionalpha-1proteinOS=HomosapiensOX=9606GN=GJA1PE=1SV=2	sp|P17302|CXA1_HUMANGapjunctionalpha-1proteinOS=HomosapiensOX=9606GN=GJA1PE=1SV=2	6	6	6		1	6	6	6	0	1	0	0	0	0	1	0	1	6	2	4	0	1	0	0	0	0	1	0	1	6	2	4	0	1	0	0	0	0	1	0	1	6	2	4	29.3	29.3	29.3	43.008
sp|P17405|ASM_HUMANSphingomyelinphosphodiesteraseOS=HomosapiensOX=9606GN=SMPD1PE=1SV=5	sp|P17405|ASM_HUMANSphingomyelinphosphodiesteraseOS=HomosapiensOX=9606GN=SMPD1PE=1SV=5	3	3	3		1	3	3	3	1	0	1	1	1	0	0	1	0	3	3	3	1	0	1	1	1	0	0	1	0	3	3	3	1	0	1	1	1	0	0	1	0	3	3	3	5.5	5.5	5.5	69.935
sp|P17480|UBF1_HUMANNucleolartranscriptionfactor1OS=HomosapiensOX=9606GN=UBTFPE=1SV=1	sp|P17480|UBF1_HUMANNucleolartranscriptionfactor1OS=HomosapiensOX=9606GN=UBTFPE=1SV=1	8	8	8		1	8	8	8	5	5	5	3	5	4	7	7	6	5	4	6	5	5	5	3	5	4	7	7	6	5	4	6	5	5	5	3	5	4	7	7	6	5	4	6	13.9	13.9	13.9	89.405
sp|P17568|NDUB7_HUMANNADHdehydrogenase[ubiquinone]1betasubcomplexsubunit7OS=HomosapiensOX=9606GN=NDUFB7PE=1SV=4	sp|P17568|NDUB7_HUMANNADHdehydrogenase[ubiquinone]1betasubcomplexsubunit7OS=HomosapiensOX=9606GN=NDUFB7PE=1SV=4	1	1	1		1	1	1	1	0	0	0	0	0	0	1	0	0	0	0	0	0	0	0	0	0	0	1	0	0	0	0	0	0	0	0	0	0	0	1	0	0	0	0	0	10.9	10.9	10.9	16.402
sp|P17612|KAPCA_HUMANcAMP-dependentproteinkinasecatalyticsubunitalphaOS=HomosapiensOX=9606GN=PRKACAPE=1SV=2	sp|P17612|KAPCA_HUMANcAMP-dependentproteinkinasecatalyticsubunitalphaOS=HomosapiensOX=9606GN=PRKACAPE=1SV=2	10	10	3		1	10	10	3	6	7	7	5	5	7	5	6	4	9	7	8	6	7	7	5	5	7	5	6	4	9	7	8	1	1	1	1	1	1	1	1	2	3	2	2	33.6	33.6	12.3	40.589
sp|P17655|CAN2_HUMANCalpain-2catalyticsubunitOS=HomosapiensOX=9606GN=CAPN2PE=1SV=6	sp|P17655|CAN2_HUMANCalpain-2catalyticsubunitOS=HomosapiensOX=9606GN=CAPN2PE=1SV=6	29	29	29		1	29	29	29	17	17	16	9	5	6	21	25	23	23	25	24	17	17	16	9	5	6	21	25	23	23	25	24	17	17	16	9	5	6	21	25	23	23	25	24	52.7	52.7	52.7	79.994
sp|P17812|PYRG1_HUMANCTPsynthase1OS=HomosapiensOX=9606GN=CTPS1PE=1SV=2	sp|P17812|PYRG1_HUMANCTPsynthase1OS=HomosapiensOX=9606GN=CTPS1PE=1SV=2	22	22	21		1	22	22	21	17	16	16	12	9	12	21	19	20	20	19	19	17	16	16	12	9	12	21	19	20	20	19	19	16	15	15	11	8	11	20	18	19	19	18	18	48.9	48.9	46.5	66.69
sp|P17813|EGLN_HUMANEndoglinOS=HomosapiensOX=9606GN=ENGPE=1SV=2	sp|P17813|EGLN_HUMANEndoglinOS=HomosapiensOX=9606GN=ENGPE=1SV=2	2	2	2		1	2	2	2	1	1	1	0	0	0	0	0	0	2	1	1	1	1	1	0	0	0	0	0	0	2	1	1	1	1	1	0	0	0	0	0	0	2	1	1	4.7	4.7	4.7	70.577
sp|P17844|DDX5_HUMANProbableATP-dependentRNAhelicaseDDX5OS=HomosapiensOX=9606GN=DDX5PE=1SV=1	sp|P17844|DDX5_HUMANProbableATP-dependentRNAhelicaseDDX5OS=HomosapiensOX=9606GN=DDX5PE=1SV=1	29	29	23		1900-01-01	29	29	23	26	22	25	21	19	20	26	24	26	25	27	27	26	22	25	21	19	20	26	24	26	25	27	27	21	17	20	16	16	16	20	18	21	19	21	21	52.4	52.4	41.4	69.147
sp|P17858|PFKAL_HUMANATP-dependent6-phosphofructokinase,livertypeOS=HomosapiensOX=9606GN=PFKLPE=1SV=6	sp|P17858|PFKAL_HUMANATP-dependent6-phosphofructokinase,livertypeOS=HomosapiensOX=9606GN=PFKLPE=1SV=6	15	12	12		1	15	12	12	11	9	9	5	7	7	10	8	12	13	13	13	8	7	7	4	4	5	7	5	9	10	11	11	8	7	7	4	4	5	7	5	9	10	11	11	30.9	26.2	26.2	85.018
sp|P17931|LEG3_HUMANGalectin-3OS=HomosapiensOX=9606GN=LGALS3PE=1SV=5	sp|P17931|LEG3_HUMANGalectin-3OS=HomosapiensOX=9606GN=LGALS3PE=1SV=5	6	6	6		1	6	6	6	4	5	4	2	2	2	5	6	4	6	6	6	4	5	4	2	2	2	5	6	4	6	6	6	4	5	4	2	2	2	5	6	4	6	6	6	28.4	28.4	28.4	26.152
sp|P17980|PRS6A_HUMAN26Sproteasomeregulatorysubunit6AOS=HomosapiensOX=9606GN=PSMC3PE=1SV=3	sp|P17980|PRS6A_HUMAN26Sproteasomeregulatorysubunit6AOS=HomosapiensOX=9606GN=PSMC3PE=1SV=3	23	23	23		1	23	23	23	18	19	16	17	17	15	21	20	20	19	20	20	18	19	16	17	17	15	21	20	20	19	20	20	18	19	16	17	17	15	21	20	20	19	20	20	56.9	56.9	56.9	49.203
sp|P17987|TCPA_HUMANT-complexprotein1subunitalphaOS=HomosapiensOX=9606GN=TCP1PE=1SV=1	sp|P17987|TCPA_HUMANT-complexprotein1subunitalphaOS=HomosapiensOX=9606GN=TCP1PE=1SV=1	33	33	33		1	33	33	33	30	28	30	20	18	20	30	30	27	29	28	27	30	28	30	20	18	20	30	30	27	29	28	27	30	28	30	20	18	20	30	30	27	29	28	27	64.2	64.2	64.2	60.343
sp|P18031|PTN1_HUMANTyrosine-proteinphosphatasenon-receptortype1OS=HomosapiensOX=9606GN=PTPN1PE=1SV=1	sp|P18031|PTN1_HUMANTyrosine-proteinphosphatasenon-receptortype1OS=HomosapiensOX=9606GN=PTPN1PE=1SV=1	11	11	11		1	11	11	11	9	9	8	3	3	4	8	9	6	9	11	10	9	9	8	3	3	4	8	9	6	9	11	10	9	9	8	3	3	4	8	9	6	9	11	10	38.2	38.2	38.2	49.966
sp|P18065|IBP2_HUMANInsulin-likegrowthfactor-bindingprotein2OS=HomosapiensOX=9606GN=IGFBP2PE=1SV=2	sp|P18065|IBP2_HUMANInsulin-likegrowthfactor-bindingprotein2OS=HomosapiensOX=9606GN=IGFBP2PE=1SV=2	4	4	4		1	4	4	4	0	0	0	0	0	1	0	0	0	3	2	4	0	0	0	0	0	1	0	0	0	3	2	4	0	0	0	0	0	1	0	0	0	3	2	4	17.5	17.5	17.5	34.814
sp|P18074|ERCC2_HUMANGeneraltranscriptionandDNArepairfactorIIHhelicasesubunitXPDOS=HomosapiensOX=9606GN=ERCC2PE=1SV=1	sp|P18074|ERCC2_HUMANGeneraltranscriptionandDNArepairfactorIIHhelicasesubunitXPDOS=HomosapiensOX=9606GN=ERCC2PE=1SV=1	3	3	3		1	3	3	3	2	1	2	0	0	0	3	2	2	2	2	3	2	1	2	0	0	0	3	2	2	2	2	3	2	1	2	0	0	0	3	2	2	2	2	3	5.7	5.7	5.7	86.908
sp|P18077|RL35A_HUMAN60SribosomalproteinL35aOS=HomosapiensOX=9606GN=RPL35APE=1SV=2	sp|P18077|RL35A_HUMAN60SribosomalproteinL35aOS=HomosapiensOX=9606GN=RPL35APE=1SV=2	7	7	7		1	7	7	7	6	5	6	6	4	6	5	5	5	6	5	4	6	5	6	6	4	6	5	5	5	6	5	4	6	5	6	6	4	6	5	5	5	6	5	4	40	40	40	12.538
sp|P18084|ITB5_HUMANIntegrinbeta-5OS=HomosapiensOX=9606GN=ITGB5PE=1SV=1	sp|P18084|ITB5_HUMANIntegrinbeta-5OS=HomosapiensOX=9606GN=ITGB5PE=1SV=1	5	5	5		1	5	5	5	1	1	2	1	1	1	4	4	3	2	2	2	1	1	2	1	1	1	4	4	3	2	2	2	1	1	2	1	1	1	4	4	3	2	2	2	8.8	8.8	8.8	88.053
sp|P18085|ARF4_HUMANADP-ribosylationfactor4OS=HomosapiensOX=9606GN=ARF4PE=1SV=3	sp|P18085|ARF4_HUMANADP-ribosylationfactor4OS=HomosapiensOX=9606GN=ARF4PE=1SV=3	12	7	7		1	12	7	7	11	11	12	7	7	5	11	11	11	11	12	12	6	6	7	2	2	1	6	6	6	6	7	7	6	6	7	2	2	1	6	6	6	6	7	7	65.6	35.6	35.6	20.511
sp|P18124|RL7_HUMAN60SribosomalproteinL7OS=HomosapiensOX=9606GN=RPL7PE=1SV=1	sp|P18124|RL7_HUMAN60SribosomalproteinL7OS=HomosapiensOX=9606GN=RPL7PE=1SV=1	17	17	17		1	17	17	17	11	10	12	9	10	9	10	14	17	13	14	14	11	10	12	9	10	9	10	14	17	13	14	14	11	10	12	9	10	9	10	14	17	13	14	14	52	52	52	29.225
sp|P18206|VINC_HUMANVinculinOS=HomosapiensOX=9606GN=VCLPE=1SV=4	sp|P18206|VINC_HUMANVinculinOS=HomosapiensOX=9606GN=VCLPE=1SV=4	57	57	57		1	57	57	57	51	53	52	23	17	19	50	49	47	51	52	55	51	53	52	23	17	19	50	49	47	51	52	55	51	53	52	23	17	19	50	49	47	51	52	55	54.1	54.1	54.1	123.8
sp|P18283|GPX2_HUMANGlutathioneperoxidase2OS=HomosapiensOX=9606GN=GPX2PE=1SV=3	sp|P18283|GPX2_HUMANGlutathioneperoxidase2OS=HomosapiensOX=9606GN=GPX2PE=1SV=3	2	2	2		1	2	2	2	0	0	0	0	0	0	2	2	1	0	0	0	0	0	0	0	0	0	2	2	1	0	0	0	0	0	0	0	0	0	2	2	1	0	0	0	11.1	11.1	11.1	21.954
sp|P18583|SON_HUMANProteinSONOS=HomosapiensOX=9606GN=SONPE=1SV=4	sp|P18583|SON_HUMANProteinSONOS=HomosapiensOX=9606GN=SONPE=1SV=4	10	10	10		1	10	10	10	6	7	4	0	1	1	8	7	6	5	3	7	6	7	4	0	1	1	8	7	6	5	3	7	6	7	4	0	1	1	8	7	6	5	3	7	6.4	6.4	6.4	263.83
sp|P18615|NELFE_HUMANNegativeelongationfactorEOS=HomosapiensOX=9606GN=NELFEPE=1SV=3	sp|P18615|NELFE_HUMANNegativeelongationfactorEOS=HomosapiensOX=9606GN=NELFEPE=1SV=3	2	2	2		1	2	2	2	1	1	1	0	0	0	2	2	0	1	1	1	1	1	1	0	0	0	2	2	0	1	1	1	1	1	1	0	0	0	2	2	0	1	1	1	10	10	10	43.239
sp|P18621|RL17_HUMAN60SribosomalproteinL17OS=HomosapiensOX=9606GN=RPL17PE=1SV=3	sp|P18621|RL17_HUMAN60SribosomalproteinL17OS=HomosapiensOX=9606GN=RPL17PE=1SV=3	9	9	9		1	9	9	9	7	7	7	7	9	9	8	8	9	7	6	7	7	7	7	7	9	9	8	8	9	7	6	7	7	7	7	7	9	9	8	8	9	7	6	7	47.3	47.3	47.3	21.397
sp|P18669|PGAM1_HUMANPhosphoglyceratemutase1OS=HomosapiensOX=9606GN=PGAM1PE=1SV=2;sp|Q8N0Y7|PGAM4_HUMANProbablephosphoglyceratemutase4OS=HomosapiensOX=9606GN=PGAM4PE=3SV=1;sp|P15259|PGAM2_HUMANPhosphoglyceratemutase2OS=HomosapiensOX=9606GN=PGAM2PE=1SV=3	sp|P18669|PGAM1_HUMANPhosphoglyceratemutase1OS=HomosapiensOX=9606GN=PGAM1PE=1SV=2	20;7;6	20;7;6	20;7;6		3	20	20	20	19	19	18	18	15	16	19	19	18	19	19	18	19	19	18	18	15	16	19	19	18	19	19	18	19	19	18	18	15	16	19	19	18	19	19	18	79.5	79.5	79.5	28.804
sp|P18754|RCC1_HUMANRegulatorofchromosomecondensationOS=HomosapiensOX=9606GN=RCC1PE=1SV=1	sp|P18754|RCC1_HUMANRegulatorofchromosomecondensationOS=HomosapiensOX=9606GN=RCC1PE=1SV=1	12	12	12		1	12	12	12	8	9	8	4	3	3	12	11	10	11	11	10	8	9	8	4	3	3	12	11	10	11	11	10	8	9	8	4	3	3	12	11	10	11	11	10	49.2	49.2	49.2	44.969
sp|P18827|SDC1_HUMANSyndecan-1OS=HomosapiensOX=9606GN=SDC1PE=1SV=3	sp|P18827|SDC1_HUMANSyndecan-1OS=HomosapiensOX=9606GN=SDC1PE=1SV=3	2	2	2		1	2	2	2	1	0	0	0	0	0	0	0	0	1	1	0	1	0	0	0	0	0	0	0	0	1	1	0	1	0	0	0	0	0	0	0	0	1	1	0	6.5	6.5	6.5	32.461
sp|P18858|DNLI1_HUMANDNAligase1OS=HomosapiensOX=9606GN=LIG1PE=1SV=1	sp|P18858|DNLI1_HUMANDNAligase1OS=HomosapiensOX=9606GN=LIG1PE=1SV=1	18	18	18		1	18	18	18	5	6	6	6	8	8	13	11	10	12	15	13	5	6	6	6	8	8	13	11	10	12	15	13	5	6	6	6	8	8	13	11	10	12	15	13	26.9	26.9	26.9	101.73
sp|P18859|ATP5J_HUMANATPsynthase-couplingfactor6,mitochondrialOS=HomosapiensOX=9606GN=ATP5PFPE=1SV=1	sp|P18859|ATP5J_HUMANATPsynthase-couplingfactor6,mitochondrialOS=HomosapiensOX=9606GN=ATP5PFPE=1SV=1	1	1	1		1	1	1	1	0	0	0	0	0	0	0	1	0	0	1	1	0	0	0	0	0	0	0	1	0	0	1	1	0	0	0	0	0	0	0	1	0	0	1	1	17.6	17.6	17.6	12.587
sp|P18887|XRCC1_HUMANDNArepairproteinXRCC1OS=HomosapiensOX=9606GN=XRCC1PE=1SV=2	sp|P18887|XRCC1_HUMANDNArepairproteinXRCC1OS=HomosapiensOX=9606GN=XRCC1PE=1SV=2	2	2	2		1	2	2	2	0	1	0	1	0	0	1	2	2	2	2	1	0	1	0	1	0	0	1	2	2	2	2	1	0	1	0	1	0	0	1	2	2	2	2	1	4.6	4.6	4.6	69.476
sp|P19022|CADH2_HUMANCadherin-2OS=HomosapiensOX=9606GN=CDH2PE=1SV=4;sp|P55283|CADH4_HUMANCadherin-4OS=HomosapiensOX=9606GN=CDH4PE=2SV=2	sp|P19022|CADH2_HUMANCadherin-2OS=HomosapiensOX=9606GN=CDH2PE=1SV=4	7;1	7;1	7;1		2	7	7	7	4	3	2	1	1	1	2	2	2	4	7	7	4	3	2	1	1	1	2	2	2	4	7	7	4	3	2	1	1	1	2	2	2	4	7	7	12.9	12.9	12.9	99.808
sp|P19174|PLCG1_HUMAN1-phosphatidylinositol4,5-bisphosphatephosphodiesterasegamma-1OS=HomosapiensOX=9606GN=PLCG1PE=1SV=1	sp|P19174|PLCG1_HUMAN1-phosphatidylinositol4,5-bisphosphatephosphodiesterasegamma-1OS=HomosapiensOX=9606GN=PLCG1PE=1SV=1	4	4	4		1	4	4	4	1	1	1	0	1	0	1	2	1	4	3	3	1	1	1	0	1	0	1	2	1	4	3	3	1	1	1	0	1	0	1	2	1	4	3	3	6	6	6	148.53
sp|P19256|LFA3_HUMANLymphocytefunction-associatedantigen3OS=HomosapiensOX=9606GN=CD58PE=1SV=1	sp|P19256|LFA3_HUMANLymphocytefunction-associatedantigen3OS=HomosapiensOX=9606GN=CD58PE=1SV=1	2	2	2		1	2	2	2	1	1	1	0	1	1	0	0	0	2	1	1	1	1	1	0	1	1	0	0	0	2	1	1	1	1	1	0	1	1	0	0	0	2	1	1	4.8	4.8	4.8	28.147
sp|P19338|NUCL_HUMANNucleolinOS=HomosapiensOX=9606GN=NCLPE=1SV=3	sp|P19338|NUCL_HUMANNucleolinOS=HomosapiensOX=9606GN=NCLPE=1SV=3	38	38	38		1	38	38	38	27	30	33	15	15	13	31	34	29	35	33	32	27	30	33	15	15	13	31	34	29	35	33	32	27	30	33	15	15	13	31	34	29	35	33	32	42	42	42	76.613
sp|P19367|HXK1_HUMANHexokinase-1OS=HomosapiensOX=9606GN=HK1PE=1SV=3	sp|P19367|HXK1_HUMANHexokinase-1OS=HomosapiensOX=9606GN=HK1PE=1SV=3	36	36	29		1	36	36	29	20	21	18	13	14	11	23	22	23	31	33	32	20	21	18	13	14	11	23	22	23	31	33	32	14	15	11	6	7	4	16	15	17	24	26	25	40	40	34.1	102.48
sp|P19387|RPB3_HUMANDNA-directedRNApolymeraseIIsubunitRPB3OS=HomosapiensOX=9606GN=POLR2CPE=1SV=2	sp|P19387|RPB3_HUMANDNA-directedRNApolymeraseIIsubunitRPB3OS=HomosapiensOX=9606GN=POLR2CPE=1SV=2	5	5	5		1	5	5	5	3	2	3	2	2	1	4	4	4	4	5	4	3	2	3	2	2	1	4	4	4	4	5	4	3	2	3	2	2	1	4	4	4	4	5	4	33.1	33.1	33.1	31.441
sp|P19388|RPAB1_HUMANDNA-directedRNApolymerasesI,II,andIIIsubunitRPABC1OS=HomosapiensOX=9606GN=POLR2EPE=1SV=4	sp|P19388|RPAB1_HUMANDNA-directedRNApolymerasesI,II,andIIIsubunitRPABC1OS=HomosapiensOX=9606GN=POLR2EPE=1SV=4	3	3	3		1	3	3	3	2	2	2	1	1	2	3	3	2	3	1	3	2	2	2	1	1	2	3	3	2	3	1	3	2	2	2	1	1	2	3	3	2	3	1	3	27.6	27.6	27.6	24.551
sp|P19404|NDUV2_HUMANNADHdehydrogenase[ubiquinone]flavoprotein2,mitochondrialOS=HomosapiensOX=9606GN=NDUFV2PE=1SV=2	sp|P19404|NDUV2_HUMANNADHdehydrogenase[ubiquinone]flavoprotein2,mitochondrialOS=HomosapiensOX=9606GN=NDUFV2PE=1SV=2	5	5	5		1	5	5	5	2	2	2	1	0	0	5	5	4	4	3	4	2	2	2	1	0	0	5	5	4	4	3	4	2	2	2	1	0	0	5	5	4	4	3	4	26.9	26.9	26.9	27.391
sp|P36268|GGT2_HUMANInactiveglutathionehydrolase2OS=HomosapiensOX=9606GN=GGT2PE=1SV=3;sp|P19440|GGT1_HUMANGlutathionehydrolase1proenzymeOS=HomosapiensOX=9606GN=GGT1PE=1SV=2;sp|A6NGU5|GGT3_HUMANPutativeglutathionehydrolase3proenzymeOS=HomosapiensOX=9606GN=GGT3PPE=5SV=2	sp|P36268|GGT2_HUMANInactiveglutathionehydrolase2OS=HomosapiensOX=9606GN=GGT2PE=1SV=3;sp|P19440|GGT1_HUMANGlutathionehydrolase1proenzymeOS=HomosapiensOX=9606GN=GGT1PE=1SV=2;sp|A6NGU5|GGT3_HUMANPutativeglutathionehydrolase3proenzymeOS=HomosapiensOX=9606GN=GGT3PPE=5SV=2	2;2;1	2;2;1	2;2;1	;;	3	2	2	2	1	1	1	0	0	0	2	2	2	1	1	1	1	1	1	0	0	0	2	2	2	1	1	1	1	1	1	0	0	0	2	2	2	1	1	1	4.9	4.9	4.9	61.77
sp|P19525|E2AK2_HUMANInterferon-induced,double-strandedRNA-activatedproteinkinaseOS=HomosapiensOX=9606GN=EIF2AK2PE=1SV=2	sp|P19525|E2AK2_HUMANInterferon-induced,double-strandedRNA-activatedproteinkinaseOS=HomosapiensOX=9606GN=EIF2AK2PE=1SV=2	13	13	13		1	13	13	13	8	7	8	0	0	0	11	11	9	10	12	9	8	7	8	0	0	0	11	11	9	10	12	9	8	7	8	0	0	0	11	11	9	10	12	9	31.9	31.9	31.9	62.094
sp|P19623|SPEE_HUMANSpermidinesynthaseOS=HomosapiensOX=9606GN=SRMPE=1SV=1	sp|P19623|SPEE_HUMANSpermidinesynthaseOS=HomosapiensOX=9606GN=SRMPE=1SV=1	10	10	10		1	10	10	10	7	8	8	5	5	6	8	7	7	6	8	7	7	8	8	5	5	6	8	7	7	6	8	7	7	8	8	5	5	6	8	7	7	6	8	7	40.7	40.7	40.7	33.824
sp|P19784|CSK22_HUMANCaseinkinaseIIsubunitalpha'OS=HomosapiensOX=9606GN=CSNK2A2PE=1SV=1	sp|P19784|CSK22_HUMANCaseinkinaseIIsubunitalpha'OS=HomosapiensOX=9606GN=CSNK2A2PE=1SV=1	14	14	14		1	14	14	14	9	11	9	7	8	4	11	9	9	11	12	13	9	11	9	7	8	4	11	9	9	11	12	13	9	11	9	7	8	4	11	9	9	11	12	13	49.7	49.7	49.7	41.213
sp|P19838|NFKB1_HUMANNuclearfactorNF-kappa-Bp105subunitOS=HomosapiensOX=9606GN=NFKB1PE=1SV=2	sp|P19838|NFKB1_HUMANNuclearfactorNF-kappa-Bp105subunitOS=HomosapiensOX=9606GN=NFKB1PE=1SV=2	5	5	5		1	5	5	5	3	2	2	2	4	4	3	3	2	3	2	2	3	2	2	2	4	4	3	3	2	3	2	2	3	2	2	2	4	4	3	3	2	3	2	2	8.5	8.5	8.5	105.35
sp|P19878|NCF2_HUMANNeutrophilcytosolfactor2OS=HomosapiensOX=9606GN=NCF2PE=1SV=2	sp|P19878|NCF2_HUMANNeutrophilcytosolfactor2OS=HomosapiensOX=9606GN=NCF2PE=1SV=2	1	1	1		1	1	1	1	0	0	0	1	1	1	0	0	0	0	0	0	0	0	0	1	1	1	0	0	0	0	0	0	0	0	0	1	1	1	0	0	0	0	0	0	2.7	2.7	2.7	59.761
sp|P20020|AT2B1_HUMANPlasmamembranecalcium-transportingATPase1OS=HomosapiensOX=9606GN=ATP2B1PE=1SV=4;sp|Q16720|AT2B3_HUMANPlasmamembranecalcium-transportingATPase3OS=HomosapiensOX=9606GN=ATP2B3PE=1SV=3;sp|Q01814|AT2B2_HUMANPlasmamembranecalcium-transportingATPase2OS=HomosapiensOX=9606GN=ATP2B2PE=1SV=2	sp|P20020|AT2B1_HUMANPlasmamembranecalcium-transportingATPase1OS=HomosapiensOX=9606GN=ATP2B1PE=1SV=4	17;5;5	17;5;5	8;0;1		3	17	17	8	7	8	8	8	7	8	15	12	17	12	14	13	7	8	8	8	7	8	15	12	17	12	14	13	1	2	2	3	4	3	8	6	8	4	6	6	17.1	17.1	9.3	134.68
sp|P20042|IF2B_HUMANEukaryotictranslationinitiationfactor2subunit2OS=HomosapiensOX=9606GN=EIF2S2PE=1SV=2	sp|P20042|IF2B_HUMANEukaryotictranslationinitiationfactor2subunit2OS=HomosapiensOX=9606GN=EIF2S2PE=1SV=2	8	8	8		1	8	8	8	3	3	2	4	3	3	7	5	5	6	6	6	3	3	2	4	3	3	7	5	5	6	6	6	3	3	2	4	3	3	7	5	5	6	6	6	22.8	22.8	22.8	38.388
sp|P20073|ANXA7_HUMANAnnexinA7OS=HomosapiensOX=9606GN=ANXA7PE=1SV=3	sp|P20073|ANXA7_HUMANAnnexinA7OS=HomosapiensOX=9606GN=ANXA7PE=1SV=3	14	14	14		1	14	14	14	14	12	14	4	6	6	14	14	14	14	13	14	14	12	14	4	6	6	14	14	14	14	13	14	14	12	14	4	6	6	14	14	14	14	13	14	31.4	31.4	31.4	52.739
sp|P20248|CCNA2_HUMANCyclin-A2OS=HomosapiensOX=9606GN=CCNA2PE=1SV=2	sp|P20248|CCNA2_HUMANCyclin-A2OS=HomosapiensOX=9606GN=CCNA2PE=1SV=2	4	4	4		1	4	4	4	3	3	1	0	1	1	1	0	1	1	1	1	3	3	1	0	1	1	1	0	1	1	1	1	3	3	1	0	1	1	1	0	1	1	1	1	14.8	14.8	14.8	48.55
sp|P20290|BTF3_HUMANTranscriptionfactorBTF3OS=HomosapiensOX=9606GN=BTF3PE=1SV=1	sp|P20290|BTF3_HUMANTranscriptionfactorBTF3OS=HomosapiensOX=9606GN=BTF3PE=1SV=1	7	7	7		1	7	7	7	5	5	4	2	2	2	7	7	6	7	5	5	5	5	4	2	2	2	7	7	6	7	5	5	5	5	4	2	2	2	7	7	6	7	5	5	57.3	57.3	57.3	22.168
sp|P20338|RAB4A_HUMANRas-relatedproteinRab-4AOS=HomosapiensOX=9606GN=RAB4APE=1SV=3	sp|P20338|RAB4A_HUMANRas-relatedproteinRab-4AOS=HomosapiensOX=9606GN=RAB4APE=1SV=3	7	7	6		1	7	7	6	2	1	2	1	1	0	2	5	4	5	5	5	2	1	2	1	1	0	2	5	4	5	5	5	1	1	1	0	0	0	1	4	4	5	5	5	45	45	38.5	24.389
sp|P20339|RAB5A_HUMANRas-relatedproteinRab-5AOS=HomosapiensOX=9606GN=RAB5APE=1SV=2	sp|P20339|RAB5A_HUMANRas-relatedproteinRab-5AOS=HomosapiensOX=9606GN=RAB5APE=1SV=2	11	8	8		1	11	8	8	10	10	9	5	7	5	8	9	10	8	9	8	7	7	6	2	4	2	5	6	7	5	6	5	7	7	6	2	4	2	5	6	7	5	6	5	69.8	54.9	54.9	23.658
sp|P20340|RAB6A_HUMANRas-relatedproteinRab-6AOS=HomosapiensOX=9606GN=RAB6APE=1SV=3	sp|P20340|RAB6A_HUMANRas-relatedproteinRab-6AOS=HomosapiensOX=9606GN=RAB6APE=1SV=3	10	10	5		1	10	10	5	10	8	8	7	5	4	8	8	8	10	9	10	10	8	8	7	5	4	8	8	8	10	9	10	5	3	4	3	2	1	4	4	4	5	5	5	59.1	59.1	28.8	23.593
sp|P20618|PSB1_HUMANProteasomesubunitbetatype-1OS=HomosapiensOX=9606GN=PSMB1PE=1SV=2	sp|P20618|PSB1_HUMANProteasomesubunitbetatype-1OS=HomosapiensOX=9606GN=PSMB1PE=1SV=2	11	11	11		1	11	11	11	10	10	9	8	8	8	10	10	11	10	9	10	10	10	9	8	8	8	10	10	11	10	9	10	10	10	9	8	8	8	10	10	11	10	9	10	52.3	52.3	52.3	26.489
sp|P20645|MPRD_HUMANCation-dependentmannose-6-phosphatereceptorOS=HomosapiensOX=9606GN=M6PRPE=1SV=1	sp|P20645|MPRD_HUMANCation-dependentmannose-6-phosphatereceptorOS=HomosapiensOX=9606GN=M6PRPE=1SV=1	2	2	2		1	2	2	2	2	2	2	0	0	0	2	2	2	2	2	2	2	2	2	0	0	0	2	2	2	2	2	2	2	2	2	0	0	0	2	2	2	2	2	2	11.6	11.6	11.6	30.993
sp|P20674|COX5A_HUMANCytochromecoxidasesubunit5A,mitochondrialOS=HomosapiensOX=9606GN=COX5APE=1SV=2	sp|P20674|COX5A_HUMANCytochromecoxidasesubunit5A,mitochondrialOS=HomosapiensOX=9606GN=COX5APE=1SV=2	3	3	3		1	3	3	3	3	3	2	2	2	2	3	3	2	3	3	3	3	3	2	2	2	2	3	3	2	3	3	3	3	3	2	2	2	2	3	3	2	3	3	3	21.3	21.3	21.3	16.762
sp|P20700|LMNB1_HUMANLamin-B1OS=HomosapiensOX=9606GN=LMNB1PE=1SV=2	sp|P20700|LMNB1_HUMANLamin-B1OS=HomosapiensOX=9606GN=LMNB1PE=1SV=2	37	36	33		1	37	36	33	31	30	31	19	21	19	26	30	31	34	32	32	31	29	30	18	21	18	26	30	30	33	31	31	29	27	28	16	19	17	25	28	27	30	28	29	60.1	60.1	56.1	66.408
sp|P20810|ICAL_HUMANCalpastatinOS=HomosapiensOX=9606GN=CASTPE=1SV=4	sp|P20810|ICAL_HUMANCalpastatinOS=HomosapiensOX=9606GN=CASTPE=1SV=4	14	14	14		1	14	14	14	10	11	10	2	1	0	10	10	10	12	12	12	10	11	10	2	1	0	10	10	10	12	12	12	10	11	10	2	1	0	10	10	10	12	12	12	33.9	33.9	33.9	76.572
sp|P20839|IMDH1_HUMANInosine-5'-monophosphatedehydrogenase1OS=HomosapiensOX=9606GN=IMPDH1PE=1SV=2	sp|P20839|IMDH1_HUMANInosine-5'-monophosphatedehydrogenase1OS=HomosapiensOX=9606GN=IMPDH1PE=1SV=2	6	6	6		1	6	6	6	2	3	3	2	2	1	3	3	2	2	2	2	2	3	3	2	2	1	3	3	2	2	2	2	2	3	3	2	2	1	3	3	2	2	2	2	17.7	17.7	17.7	55.405
sp|P20936|RASA1_HUMANRasGTPase-activatingprotein1OS=HomosapiensOX=9606GN=RASA1PE=1SV=1	sp|P20936|RASA1_HUMANRasGTPase-activatingprotein1OS=HomosapiensOX=9606GN=RASA1PE=1SV=1	4	4	4		1	4	4	4	2	1	2	2	3	3	0	0	0	1	1	0	2	1	2	2	3	3	0	0	0	1	1	0	2	1	2	2	3	3	0	0	0	1	1	0	4.4	4.4	4.4	116.4
sp|P20962|PTMS_HUMANParathymosinOS=HomosapiensOX=9606GN=PTMSPE=1SV=2	sp|P20962|PTMS_HUMANParathymosinOS=HomosapiensOX=9606GN=PTMSPE=1SV=2	2	2	2		1	2	2	2	1	1	1	1	0	0	1	0	2	1	2	2	1	1	1	1	0	0	1	0	2	1	2	2	1	1	1	1	0	0	1	0	2	1	2	2	22.5	22.5	22.5	11.53
sp|Q9UQ88|CD11A_HUMANCyclin-dependentkinase11AOS=HomosapiensOX=9606GN=CDK11APE=1SV=4;sp|P21127|CD11B_HUMANCyclin-dependentkinase11BOS=HomosapiensOX=9606GN=CDK11BPE=1SV=4	sp|Q9UQ88|CD11A_HUMANCyclin-dependentkinase11AOS=HomosapiensOX=9606GN=CDK11APE=1SV=4;sp|P21127|CD11B_HUMANCyclin-dependentkinase11BOS=HomosapiensOX=9606GN=CDK11BPE=1SV=4	7;7	7;7	7;7	;	2	7	7	7	5	5	3	2	0	0	1	1	4	2	2	4	5	5	3	2	0	0	1	1	4	2	2	4	5	5	3	2	0	0	1	1	4	2	2	4	9.8	9.8	9.8	91.361
sp|P21266|GSTM3_HUMANGlutathioneS-transferaseMu3OS=HomosapiensOX=9606GN=GSTM3PE=1SV=3	sp|P21266|GSTM3_HUMANGlutathioneS-transferaseMu3OS=HomosapiensOX=9606GN=GSTM3PE=1SV=3	13	12	12		1	13	12	12	9	9	7	0	1	0	2	3	1	13	12	13	9	8	6	0	1	0	2	3	1	12	11	12	9	8	6	0	1	0	2	3	1	12	11	12	56.4	53.3	53.3	26.559
sp|P21281|VATB2_HUMANV-typeprotonATPasesubunitB,brainisoformOS=HomosapiensOX=9606GN=ATP6V1B2PE=1SV=3;sp|P15313|VATB1_HUMANV-typeprotonATPasesubunitB,kidneyisoformOS=HomosapiensOX=9606GN=ATP6V1B1PE=1SV=3	sp|P21281|VATB2_HUMANV-typeprotonATPasesubunitB,brainisoformOS=HomosapiensOX=9606GN=ATP6V1B2PE=1SV=3	19;6	19;6	19;6		2	19	19	19	13	10	12	14	14	16	11	12	10	14	12	12	13	10	12	14	14	16	11	12	10	14	12	12	13	10	12	14	14	16	11	12	10	14	12	12	50.7	50.7	50.7	56.5
sp|P21283|VATC1_HUMANV-typeprotonATPasesubunitC1OS=HomosapiensOX=9606GN=ATP6V1C1PE=1SV=4;sp|Q8NEY4|VATC2_HUMANV-typeprotonATPasesubunitC2OS=HomosapiensOX=9606GN=ATP6V1C2PE=1SV=2	sp|P21283|VATC1_HUMANV-typeprotonATPasesubunitC1OS=HomosapiensOX=9606GN=ATP6V1C1PE=1SV=4	11;1	11;1	11;1		2	11	11	11	3	5	4	10	9	8	8	8	9	7	5	5	3	5	4	10	9	8	8	8	9	7	5	5	3	5	4	10	9	8	8	8	9	7	5	5	40.1	40.1	40.1	43.941
sp|P21291|CSRP1_HUMANCysteineandglycine-richprotein1OS=HomosapiensOX=9606GN=CSRP1PE=1SV=3	sp|P21291|CSRP1_HUMANCysteineandglycine-richprotein1OS=HomosapiensOX=9606GN=CSRP1PE=1SV=3	8	8	8		1	8	8	8	3	4	3	2	2	1	7	7	7	4	4	4	3	4	3	2	2	1	7	7	7	4	4	4	3	4	3	2	2	1	7	7	7	4	4	4	51.3	51.3	51.3	20.567
sp|P21333|FLNA_HUMANFilamin-AOS=HomosapiensOX=9606GN=FLNAPE=1SV=4	sp|P21333|FLNA_HUMANFilamin-AOS=HomosapiensOX=9606GN=FLNAPE=1SV=4	137	137	126		1	137	137	126	115	114	116	52	45	50	126	126	122	133	133	132	115	114	116	52	45	50	126	126	122	133	133	132	107	107	107	46	40	49	115	117	114	122	122	121	68.5	68.5	66	280.74
sp|P21399|ACOC_HUMANCytoplasmicaconitatehydrataseOS=HomosapiensOX=9606GN=ACO1PE=1SV=3	sp|P21399|ACOC_HUMANCytoplasmicaconitatehydrataseOS=HomosapiensOX=9606GN=ACO1PE=1SV=3	20	20	20		1	20	20	20	7	8	6	2	3	2	19	18	18	16	14	16	7	8	6	2	3	2	19	18	18	16	14	16	7	8	6	2	3	2	19	18	18	16	14	16	30.1	30.1	30.1	98.398
sp|P21589|5NTD_HUMAN5'-nucleotidaseOS=HomosapiensOX=9606GN=NT5EPE=1SV=1	sp|P21589|5NTD_HUMAN5'-nucleotidaseOS=HomosapiensOX=9606GN=NT5EPE=1SV=1	4	4	4		1	4	4	4	4	3	4	0	0	0	2	2	3	0	0	0	4	3	4	0	0	0	2	2	3	0	0	0	4	3	4	0	0	0	2	2	3	0	0	0	9.2	9.2	9.2	63.367
sp|P21796|VDAC1_HUMANVoltage-dependentanion-selectivechannelprotein1OS=HomosapiensOX=9606GN=VDAC1PE=1SV=2	sp|P21796|VDAC1_HUMANVoltage-dependentanion-selectivechannelprotein1OS=HomosapiensOX=9606GN=VDAC1PE=1SV=2	24	24	24		1	24	24	24	20	21	20	18	17	15	20	20	21	24	24	22	20	21	20	18	17	15	20	20	21	24	24	22	20	21	20	18	17	15	20	20	21	24	24	22	89.4	89.4	89.4	30.772
sp|P21817|RYR1_HUMANRyanodinereceptor1OS=HomosapiensOX=9606GN=RYR1PE=1SV=3	sp|P21817|RYR1_HUMANRyanodinereceptor1OS=HomosapiensOX=9606GN=RYR1PE=1SV=3	2	2	2		1	2	2	2	2	2	2	1	1	1	2	2	1	1	1	1	2	2	2	1	1	1	2	2	1	1	1	1	2	2	2	1	1	1	2	2	1	1	1	1	0.6	0.6	0.6	565.17
sp|P21912|SDHB_HUMANSuccinatedehydrogenase[ubiquinone]iron-sulfursubunit,mitochondrialOS=HomosapiensOX=9606GN=SDHBPE=1SV=3	sp|P21912|SDHB_HUMANSuccinatedehydrogenase[ubiquinone]iron-sulfursubunit,mitochondrialOS=HomosapiensOX=9606GN=SDHBPE=1SV=3	9	9	9		1	9	9	9	4	6	6	4	5	5	8	7	6	7	5	6	4	6	6	4	5	5	8	7	6	7	5	6	4	6	6	4	5	5	8	7	6	7	5	6	32.9	32.9	32.9	31.629
sp|P21926|CD9_HUMANCD9antigenOS=HomosapiensOX=9606GN=CD9PE=1SV=4	sp|P21926|CD9_HUMANCD9antigenOS=HomosapiensOX=9606GN=CD9PE=1SV=4	4	4	4		1	4	4	4	0	0	1	0	0	0	3	3	2	4	3	3	0	0	1	0	0	0	3	3	2	4	3	3	0	0	1	0	0	0	3	3	2	4	3	3	20.6	20.6	20.6	25.416
sp|P21953|ODBB_HUMAN2-oxoisovaleratedehydrogenasesubunitbeta,mitochondrialOS=HomosapiensOX=9606GN=BCKDHBPE=1SV=2	sp|P21953|ODBB_HUMAN2-oxoisovaleratedehydrogenasesubunitbeta,mitochondrialOS=HomosapiensOX=9606GN=BCKDHBPE=1SV=2	3	3	3		1	3	3	3	1	2	2	2	3	3	1	2	1	1	2	2	1	2	2	2	3	3	1	2	1	1	2	2	1	2	2	2	3	3	1	2	1	1	2	2	15.1	15.1	15.1	43.122
sp|P21964|COMT_HUMANCatecholO-methyltransferaseOS=HomosapiensOX=9606GN=COMTPE=1SV=2	sp|P21964|COMT_HUMANCatecholO-methyltransferaseOS=HomosapiensOX=9606GN=COMTPE=1SV=2	6	6	6		1	6	6	6	0	1	1	1	1	1	6	4	4	4	4	6	0	1	1	1	1	1	6	4	4	4	4	6	0	1	1	1	1	1	6	4	4	4	4	6	46.5	46.5	46.5	30.037
sp|P21980|TGM2_HUMANProtein-glutaminegamma-glutamyltransferase2OS=HomosapiensOX=9606GN=TGM2PE=1SV=2;sp|O43548|TGM5_HUMANProtein-glutaminegamma-glutamyltransferase5OS=HomosapiensOX=9606GN=TGM5PE=1SV=4	sp|P21980|TGM2_HUMANProtein-glutaminegamma-glutamyltransferase2OS=HomosapiensOX=9606GN=TGM2PE=1SV=2	31;1	31;1	31;1		2	31	31	31	0	0	0	1	1	1	27	27	30	0	1	2	0	0	0	1	1	1	27	27	30	0	1	2	0	0	0	1	1	1	27	27	30	0	1	2	59.8	59.8	59.8	77.328
sp|P22033|MUTA_HUMANMethylmalonyl-CoAmutase,mitochondrialOS=HomosapiensOX=9606GN=MMUTPE=1SV=4	sp|P22033|MUTA_HUMANMethylmalonyl-CoAmutase,mitochondrialOS=HomosapiensOX=9606GN=MMUTPE=1SV=4	12	12	12		1	12	12	12	8	7	7	3	2	2	3	4	3	7	8	6	8	7	7	3	2	2	3	4	3	7	8	6	8	7	7	3	2	2	3	4	3	7	8	6	24.9	24.9	24.9	83.134
sp|P22059|OSBP1_HUMANOxysterol-bindingprotein1OS=HomosapiensOX=9606GN=OSBPPE=1SV=1;sp|Q969R2|OSBP2_HUMANOxysterol-bindingprotein2OS=HomosapiensOX=9606GN=OSBP2PE=1SV=2	sp|P22059|OSBP1_HUMANOxysterol-bindingprotein1OS=HomosapiensOX=9606GN=OSBPPE=1SV=1	12;1	12;1	12;1		2	12	12	12	9	9	7	5	4	3	8	8	7	7	6	8	9	9	7	5	4	3	8	8	7	7	6	8	9	9	7	5	4	3	8	8	7	7	6	8	25.7	25.7	25.7	89.42
sp|P22061|PIMT_HUMANProtein-L-isoaspartate(D-aspartate)O-methyltransferaseOS=HomosapiensOX=9606GN=PCMT1PE=1SV=4	sp|P22061|PIMT_HUMANProtein-L-isoaspartate(D-aspartate)O-methyltransferaseOS=HomosapiensOX=9606GN=PCMT1PE=1SV=4	8	8	8		1	8	8	8	8	7	7	2	1	1	7	6	7	6	6	5	8	7	7	2	1	1	7	6	7	6	6	5	8	7	7	2	1	1	7	6	7	6	6	5	52	52	52	24.636
sp|P22087|FBRL_HUMANrRNA2'-O-methyltransferasefibrillarinOS=HomosapiensOX=9606GN=FBLPE=1SV=2	sp|P22087|FBRL_HUMANrRNA2'-O-methyltransferasefibrillarinOS=HomosapiensOX=9606GN=FBLPE=1SV=2	13	13	12		1	13	13	12	9	10	10	11	10	11	12	10	10	13	12	12	9	10	10	11	10	11	12	10	10	13	12	12	8	9	9	10	9	10	11	9	9	12	11	11	51.4	51.4	48	33.784
sp|P22102|PUR2_HUMANTrifunctionalpurinebiosyntheticproteinadenosine-3OS=HomosapiensOX=9606GN=GARTPE=1SV=1	sp|P22102|PUR2_HUMANTrifunctionalpurinebiosyntheticproteinadenosine-3OS=HomosapiensOX=9606GN=GARTPE=1SV=1	32	32	32		1	32	32	32	19	22	20	5	4	3	28	26	28	25	28	28	19	22	20	5	4	3	28	26	28	25	28	28	19	22	20	5	4	3	28	26	28	25	28	28	48.9	48.9	48.9	107.77
sp|P22234|PUR6_HUMANMultifunctionalproteinADE2OS=HomosapiensOX=9606GN=PAICSPE=1SV=3	sp|P22234|PUR6_HUMANMultifunctionalproteinADE2OS=HomosapiensOX=9606GN=PAICSPE=1SV=3	28	28	28		1	28	28	28	24	26	25	12	13	13	16	18	22	18	17	18	24	26	25	12	13	13	16	18	22	18	17	18	24	26	25	12	13	13	16	18	22	18	17	18	58.8	58.8	58.8	47.079
sp|P22307|NLTP_HUMANNon-specificlipid-transferproteinOS=HomosapiensOX=9606GN=SCP2PE=1SV=2	sp|P22307|NLTP_HUMANNon-specificlipid-transferproteinOS=HomosapiensOX=9606GN=SCP2PE=1SV=2	9	9	9		1	9	9	9	2	2	2	1	2	3	4	7	6	5	5	6	2	2	2	1	2	3	4	7	6	5	5	6	2	2	2	1	2	3	4	7	6	5	5	6	29.1	29.1	29.1	58.993
sp|P22314|UBA1_HUMANUbiquitin-likemodifier-activatingenzyme1OS=HomosapiensOX=9606GN=UBA1PE=1SV=3	sp|P22314|UBA1_HUMANUbiquitin-likemodifier-activatingenzyme1OS=HomosapiensOX=9606GN=UBA1PE=1SV=3	49	49	49		1	49	49	49	35	35	36	23	24	23	41	44	42	45	46	42	35	35	36	23	24	23	41	44	42	45	46	42	35	35	36	23	24	23	41	44	42	45	46	42	61.5	61.5	61.5	117.85
sp|P22392|NDKB_HUMANNucleosidediphosphatekinaseBOS=HomosapiensOX=9606GN=NME2PE=1SV=1;sp|O60361|NDK8_HUMANPutativenucleosidediphosphatekinaseOS=HomosapiensOX=9606GN=NME2P1PE=5SV=1	sp|P22392|NDKB_HUMANNucleosidediphosphatekinaseBOS=HomosapiensOX=9606GN=NME2PE=1SV=1;sp|O60361|NDK8_HUMANPutativenucleosidediphosphatekinaseOS=HomosapiensOX=9606GN=NME2P1PE=5SV=1	15;8	15;8	9;5	;	2	15	15	9	12	12	11	11	12	9	12	12	14	12	12	10	12	12	11	11	12	9	12	12	14	12	12	10	7	7	6	5	6	4	7	7	8	7	7	5	84.2	84.2	53.3	17.298
sp|P22570|ADRO_HUMANNADPH:adrenodoxinoxidoreductase,mitochondrialOS=HomosapiensOX=9606GN=FDXRPE=1SV=3	sp|P22570|ADRO_HUMANNADPH:adrenodoxinoxidoreductase,mitochondrialOS=HomosapiensOX=9606GN=FDXRPE=1SV=3	18	18	18		1	18	18	18	8	9	9	1	2	1	15	13	15	14	17	17	8	9	9	1	2	1	15	13	15	14	17	17	8	9	9	1	2	1	15	13	15	14	17	17	45.4	45.4	45.4	53.836
sp|P22612|KAPCG_HUMANcAMP-dependentproteinkinasecatalyticsubunitgammaOS=HomosapiensOX=9606GN=PRKACGPE=1SV=3	sp|P22612|KAPCG_HUMANcAMP-dependentproteinkinasecatalyticsubunitgammaOS=HomosapiensOX=9606GN=PRKACGPE=1SV=3	2	1	1		1	2	1	1	2	1	0	0	0	0	0	0	0	1	1	2	1	1	0	0	0	0	0	0	0	1	1	1	1	1	0	0	0	0	0	0	0	1	1	1	9.4	6.8	6.8	40.434
sp|P22626|ROA2_HUMANHeterogeneousnuclearribonucleoproteinsA2/B1OS=HomosapiensOX=9606GN=HNRNPA2B1PE=1SV=2	sp|P22626|ROA2_HUMANHeterogeneousnuclearribonucleoproteinsA2/B1OS=HomosapiensOX=9606GN=HNRNPA2B1PE=1SV=2	31	31	30		1	31	31	30	24	26	26	26	26	21	28	28	29	29	29	29	24	26	26	26	26	21	28	28	29	29	29	29	23	25	25	25	25	21	27	28	28	28	28	29	74.2	74.2	74.2	37.429
sp|P22681|CBL_HUMANE3ubiquitin-proteinligaseCBLOS=HomosapiensOX=9606GN=CBLPE=1SV=2;sp|Q13191|CBLB_HUMANE3ubiquitin-proteinligaseCBL-BOS=HomosapiensOX=9606GN=CBLBPE=1SV=2	sp|P22681|CBL_HUMANE3ubiquitin-proteinligaseCBLOS=HomosapiensOX=9606GN=CBLPE=1SV=2	8;1	8;1	8;1		2	8	8	8	2	3	2	4	3	3	0	0	0	6	7	5	2	3	2	4	3	3	0	0	0	6	7	5	2	3	2	4	3	3	0	0	0	6	7	5	10.7	10.7	10.7	99.632
sp|P22692|IBP4_HUMANInsulin-likegrowthfactor-bindingprotein4OS=HomosapiensOX=9606GN=IGFBP4PE=1SV=2	sp|P22692|IBP4_HUMANInsulin-likegrowthfactor-bindingprotein4OS=HomosapiensOX=9606GN=IGFBP4PE=1SV=2	1	1	1		1	1	1	1	0	0	0	0	0	0	1	1	1	0	0	0	0	0	0	0	0	0	1	1	1	0	0	0	0	0	0	0	0	0	1	1	1	0	0	0	6.6	6.6	6.6	27.934
sp|P22694|KAPCB_HUMANcAMP-dependentproteinkinasecatalyticsubunitbetaOS=HomosapiensOX=9606GN=PRKACBPE=1SV=2	sp|P22694|KAPCB_HUMANcAMP-dependentproteinkinasecatalyticsubunitbetaOS=HomosapiensOX=9606GN=PRKACBPE=1SV=2	8	1	1		1	8	1	1	6	7	7	4	4	6	5	6	3	7	6	7	1	1	1	0	0	0	1	1	1	1	1	1	1	1	1	0	0	0	1	1	1	1	1	1	24.8	3.4	3.4	40.622
sp|P22695|QCR2_HUMANCytochromeb-c1complexsubunit2,mitochondrialOS=HomosapiensOX=9606GN=UQCRC2PE=1SV=3	sp|P22695|QCR2_HUMANCytochromeb-c1complexsubunit2,mitochondrialOS=HomosapiensOX=9606GN=UQCRC2PE=1SV=3	14	14	14		1	14	14	14	10	10	11	2	2	2	12	13	13	13	13	13	10	10	11	2	2	2	12	13	13	13	13	13	10	10	11	2	2	2	12	13	13	13	13	13	42.6	42.6	42.6	48.442
sp|P22830|HEMH_HUMANFerrochelatase,mitochondrialOS=HomosapiensOX=9606GN=FECHPE=1SV=2	sp|P22830|HEMH_HUMANFerrochelatase,mitochondrialOS=HomosapiensOX=9606GN=FECHPE=1SV=2	10	10	10		1	10	10	10	3	1	3	2	0	1	8	9	7	6	7	6	3	1	3	2	0	1	8	9	7	6	7	6	3	1	3	2	0	1	8	9	7	6	7	6	38.1	38.1	38.1	47.862
sp|P23193|TCEA1_HUMANTranscriptionelongationfactorAprotein1OS=HomosapiensOX=9606GN=TCEA1PE=1SV=2	sp|P23193|TCEA1_HUMANTranscriptionelongationfactorAprotein1OS=HomosapiensOX=9606GN=TCEA1PE=1SV=2	12	12	11		1	12	12	11	5	7	6	10	9	9	11	10	9	8	9	7	5	7	6	10	9	9	11	10	9	8	9	7	5	7	6	9	8	9	10	9	8	7	8	6	45.2	45.2	40.9	33.969
sp|P23229|ITA6_HUMANIntegrinalpha-6OS=HomosapiensOX=9606GN=ITGA6PE=1SV=5	sp|P23229|ITA6_HUMANIntegrinalpha-6OS=HomosapiensOX=9606GN=ITGA6PE=1SV=5	10	10	10		1	10	10	10	7	7	4	0	0	0	7	6	6	6	6	4	7	7	4	0	0	0	7	6	6	6	6	4	7	7	4	0	0	0	7	6	6	6	6	4	14.1	14.1	14.1	126.6
sp|P23246|SFPQ_HUMANSplicingfactor,proline-andglutamine-richOS=HomosapiensOX=9606GN=SFPQPE=1SV=2	sp|P23246|SFPQ_HUMANSplicingfactor,proline-andglutamine-richOS=HomosapiensOX=9606GN=SFPQPE=1SV=2	27	27	26		1	27	27	26	19	19	18	14	14	12	16	17	20	19	20	20	19	19	18	14	14	12	16	17	20	19	20	20	18	18	17	13	14	11	15	16	19	19	19	19	41	41	39.9	76.149
sp|P23258|TBG1_HUMANTubulingamma-1chainOS=HomosapiensOX=9606GN=TUBG1PE=1SV=2;sp|Q9NRH3|TBG2_HUMANTubulingamma-2chainOS=HomosapiensOX=9606GN=TUBG2PE=2SV=1	sp|P23258|TBG1_HUMANTubulingamma-1chainOS=HomosapiensOX=9606GN=TUBG1PE=1SV=2;sp|Q9NRH3|TBG2_HUMANTubulingamma-2chainOS=HomosapiensOX=9606GN=TUBG2PE=2SV=1	13;9	13;9	13;9	;	2	13	13	13	9	9	9	4	3	4	13	11	11	8	9	10	9	9	9	4	3	4	13	11	11	8	9	10	9	9	9	4	3	4	13	11	11	8	9	10	56.1	56.1	56.1	51.169
sp|P23284|PPIB_HUMANPeptidyl-prolylcis-transisomeraseBOS=HomosapiensOX=9606GN=PPIBPE=1SV=2	sp|P23284|PPIB_HUMANPeptidyl-prolylcis-transisomeraseBOS=HomosapiensOX=9606GN=PPIBPE=1SV=2	15	15	15		1	15	15	15	13	13	11	9	8	8	11	12	14	13	11	12	13	13	11	9	8	8	11	12	14	13	11	12	13	13	11	9	8	8	11	12	14	13	11	12	58.8	58.8	58.8	23.742
sp|P23368|MAOM_HUMANNAD-dependentmalicenzyme,mitochondrialOS=HomosapiensOX=9606GN=ME2PE=1SV=1	sp|P23368|MAOM_HUMANNAD-dependentmalicenzyme,mitochondrialOS=HomosapiensOX=9606GN=ME2PE=1SV=1	11	11	11		1	11	11	11	5	7	3	4	4	4	10	8	8	8	7	7	5	7	3	4	4	4	10	8	8	8	7	7	5	7	3	4	4	4	10	8	8	8	7	7	26.9	26.9	26.9	65.443
sp|P23381|SYWC_HUMANTryptophan--tRNAligase,cytoplasmicOS=HomosapiensOX=9606GN=WARS1PE=1SV=2	sp|P23381|SYWC_HUMANTryptophan--tRNAligase,cytoplasmicOS=HomosapiensOX=9606GN=WARS1PE=1SV=2	15	15	15		1	15	15	15	5	5	6	5	6	7	13	13	13	9	12	11	5	5	6	5	6	7	13	13	13	9	12	11	5	5	6	5	6	7	13	13	13	9	12	11	42.3	42.3	42.3	53.165
sp|P23396|RS3_HUMAN40SribosomalproteinS3OS=HomosapiensOX=9606GN=RPS3PE=1SV=2	sp|P23396|RS3_HUMAN40SribosomalproteinS3OS=HomosapiensOX=9606GN=RPS3PE=1SV=2	24	24	24		1	24	24	24	22	22	22	16	17	18	23	21	19	22	18	19	22	22	22	16	17	18	23	21	19	22	18	19	22	22	22	16	17	18	23	21	19	22	18	19	76.5	76.5	76.5	26.688
sp|P23434|GCSH_HUMANGlycinecleavagesystemHprotein,mitochondrialOS=HomosapiensOX=9606GN=GCSHPE=1SV=2	sp|P23434|GCSH_HUMANGlycinecleavagesystemHprotein,mitochondrialOS=HomosapiensOX=9606GN=GCSHPE=1SV=2	1	1	1		1	1	1	1	0	0	0	0	0	0	0	1	0	1	1	1	0	0	0	0	0	0	0	1	0	1	1	1	0	0	0	0	0	0	0	1	0	1	1	1	11.6	11.6	11.6	18.884
sp|P23497|SP100_HUMANNuclearautoantigenSp-100OS=HomosapiensOX=9606GN=SP100PE=1SV=3;sp|Q9H930|SP14L_HUMANNuclearbodyproteinSP140-likeproteinOS=HomosapiensOX=9606GN=SP140LPE=1SV=3	sp|P23497|SP100_HUMANNuclearautoantigenSp-100OS=HomosapiensOX=9606GN=SP100PE=1SV=3	4;1	3;1	3;1		2	4	3	3	2	2	3	0	0	1	2	1	0	2	3	2	2	2	3	0	0	1	1	0	0	2	2	1	2	2	3	0	0	1	1	0	0	2	2	1	5	4.1	4.1	100.42
sp|P23526|SAHH_HUMANAdenosylhomocysteinaseOS=HomosapiensOX=9606GN=AHCYPE=1SV=4	sp|P23526|SAHH_HUMANAdenosylhomocysteinaseOS=HomosapiensOX=9606GN=AHCYPE=1SV=4	22	22	22		1	22	22	22	14	12	15	14	16	16	19	19	22	19	18	19	14	12	15	14	16	16	19	19	22	19	18	19	14	12	15	14	16	16	19	19	22	19	18	19	49.3	49.3	49.3	47.716
sp|P23528|COF1_HUMANCofilin-1OS=HomosapiensOX=9606GN=CFL1PE=1SV=3	sp|P23528|COF1_HUMANCofilin-1OS=HomosapiensOX=9606GN=CFL1PE=1SV=3	24	24	20		1	24	24	20	19	18	19	15	13	13	19	19	20	20	21	19	19	18	19	15	13	13	19	19	20	20	21	19	15	14	15	13	11	11	15	15	16	16	17	15	89.8	89.8	66.9	18.502
sp|P23588|IF4B_HUMANEukaryotictranslationinitiationfactor4BOS=HomosapiensOX=9606GN=EIF4BPE=1SV=2	sp|P23588|IF4B_HUMANEukaryotictranslationinitiationfactor4BOS=HomosapiensOX=9606GN=EIF4BPE=1SV=2	8	8	8		1	8	8	8	3	4	3	3	3	3	4	4	5	5	5	6	3	4	3	3	3	3	4	4	5	5	5	6	3	4	3	3	3	3	4	4	5	5	5	6	19.6	19.6	19.6	69.15
sp|P23610|HAP40_HUMAN40-kDahuntingtin-associatedproteinOS=HomosapiensOX=9606GN=F8A1PE=1SV=2	sp|P23610|HAP40_HUMAN40-kDahuntingtin-associatedproteinOS=HomosapiensOX=9606GN=F8A1PE=1SV=2	3	3	3		1	3	3	3	2	1	1	0	1	1	1	0	0	1	3	0	2	1	1	0	1	1	1	0	0	1	3	0	2	1	1	0	1	1	1	0	0	1	3	0	15.6	15.6	15.6	39.103
sp|P23634|AT2B4_HUMANPlasmamembranecalcium-transportingATPase4OS=HomosapiensOX=9606GN=ATP2B4PE=1SV=2	sp|P23634|AT2B4_HUMANPlasmamembranecalcium-transportingATPase4OS=HomosapiensOX=9606GN=ATP2B4PE=1SV=2	10	1	1		1	10	1	1	7	7	7	5	3	5	7	6	9	9	9	7	1	1	1	0	0	0	0	0	0	1	1	0	1	1	1	0	0	0	0	0	0	1	1	0	8.8	1.1	1.1	137.92
sp|P23786|CPT2_HUMANCarnitineO-palmitoyltransferase2,mitochondrialOS=HomosapiensOX=9606GN=CPT2PE=1SV=2	sp|P23786|CPT2_HUMANCarnitineO-palmitoyltransferase2,mitochondrialOS=HomosapiensOX=9606GN=CPT2PE=1SV=2	4	4	4		1	4	4	4	2	2	2	0	0	0	0	1	2	4	3	2	2	2	2	0	0	0	0	1	2	4	3	2	2	2	2	0	0	0	0	1	2	4	3	2	10.5	10.5	10.5	73.776
sp|P23919|KTHY_HUMANThymidylatekinaseOS=HomosapiensOX=9606GN=DTYMKPE=1SV=4	sp|P23919|KTHY_HUMANThymidylatekinaseOS=HomosapiensOX=9606GN=DTYMKPE=1SV=4	11	11	11		1	11	11	11	7	7	6	6	4	4	6	7	8	8	6	5	7	7	6	6	4	4	6	7	8	8	6	5	7	7	6	6	4	4	6	7	8	8	6	5	47.6	47.6	47.6	23.819
sp|P23921|RIR1_HUMANRibonucleoside-diphosphatereductaselargesubunitOS=HomosapiensOX=9606GN=RRM1PE=1SV=1	sp|P23921|RIR1_HUMANRibonucleoside-diphosphatereductaselargesubunitOS=HomosapiensOX=9606GN=RRM1PE=1SV=1	26	26	26		1	26	26	26	12	15	11	5	5	6	24	21	26	23	23	24	12	15	11	5	5	6	24	21	26	23	23	24	12	15	11	5	5	6	24	21	26	23	23	24	44.8	44.8	44.8	90.069
sp|P24386|RAE1_HUMANRabproteinsgeranylgeranyltransferasecomponentA1OS=HomosapiensOX=9606GN=CHMPE=1SV=3	sp|P24386|RAE1_HUMANRabproteinsgeranylgeranyltransferasecomponentA1OS=HomosapiensOX=9606GN=CHMPE=1SV=3	2	2	2		1	2	2	2	0	1	0	1	1	1	0	0	0	0	0	0	0	1	0	1	1	1	0	0	0	0	0	0	0	1	0	1	1	1	0	0	0	0	0	0	4.1	4.1	4.1	73.475
sp|P24534|EF1B_HUMANElongationfactor1-betaOS=HomosapiensOX=9606GN=EEF1B2PE=1SV=3	sp|P24534|EF1B_HUMANElongationfactor1-betaOS=HomosapiensOX=9606GN=EEF1B2PE=1SV=3	8	8	8		1	8	8	8	8	8	8	4	3	3	5	7	7	7	7	8	8	8	8	4	3	3	5	7	7	7	7	8	8	8	8	4	3	3	5	7	7	7	7	8	52.4	52.4	52.4	24.763
sp|P24539|AT5F1_HUMANATPsynthaseF(0)complexsubunitB1,mitochondrialOS=HomosapiensOX=9606GN=ATP5PBPE=1SV=2	sp|P24539|AT5F1_HUMANATPsynthaseF(0)complexsubunitB1,mitochondrialOS=HomosapiensOX=9606GN=ATP5PBPE=1SV=2	12	12	12		1	12	12	12	6	7	6	4	4	3	10	10	9	9	11	11	6	7	6	4	4	3	10	10	9	9	11	11	6	7	6	4	4	3	10	10	9	9	11	11	39.8	39.8	39.8	28.908
sp|P24666|PPAC_HUMANLowmolecularweightphosphotyrosineproteinphosphataseOS=HomosapiensOX=9606GN=ACP1PE=1SV=3	sp|P24666|PPAC_HUMANLowmolecularweightphosphotyrosineproteinphosphataseOS=HomosapiensOX=9606GN=ACP1PE=1SV=3	8	8	8		1	8	8	8	4	6	6	4	4	4	8	6	7	7	7	8	4	6	6	4	4	4	8	6	7	7	7	8	4	6	6	4	4	4	8	6	7	7	7	8	69	69	69	18.042
sp|P24752|THIL_HUMANAcetyl-CoAacetyltransferase,mitochondrialOS=HomosapiensOX=9606GN=ACAT1PE=1SV=1	sp|P24752|THIL_HUMANAcetyl-CoAacetyltransferase,mitochondrialOS=HomosapiensOX=9606GN=ACAT1PE=1SV=1	18	18	18		1	18	18	18	8	8	10	3	3	3	11	11	14	16	16	17	8	8	10	3	3	3	11	11	14	16	16	17	8	8	10	3	3	3	11	11	14	16	16	17	50.6	50.6	50.6	45.199
sp|P24928|RPB1_HUMANDNA-directedRNApolymeraseIIsubunitRPB1OS=HomosapiensOX=9606GN=POLR2APE=1SV=2	sp|P24928|RPB1_HUMANDNA-directedRNApolymeraseIIsubunitRPB1OS=HomosapiensOX=9606GN=POLR2APE=1SV=2	24	24	24		1	24	24	24	10	13	10	13	13	11	15	16	14	15	16	13	10	13	10	13	13	11	15	16	14	15	16	13	10	13	10	13	13	11	15	16	14	15	16	13	20.9	20.9	20.9	217.17
sp|P24941|CDK2_HUMANCyclin-dependentkinase2OS=HomosapiensOX=9606GN=CDK2PE=1SV=2;sp|Q00526|CDK3_HUMANCyclin-dependentkinase3OS=HomosapiensOX=9606GN=CDK3PE=1SV=1	sp|P24941|CDK2_HUMANCyclin-dependentkinase2OS=HomosapiensOX=9606GN=CDK2PE=1SV=2	8;3	6;1	6;1		2	8	6	6	6	5	5	3	3	3	6	6	7	7	7	8	4	3	4	2	2	2	4	4	5	5	5	6	4	3	4	2	2	2	4	4	5	5	5	6	32.9	26.5	26.5	33.929
sp|P25098|ARBK1_HUMANBeta-adrenergicreceptorkinase1OS=HomosapiensOX=9606GN=GRK2PE=1SV=2;sp|P35626|ARBK2_HUMANBeta-adrenergicreceptorkinase2OS=HomosapiensOX=9606GN=GRK3PE=1SV=2	sp|P25098|ARBK1_HUMANBeta-adrenergicreceptorkinase1OS=HomosapiensOX=9606GN=GRK2PE=1SV=2;sp|P35626|ARBK2_HUMANBeta-adrenergicreceptorkinase2OS=HomosapiensOX=9606GN=GRK3PE=1SV=2	2;1	2;1	2;1	;	2	2	2	2	1	1	2	2	2	2	0	0	2	1	0	1	1	1	2	2	2	2	0	0	2	1	0	1	1	1	2	2	2	2	0	0	2	1	0	1	2.6	2.6	2.6	79.573
sp|P25205|MCM3_HUMANDNAreplicationlicensingfactorMCM3OS=HomosapiensOX=9606GN=MCM3PE=1SV=3	sp|P25205|MCM3_HUMANDNAreplicationlicensingfactorMCM3OS=HomosapiensOX=9606GN=MCM3PE=1SV=3	29	29	29		1	29	29	29	16	15	19	17	16	15	18	17	21	22	21	20	16	15	19	17	16	15	18	17	21	22	21	20	16	15	19	17	16	15	18	17	21	22	21	20	43.6	43.6	43.6	90.98
sp|P25325|THTM_HUMAN3-mercaptopyruvatesulfurtransferaseOS=HomosapiensOX=9606GN=MPSTPE=1SV=3	sp|P25325|THTM_HUMAN3-mercaptopyruvatesulfurtransferaseOS=HomosapiensOX=9606GN=MPSTPE=1SV=3	8	8	8		1	8	8	8	3	4	3	1	0	1	7	7	8	7	7	6	3	4	3	1	0	1	7	7	8	7	7	6	3	4	3	1	0	1	7	7	8	7	7	6	41.1	41.1	41.1	33.178
sp|P25398|RS12_HUMAN40SribosomalproteinS12OS=HomosapiensOX=9606GN=RPS12PE=1SV=3	sp|P25398|RS12_HUMAN40SribosomalproteinS12OS=HomosapiensOX=9606GN=RPS12PE=1SV=3	7	7	7		1	7	7	7	6	6	5	6	7	6	5	5	7	4	6	7	6	6	5	6	7	6	5	5	7	4	6	7	6	6	5	6	7	6	5	5	7	4	6	7	65.9	65.9	65.9	14.515
sp|P25440|BRD2_HUMANBromodomain-containingprotein2OS=HomosapiensOX=9606GN=BRD2PE=1SV=2	sp|P25440|BRD2_HUMANBromodomain-containingprotein2OS=HomosapiensOX=9606GN=BRD2PE=1SV=2	2	2	2		1	2	2	2	1	1	1	0	0	0	1	0	0	0	1	1	1	1	1	0	0	0	1	0	0	0	1	1	1	1	1	0	0	0	1	0	0	0	1	1	4	4	4	88.06
sp|P25445|TNR6_HUMANTumornecrosisfactorreceptorsuperfamilymember6OS=HomosapiensOX=9606GN=FASPE=1SV=1	sp|P25445|TNR6_HUMANTumornecrosisfactorreceptorsuperfamilymember6OS=HomosapiensOX=9606GN=FASPE=1SV=1	1	1	1		1	1	1	1	0	0	0	0	0	0	1	1	1	1	1	1	0	0	0	0	0	0	1	1	1	1	1	1	0	0	0	0	0	0	1	1	1	1	1	1	4.8	4.8	4.8	37.732
sp|P25490|TYY1_HUMANTranscriptionalrepressorproteinYY1OS=HomosapiensOX=9606GN=YY1PE=1SV=2;sp|Q96MM3|ZFP42_HUMANZincfingerprotein42homologOS=HomosapiensOX=9606GN=ZFP42PE=1SV=2;sp|O15391|TYY2_HUMANTranscriptionfactorYY2OS=HomosapiensOX=9606GN=YY2PE=2SV=1	sp|P25490|TYY1_HUMANTranscriptionalrepressorproteinYY1OS=HomosapiensOX=9606GN=YY1PE=1SV=2	3;1;1	3;1;1	3;1;1		3	3	3	3	2	2	2	0	1	0	3	3	2	3	3	3	2	2	2	0	1	0	3	3	2	3	3	3	2	2	2	0	1	0	3	3	2	3	3	3	11.1	11.1	11.1	44.712
sp|P25685|DNJB1_HUMANDnaJhomologsubfamilyBmember1OS=HomosapiensOX=9606GN=DNAJB1PE=1SV=4	sp|P25685|DNJB1_HUMANDnaJhomologsubfamilyBmember1OS=HomosapiensOX=9606GN=DNAJB1PE=1SV=4	12	12	11		1	12	12	11	7	9	10	3	2	4	8	5	8	7	6	7	7	9	10	3	2	4	8	5	8	7	6	7	7	8	9	3	2	3	7	5	8	6	6	6	40	40	36.5	38.044
sp|P25705|ATPA_HUMANATPsynthasesubunitalpha,mitochondrialOS=HomosapiensOX=9606GN=ATP5F1APE=1SV=1	sp|P25705|ATPA_HUMANATPsynthasesubunitalpha,mitochondrialOS=HomosapiensOX=9606GN=ATP5F1APE=1SV=1	34	34	34		1	34	34	34	26	29	27	29	27	28	31	29	32	27	29	31	26	29	27	29	27	28	31	29	32	27	29	31	26	29	27	29	27	28	31	29	32	27	29	31	63.1	63.1	63.1	59.75
sp|P25786|PSA1_HUMANProteasomesubunitalphatype-1OS=HomosapiensOX=9606GN=PSMA1PE=1SV=1	sp|P25786|PSA1_HUMANProteasomesubunitalphatype-1OS=HomosapiensOX=9606GN=PSMA1PE=1SV=1	17	17	17		1	17	17	17	13	15	15	10	10	11	16	16	16	14	15	14	13	15	15	10	10	11	16	16	16	14	15	14	13	15	15	10	10	11	16	16	16	14	15	14	79.1	79.1	79.1	29.555
sp|P25787|PSA2_HUMANProteasomesubunitalphatype-2OS=HomosapiensOX=9606GN=PSMA2PE=1SV=2	sp|P25787|PSA2_HUMANProteasomesubunitalphatype-2OS=HomosapiensOX=9606GN=PSMA2PE=1SV=2	10	10	10		1	10	10	10	7	7	6	8	9	8	9	9	9	9	8	9	7	7	6	8	9	8	9	9	9	9	8	9	7	7	6	8	9	8	9	9	9	9	8	9	56	56	56	25.898
sp|P25788|PSA3_HUMANProteasomesubunitalphatype-3OS=HomosapiensOX=9606GN=PSMA3PE=1SV=2	sp|P25788|PSA3_HUMANProteasomesubunitalphatype-3OS=HomosapiensOX=9606GN=PSMA3PE=1SV=2	9	9	9		1	9	9	9	6	8	8	8	8	9	7	8	7	8	8	9	6	8	8	8	8	9	7	8	7	8	8	9	6	8	8	8	8	9	7	8	7	8	8	9	36.1	36.1	36.1	28.433
sp|P25789|PSA4_HUMANProteasomesubunitalphatype-4OS=HomosapiensOX=9606GN=PSMA4PE=1SV=1	sp|P25789|PSA4_HUMANProteasomesubunitalphatype-4OS=HomosapiensOX=9606GN=PSMA4PE=1SV=1	11	11	11		1	11	11	11	7	7	7	9	9	10	10	10	9	10	10	9	7	7	7	9	9	10	10	10	9	10	10	9	7	7	7	9	9	10	10	10	9	10	10	9	64	64	64	29.483
sp|P25940|CO5A3_HUMANCollagenalpha-3(V)chainOS=HomosapiensOX=9606GN=COL5A3PE=1SV=3	sp|P25940|CO5A3_HUMANCollagenalpha-3(V)chainOS=HomosapiensOX=9606GN=COL5A3PE=1SV=3	1	1	1		1	1	1	1	1	1	1	1	1	1	0	1	0	0	0	0	1	1	1	1	1	1	0	1	0	0	0	0	1	1	1	1	1	1	0	1	0	0	0	0	0.9	0.9	0.9	172.12
sp|P26006|ITA3_HUMANIntegrinalpha-3OS=HomosapiensOX=9606GN=ITGA3PE=1SV=5	sp|P26006|ITA3_HUMANIntegrinalpha-3OS=HomosapiensOX=9606GN=ITGA3PE=1SV=5	17	17	17		1	17	17	17	13	14	11	0	0	1	14	12	12	6	7	8	13	14	11	0	0	1	14	12	12	6	7	8	13	14	11	0	0	1	14	12	12	6	7	8	22.5	22.5	22.5	116.61
sp|P26012|ITB8_HUMANIntegrinbeta-8OS=HomosapiensOX=9606GN=ITGB8PE=1SV=1	sp|P26012|ITB8_HUMANIntegrinbeta-8OS=HomosapiensOX=9606GN=ITGB8PE=1SV=1	1	1	1		1	1	1	1	1	1	0	0	0	0	0	0	0	0	0	0	1	1	0	0	0	0	0	0	0	0	0	0	1	1	0	0	0	0	0	0	0	0	0	0	1.6	1.6	1.6	85.631
sp|P26038|MOES_HUMANMoesinOS=HomosapiensOX=9606GN=MSNPE=1SV=3	sp|P26038|MOES_HUMANMoesinOS=HomosapiensOX=9606GN=MSNPE=1SV=3	46	46	33		1	46	46	33	40	40	39	25	26	27	37	37	33	40	40	38	40	40	39	25	26	27	37	37	33	40	40	38	29	30	29	17	17	18	26	27	23	28	27	27	65.9	65.9	49.2	67.819
sp|P26196|DDX6_HUMANProbableATP-dependentRNAhelicaseDDX6OS=HomosapiensOX=9606GN=DDX6PE=1SV=2	sp|P26196|DDX6_HUMANProbableATP-dependentRNAhelicaseDDX6OS=HomosapiensOX=9606GN=DDX6PE=1SV=2	20	20	20		1	20	20	20	14	14	14	8	7	8	16	13	15	14	15	13	14	14	14	8	7	8	16	13	15	14	15	13	14	14	14	8	7	8	16	13	15	14	15	13	56.9	56.9	56.9	54.416
sp|P26232|CTNA2_HUMANCateninalpha-2OS=HomosapiensOX=9606GN=CTNNA2PE=1SV=5	sp|P26232|CTNA2_HUMANCateninalpha-2OS=HomosapiensOX=9606GN=CTNNA2PE=1SV=5	8	1	1		1	8	1	1	3	4	4	1	2	0	5	6	7	6	5	5	1	1	1	0	0	0	0	1	1	0	1	0	1	1	1	0	0	0	0	1	1	0	1	0	11.5	1.9	1.9	105.31
sp|P26358|DNMT1_HUMANDNA(cytosine-5)-methyltransferase1OS=HomosapiensOX=9606GN=DNMT1PE=1SV=2	sp|P26358|DNMT1_HUMANDNA(cytosine-5)-methyltransferase1OS=HomosapiensOX=9606GN=DNMT1PE=1SV=2	15	15	15		1	15	15	15	7	4	7	5	6	4	5	8	4	13	10	12	7	4	7	5	6	4	5	8	4	13	10	12	7	4	7	5	6	4	5	8	4	13	10	12	11.8	11.8	11.8	183.16
sp|P26368|U2AF2_HUMANSplicingfactorU2AF65kDasubunitOS=HomosapiensOX=9606GN=U2AF2PE=1SV=4	sp|P26368|U2AF2_HUMANSplicingfactorU2AF65kDasubunitOS=HomosapiensOX=9606GN=U2AF2PE=1SV=4	10	10	10		1	10	10	10	8	7	10	8	8	7	10	9	9	8	8	8	8	7	10	8	8	7	10	9	9	8	8	8	8	7	10	8	8	7	10	9	9	8	8	8	31.4	31.4	31.4	53.5
sp|P26373|RL13_HUMAN60SribosomalproteinL13OS=HomosapiensOX=9606GN=RPL13PE=1SV=4	sp|P26373|RL13_HUMAN60SribosomalproteinL13OS=HomosapiensOX=9606GN=RPL13PE=1SV=4	9	9	9		1	9	9	9	6	5	6	5	3	4	7	7	7	7	9	6	6	5	6	5	3	4	7	7	7	7	9	6	6	5	6	5	3	4	7	7	7	7	9	6	39.3	39.3	39.3	24.261
sp|P26440|IVD_HUMANIsovaleryl-CoAdehydrogenase,mitochondrialOS=HomosapiensOX=9606GN=IVDPE=1SV=2	sp|P26440|IVD_HUMANIsovaleryl-CoAdehydrogenase,mitochondrialOS=HomosapiensOX=9606GN=IVDPE=1SV=2	5	5	5		1	5	5	5	4	4	3	3	3	3	1	1	0	4	2	3	4	4	3	3	3	3	1	1	0	4	2	3	4	4	3	3	3	3	1	1	0	4	2	3	15.3	15.3	15.3	46.65
sp|P26447|S10A4_HUMANProteinS100-A4OS=HomosapiensOX=9606GN=S100A4PE=1SV=1	sp|P26447|S10A4_HUMANProteinS100-A4OS=HomosapiensOX=9606GN=S100A4PE=1SV=1	4	4	4		1	4	4	4	2	2	3	1	2	0	4	4	4	4	3	4	2	2	3	1	2	0	4	4	4	4	3	4	2	2	3	1	2	0	4	4	4	4	3	4	35.6	35.6	35.6	11.728
sp|P26583|HMGB2_HUMANHighmobilitygroupproteinB2OS=HomosapiensOX=9606GN=HMGB2PE=1SV=2	sp|P26583|HMGB2_HUMANHighmobilitygroupproteinB2OS=HomosapiensOX=9606GN=HMGB2PE=1SV=2	8	7	7		1	8	7	7	3	2	4	4	4	3	4	5	4	7	6	5	2	1	3	3	3	2	3	4	3	6	5	4	2	1	3	3	3	2	3	4	3	6	5	4	30.1	24.4	24.4	24.033
sp|P26599|PTBP1_HUMANPolypyrimidinetract-bindingprotein1OS=HomosapiensOX=9606GN=PTBP1PE=1SV=1	sp|P26599|PTBP1_HUMANPolypyrimidinetract-bindingprotein1OS=HomosapiensOX=9606GN=PTBP1PE=1SV=1	24	24	20		1	24	24	20	23	21	21	10	10	10	22	21	20	22	21	19	23	21	21	10	10	10	22	21	20	22	21	19	19	17	17	8	8	8	19	18	17	18	18	17	64.4	64.4	60.6	57.221
sp|P26639|SYTC_HUMANThreonine--tRNAligase1,cytoplasmicOS=HomosapiensOX=9606GN=TARS1PE=1SV=3;sp|A2RTX5|SYTC2_HUMANThreonine--tRNAligase2,cytoplasmicOS=HomosapiensOX=9606GN=TARS3PE=1SV=1	sp|P26639|SYTC_HUMANThreonine--tRNAligase1,cytoplasmicOS=HomosapiensOX=9606GN=TARS1PE=1SV=3	32;4	32;4	32;4		2	32	32	32	21	20	22	16	15	14	24	29	26	30	28	29	21	20	22	16	15	14	24	29	26	30	28	29	21	20	22	16	15	14	24	29	26	30	28	29	44.3	44.3	44.3	83.434
sp|P26640|SYVC_HUMANValine--tRNAligaseOS=HomosapiensOX=9606GN=VARS1PE=1SV=4	sp|P26640|SYVC_HUMANValine--tRNAligaseOS=HomosapiensOX=9606GN=VARS1PE=1SV=4	41	41	41		1	41	41	41	34	28	32	12	15	13	28	27	27	35	35	33	34	28	32	12	15	13	28	27	27	35	35	33	34	28	32	12	15	13	28	27	27	35	35	33	40.7	40.7	40.7	140.47
sp|P26641|EF1G_HUMANElongationfactor1-gammaOS=HomosapiensOX=9606GN=EEF1GPE=1SV=3	sp|P26641|EF1G_HUMANElongationfactor1-gammaOS=HomosapiensOX=9606GN=EEF1GPE=1SV=3	27	27	27		1	27	27	27	25	25	26	15	18	18	22	24	21	25	25	23	25	25	26	15	18	18	22	24	21	25	25	23	25	25	26	15	18	18	22	24	21	25	25	23	65.2	65.2	65.2	50.118
sp|P26885|FKBP2_HUMANPeptidyl-prolylcis-transisomeraseFKBP2OS=HomosapiensOX=9606GN=FKBP2PE=1SV=2	sp|P26885|FKBP2_HUMANPeptidyl-prolylcis-transisomeraseFKBP2OS=HomosapiensOX=9606GN=FKBP2PE=1SV=2	3	3	3		1	3	3	3	2	2	3	2	3	3	2	3	3	1	2	1	2	2	3	2	3	3	2	3	3	1	2	1	2	2	3	2	3	3	2	3	3	1	2	1	19.7	19.7	19.7	15.649
sp|P27105|STOM_HUMANErythrocyteband7integralmembraneproteinOS=HomosapiensOX=9606GN=STOMPE=1SV=3	sp|P27105|STOM_HUMANErythrocyteband7integralmembraneproteinOS=HomosapiensOX=9606GN=STOMPE=1SV=3	8	8	8		1	8	8	8	3	3	3	4	4	5	3	3	2	6	6	5	3	3	3	4	4	5	3	3	2	6	6	5	3	3	3	4	4	5	3	3	2	6	6	5	39.2	39.2	39.2	31.73
sp|P27144|KAD4_HUMANAdenylatekinase4,mitochondrialOS=HomosapiensOX=9606GN=AK4PE=1SV=1	sp|P27144|KAD4_HUMANAdenylatekinase4,mitochondrialOS=HomosapiensOX=9606GN=AK4PE=1SV=1	3	3	3		1	3	3	3	2	1	2	0	0	0	0	1	0	0	0	0	2	1	2	0	0	0	0	1	0	0	0	0	2	1	2	0	0	0	0	1	0	0	0	0	16.6	16.6	16.6	25.268
sp|P27348|1433T_HUMAN14-3-3proteinthetaOS=HomosapiensOX=9606GN=YWHAQPE=1SV=1	sp|P27348|1433T_HUMAN14-3-3proteinthetaOS=HomosapiensOX=9606GN=YWHAQPE=1SV=1	19	15	15		1	19	15	15	16	18	15	10	10	13	17	17	17	18	18	18	12	14	11	6	6	9	13	13	13	14	14	14	12	14	11	6	6	9	13	13	13	14	14	14	71.8	64.1	64.1	27.764
sp|P27361|MK03_HUMANMitogen-activatedproteinkinase3OS=HomosapiensOX=9606GN=MAPK3PE=1SV=4	sp|P27361|MK03_HUMANMitogen-activatedproteinkinase3OS=HomosapiensOX=9606GN=MAPK3PE=1SV=4	5	4	4		1	5	4	4	3	2	2	3	3	4	2	2	3	2	2	1	2	1	1	2	2	3	1	1	2	1	1	0	2	1	1	2	2	3	1	1	2	1	1	0	17.9	14.8	14.8	43.135
sp|P27448|MARK3_HUMANMAP/microtubuleaffinity-regulatingkinase3OS=HomosapiensOX=9606GN=MARK3PE=1SV=5	sp|P27448|MARK3_HUMANMAP/microtubuleaffinity-regulatingkinase3OS=HomosapiensOX=9606GN=MARK3PE=1SV=5	3	2	2		1	3	2	2	2	1	2	1	1	1	2	2	2	2	2	1	2	1	2	1	1	1	1	1	1	1	1	1	2	1	2	1	1	1	1	1	1	1	1	1	4.5	3.3	3.3	84.428
sp|P27449|VATL_HUMANV-typeprotonATPase16kDaproteolipidsubunitOS=HomosapiensOX=9606GN=ATP6V0CPE=1SV=1	sp|P27449|VATL_HUMANV-typeprotonATPase16kDaproteolipidsubunitOS=HomosapiensOX=9606GN=ATP6V0CPE=1SV=1	1	1	1		1	1	1	1	1	1	1	0	0	0	1	1	1	1	1	1	1	1	1	0	0	0	1	1	1	1	1	1	1	1	1	0	0	0	1	1	1	1	1	1	11.6	11.6	11.6	15.736
sp|P27635|RL10_HUMAN60SribosomalproteinL10OS=HomosapiensOX=9606GN=RPL10PE=1SV=4;sp|Q96L21|RL10L_HUMAN60SribosomalproteinL10-likeOS=HomosapiensOX=9606GN=RPL10LPE=1SV=3	sp|P27635|RL10_HUMAN60SribosomalproteinL10OS=HomosapiensOX=9606GN=RPL10PE=1SV=4	10;4	10;4	10;4		2	10	10	10	6	6	7	8	9	9	8	9	9	9	10	8	6	6	7	8	9	9	8	9	9	9	10	8	6	6	7	8	9	9	8	9	9	9	10	8	44.9	44.9	44.9	24.604
sp|P27694|RFA1_HUMANReplicationproteinA70kDaDNA-bindingsubunitOS=HomosapiensOX=9606GN=RPA1PE=1SV=2	sp|P27694|RFA1_HUMANReplicationproteinA70kDaDNA-bindingsubunitOS=HomosapiensOX=9606GN=RPA1PE=1SV=2	23	23	23		1	23	23	23	14	17	17	4	4	5	17	17	15	16	20	21	14	17	17	4	4	5	17	17	15	16	20	21	14	17	17	4	4	5	17	17	15	16	20	21	49.4	49.4	49.4	68.137
sp|P27695|APEX1_HUMANDNA-(apurinicorapyrimidinicsite)lyaseOS=HomosapiensOX=9606GN=APEX1PE=1SV=2	sp|P27695|APEX1_HUMANDNA-(apurinicorapyrimidinicsite)lyaseOS=HomosapiensOX=9606GN=APEX1PE=1SV=2	16	16	16		1	16	16	16	4	6	5	6	5	6	14	13	14	12	11	11	4	6	5	6	5	6	14	13	14	12	11	11	4	6	5	6	5	6	14	13	14	12	11	11	66.7	66.7	66.7	35.554
sp|P27707|DCK_HUMANDeoxycytidinekinaseOS=HomosapiensOX=9606GN=DCKPE=1SV=1	sp|P27707|DCK_HUMANDeoxycytidinekinaseOS=HomosapiensOX=9606GN=DCKPE=1SV=1	4	4	4		1	4	4	4	2	4	3	1	0	0	2	2	1	2	3	3	2	4	3	1	0	0	2	2	1	2	3	3	2	4	3	1	0	0	2	2	1	2	3	3	17.3	17.3	17.3	30.518
sp|P27708|PYR1_HUMANCADproteinOS=HomosapiensOX=9606GN=CADPE=1SV=3	sp|P27708|PYR1_HUMANCADproteinOS=HomosapiensOX=9606GN=CADPE=1SV=3	57	57	56		1	57	57	56	34	32	32	31	28	27	48	46	50	44	45	45	34	32	32	31	28	27	48	46	50	44	45	45	34	32	32	30	27	26	47	45	49	43	44	44	38.7	38.7	38.3	242.98
sp|P27797|CALR_HUMANCalreticulinOS=HomosapiensOX=9606GN=CALRPE=1SV=1	sp|P27797|CALR_HUMANCalreticulinOS=HomosapiensOX=9606GN=CALRPE=1SV=1	23	23	23		1	23	23	23	16	17	16	9	9	11	17	17	16	21	22	23	16	17	16	9	9	11	17	17	16	21	22	23	16	17	16	9	9	11	17	17	16	21	22	23	55.4	55.4	55.4	48.141
sp|P27816|MAP4_HUMANMicrotubule-associatedprotein4OS=HomosapiensOX=9606GN=MAP4PE=1SV=3	sp|P27816|MAP4_HUMANMicrotubule-associatedprotein4OS=HomosapiensOX=9606GN=MAP4PE=1SV=3	28	28	28		1	28	28	28	18	15	18	0	0	0	21	23	21	23	22	25	18	15	18	0	0	0	21	23	21	23	22	25	18	15	18	0	0	0	21	23	21	23	22	25	36.4	36.4	36.4	121
sp|P27824|CALX_HUMANCalnexinOS=HomosapiensOX=9606GN=CANXPE=1SV=2	sp|P27824|CALX_HUMANCalnexinOS=HomosapiensOX=9606GN=CANXPE=1SV=2	25	25	24		1	25	25	24	13	17	17	5	4	6	19	20	20	22	19	20	13	17	17	5	4	6	19	20	20	22	19	20	13	17	17	5	3	6	18	19	19	21	18	19	43.1	43.1	41	67.567
sp|P27986|P85A_HUMANPhosphatidylinositol3-kinaseregulatorysubunitalphaOS=HomosapiensOX=9606GN=PIK3R1PE=1SV=2	sp|P27986|P85A_HUMANPhosphatidylinositol3-kinaseregulatorysubunitalphaOS=HomosapiensOX=9606GN=PIK3R1PE=1SV=2	2	2	2		1	2	2	2	2	2	1	0	0	0	1	0	1	0	0	0	2	2	1	0	0	0	1	0	1	0	0	0	2	2	1	0	0	0	1	0	1	0	0	0	3.6	3.6	3.6	83.597
sp|P28062|PSB8_HUMANProteasomesubunitbetatype-8OS=HomosapiensOX=9606GN=PSMB8PE=1SV=3	sp|P28062|PSB8_HUMANProteasomesubunitbetatype-8OS=HomosapiensOX=9606GN=PSMB8PE=1SV=3	6	6	6		1	6	6	6	1	3	1	3	3	3	3	1	1	4	4	4	1	3	1	3	3	3	3	1	1	4	4	4	1	3	1	3	3	3	3	1	1	4	4	4	30.8	30.8	30.8	30.354
sp|P28065|PSB9_HUMANProteasomesubunitbetatype-9OS=HomosapiensOX=9606GN=PSMB9PE=1SV=2	sp|P28065|PSB9_HUMANProteasomesubunitbetatype-9OS=HomosapiensOX=9606GN=PSMB9PE=1SV=2	3	3	3		1	3	3	3	0	1	0	1	1	1	3	1	3	3	3	3	0	1	0	1	1	1	3	1	3	3	3	3	0	1	0	1	1	1	3	1	3	3	3	3	21.9	21.9	21.9	23.264
sp|P28066|PSA5_HUMANProteasomesubunitalphatype-5OS=HomosapiensOX=9606GN=PSMA5PE=1SV=3	sp|P28066|PSA5_HUMANProteasomesubunitalphatype-5OS=HomosapiensOX=9606GN=PSMA5PE=1SV=3	13	13	13		1	13	13	13	8	9	9	9	11	11	10	12	12	13	13	11	8	9	9	9	11	11	10	12	12	13	13	11	8	9	9	9	11	11	10	12	12	13	13	11	65.1	65.1	65.1	26.411
sp|P28070|PSB4_HUMANProteasomesubunitbetatype-4OS=HomosapiensOX=9606GN=PSMB4PE=1SV=4	sp|P28070|PSB4_HUMANProteasomesubunitbetatype-4OS=HomosapiensOX=9606GN=PSMB4PE=1SV=4	7	7	7		1	7	7	7	5	6	5	3	2	3	3	4	6	6	5	6	5	6	5	3	2	3	3	4	6	6	5	6	5	6	5	3	2	3	3	4	6	6	5	6	47.3	47.3	47.3	29.204
sp|P28072|PSB6_HUMANProteasomesubunitbetatype-6OS=HomosapiensOX=9606GN=PSMB6PE=1SV=4	sp|P28072|PSB6_HUMANProteasomesubunitbetatype-6OS=HomosapiensOX=9606GN=PSMB6PE=1SV=4	12	12	12		1	12	12	12	7	7	8	6	4	2	7	9	8	7	6	7	7	7	8	6	4	2	7	9	8	7	6	7	7	7	8	6	4	2	7	9	8	7	6	7	69.9	69.9	69.9	25.357
sp|P28074|PSB5_HUMANProteasomesubunitbetatype-5OS=HomosapiensOX=9606GN=PSMB5PE=1SV=3	sp|P28074|PSB5_HUMANProteasomesubunitbetatype-5OS=HomosapiensOX=9606GN=PSMB5PE=1SV=3	10	10	10		1	10	10	10	8	8	7	7	7	7	9	9	10	9	9	9	8	8	7	7	7	7	9	9	10	9	9	9	8	8	7	7	7	7	9	9	10	9	9	9	46.8	46.8	46.8	28.48
sp|P28288|ABCD3_HUMANATP-bindingcassettesub-familyDmember3OS=HomosapiensOX=9606GN=ABCD3PE=1SV=1	sp|P28288|ABCD3_HUMANATP-bindingcassettesub-familyDmember3OS=HomosapiensOX=9606GN=ABCD3PE=1SV=1	8	8	8		1	8	8	8	2	4	2	2	2	2	3	5	5	8	7	8	2	4	2	2	2	2	3	5	5	8	7	8	2	4	2	2	2	2	3	5	5	8	7	8	16.2	16.2	16.2	75.475
sp|P28330|ACADL_HUMANLong-chainspecificacyl-CoAdehydrogenase,mitochondrialOS=HomosapiensOX=9606GN=ACADLPE=1SV=2	sp|P28330|ACADL_HUMANLong-chainspecificacyl-CoAdehydrogenase,mitochondrialOS=HomosapiensOX=9606GN=ACADLPE=1SV=2	1	1	1		1	1	1	1	0	0	0	1	1	1	0	0	0	0	0	0	0	0	0	1	1	1	0	0	0	0	0	0	0	0	0	1	1	1	0	0	0	0	0	0	3	3	3	47.655
sp|P28331|NDUS1_HUMANNADH-ubiquinoneoxidoreductase75kDasubunit,mitochondrialOS=HomosapiensOX=9606GN=NDUFS1PE=1SV=3	sp|P28331|NDUS1_HUMANNADH-ubiquinoneoxidoreductase75kDasubunit,mitochondrialOS=HomosapiensOX=9606GN=NDUFS1PE=1SV=3	27	27	27		1	27	27	27	13	11	10	10	10	8	21	21	22	24	24	21	13	11	10	10	10	8	21	21	22	24	24	21	13	11	10	10	10	8	21	21	22	24	24	21	49.8	49.8	49.8	79.467
sp|P28340|DPOD1_HUMANDNApolymerasedeltacatalyticsubunitOS=HomosapiensOX=9606GN=POLD1PE=1SV=2	sp|P28340|DPOD1_HUMANDNApolymerasedeltacatalyticsubunitOS=HomosapiensOX=9606GN=POLD1PE=1SV=2	20	20	20		1	20	20	20	10	9	10	7	5	7	16	15	10	14	16	18	10	9	10	7	5	7	16	15	10	14	16	18	10	9	10	7	5	7	16	15	10	14	16	18	26.6	26.6	26.6	123.63
sp|P28370|SMCA1_HUMANProbableglobaltranscriptionactivatorSNF2L1OS=HomosapiensOX=9606GN=SMARCA1PE=1SV=2	sp|P28370|SMCA1_HUMANProbableglobaltranscriptionactivatorSNF2L1OS=HomosapiensOX=9606GN=SMARCA1PE=1SV=2	13	4	4		1	13	4	4	7	9	6	6	6	6	9	7	10	9	9	8	0	0	0	0	0	0	3	1	3	2	2	3	0	0	0	0	0	0	3	1	3	2	2	3	12.1	4.9	4.9	122.6
sp|P28482|MK01_HUMANMitogen-activatedproteinkinase1OS=HomosapiensOX=9606GN=MAPK1PE=1SV=3	sp|P28482|MK01_HUMANMitogen-activatedproteinkinase1OS=HomosapiensOX=9606GN=MAPK1PE=1SV=3	11	11	10		1	11	11	10	8	7	8	5	7	8	9	10	9	10	10	9	8	7	8	5	7	8	9	10	9	10	10	9	7	6	7	4	6	7	8	9	8	9	9	8	46.9	46.9	43.6	41.389
sp|P28676|GRAN_HUMANGrancalcinOS=HomosapiensOX=9606GN=GCAPE=1SV=2	sp|P28676|GRAN_HUMANGrancalcinOS=HomosapiensOX=9606GN=GCAPE=1SV=2	2	2	2		1	2	2	2	1	1	1	0	0	0	1	1	1	2	2	2	1	1	1	0	0	0	1	1	1	2	2	2	1	1	1	0	0	0	1	1	1	2	2	2	8.3	8.3	8.3	24.01
sp|P28838|AMPL_HUMANCytosolaminopeptidaseOS=HomosapiensOX=9606GN=LAP3PE=1SV=3	sp|P28838|AMPL_HUMANCytosolaminopeptidaseOS=HomosapiensOX=9606GN=LAP3PE=1SV=3	22	22	22		1	22	22	22	13	13	13	7	8	7	16	19	15	18	18	19	13	13	13	7	8	7	16	19	15	18	18	19	13	13	13	7	8	7	16	19	15	18	18	19	59.9	59.9	59.9	56.166
sp|P29083|T2EA_HUMANGeneraltranscriptionfactorIIEsubunit1OS=HomosapiensOX=9606GN=GTF2E1PE=1SV=2	sp|P29083|T2EA_HUMANGeneraltranscriptionfactorIIEsubunit1OS=HomosapiensOX=9606GN=GTF2E1PE=1SV=2	3	3	3		1	3	3	3	1	2	3	2	2	2	2	3	2	2	2	1	1	2	3	2	2	2	2	3	2	2	2	1	1	2	3	2	2	2	2	3	2	2	2	1	8.4	8.4	8.4	49.452
sp|P29144|TPP2_HUMANTripeptidyl-peptidase2OS=HomosapiensOX=9606GN=TPP2PE=1SV=4	sp|P29144|TPP2_HUMANTripeptidyl-peptidase2OS=HomosapiensOX=9606GN=TPP2PE=1SV=4	22	22	22		1	22	22	22	8	10	7	12	11	11	10	9	11	16	15	15	8	10	7	12	11	11	10	9	11	16	15	15	8	10	7	12	11	11	10	9	11	16	15	15	25.9	25.9	25.9	138.35
sp|P29218|IMPA1_HUMANInositolmonophosphatase1OS=HomosapiensOX=9606GN=IMPA1PE=1SV=1	sp|P29218|IMPA1_HUMANInositolmonophosphatase1OS=HomosapiensOX=9606GN=IMPA1PE=1SV=1	10	10	10		1	10	10	10	3	4	4	0	0	0	8	7	7	7	7	7	3	4	4	0	0	0	8	7	7	7	7	7	3	4	4	0	0	0	8	7	7	7	7	7	42.2	42.2	42.2	30.188
sp|P29317|EPHA2_HUMANEphrintype-Areceptor2OS=HomosapiensOX=9606GN=EPHA2PE=1SV=2;sp|P54760|EPHB4_HUMANEphrintype-Breceptor4OS=HomosapiensOX=9606GN=EPHB4PE=1SV=2;sp|Q15375|EPHA7_HUMANEphrintype-Areceptor7OS=HomosapiensOX=9606GN=EPHA7PE=1SV=3;sp|P54753|EPHB3_HUMANEphrintype-Breceptor3OS=HomosapiensOX=9606GN=EPHB3PE=1SV=2;sp|Q9UF33|EPHA6_HUMANEphrintype-Areceptor6OS=HomosapiensOX=9606GN=EPHA6PE=2SV=3	sp|P29317|EPHA2_HUMANEphrintype-Areceptor2OS=HomosapiensOX=9606GN=EPHA2PE=1SV=2	22;1;1;1;1	22;1;1;1;1	21;0;0;0;0		5	22	22	21	20	19	20	0	1	0	9	10	9	16	15	10	20	19	20	0	1	0	9	10	9	16	15	10	19	18	19	0	1	0	8	9	8	15	14	9	29.7	29.7	28.6	108.27
sp|P54762|EPHB1_HUMANEphrintype-Breceptor1OS=HomosapiensOX=9606GN=EPHB1PE=1SV=1;sp|P29323|EPHB2_HUMANEphrintype-Breceptor2OS=HomosapiensOX=9606GN=EPHB2PE=1SV=5	sp|P54762|EPHB1_HUMANEphrintype-Breceptor1OS=HomosapiensOX=9606GN=EPHB1PE=1SV=1;sp|P29323|EPHB2_HUMANEphrintype-Breceptor2OS=HomosapiensOX=9606GN=EPHB2PE=1SV=5	2;2	1;1	1;1	;	2	2	1	1	1	1	1	0	0	0	2	1	2	1	1	1	0	0	0	0	0	0	1	0	1	0	0	0	0	0	0	0	0	0	1	0	1	0	0	0	2.7	1.6	1.6	109.88
sp|P29350|PTN6_HUMANTyrosine-proteinphosphatasenon-receptortype6OS=HomosapiensOX=9606GN=PTPN6PE=1SV=1	sp|P29350|PTN6_HUMANTyrosine-proteinphosphatasenon-receptortype6OS=HomosapiensOX=9606GN=PTPN6PE=1SV=1	11	11	11		1	11	11	11	0	1	0	11	11	10	2	1	0	0	0	0	0	1	0	11	11	10	2	1	0	0	0	0	0	1	0	11	11	10	2	1	0	0	0	0	24.9	24.9	24.9	67.56
sp|P29353|SHC1_HUMANSHC-transformingprotein1OS=HomosapiensOX=9606GN=SHC1PE=1SV=4;sp|P98077|SHC2_HUMANSHC-transformingprotein2OS=HomosapiensOX=9606GN=SHC2PE=1SV=4	sp|P29353|SHC1_HUMANSHC-transformingprotein1OS=HomosapiensOX=9606GN=SHC1PE=1SV=4	9;1	9;1	9;1		2	9	9	9	6	4	7	2	2	2	7	5	6	5	5	4	6	4	7	2	2	2	7	5	6	5	5	4	6	4	7	2	2	2	7	5	6	5	5	4	20.9	20.9	20.9	62.821
sp|P29372|3MG_HUMANDNA-3-methyladenineglycosylaseOS=HomosapiensOX=9606GN=MPGPE=1SV=3	sp|P29372|3MG_HUMANDNA-3-methyladenineglycosylaseOS=HomosapiensOX=9606GN=MPGPE=1SV=3	5	5	5		1	5	5	5	1	1	3	0	0	0	5	5	5	5	5	4	1	1	3	0	0	0	5	5	5	5	5	4	1	1	3	0	0	0	5	5	5	5	5	4	29.5	29.5	29.5	32.868
sp|P29374|ARI4A_HUMANAT-richinteractivedomain-containingprotein4AOS=HomosapiensOX=9606GN=ARID4APE=1SV=3	sp|P29374|ARI4A_HUMANAT-richinteractivedomain-containingprotein4AOS=HomosapiensOX=9606GN=ARID4APE=1SV=3	1	1	1		1	1	1	1	1	1	1	0	0	0	0	0	0	0	0	0	1	1	1	0	0	0	0	0	0	0	0	0	1	1	1	0	0	0	0	0	0	0	0	0	1.4	1.4	1.4	142.75
sp|P29401|TKT_HUMANTransketolaseOS=HomosapiensOX=9606GN=TKTPE=1SV=3	sp|P29401|TKT_HUMANTransketolaseOS=HomosapiensOX=9606GN=TKTPE=1SV=3	49	49	49		1	49	49	49	35	40	38	15	17	16	42	41	43	47	48	47	35	40	38	15	17	16	42	41	43	47	48	47	35	40	38	15	17	16	42	41	43	47	48	47	81.1	81.1	81.1	67.877
sp|P29466|CASP1_HUMANCaspase-1OS=HomosapiensOX=9606GN=CASP1PE=1SV=1	sp|P29466|CASP1_HUMANCaspase-1OS=HomosapiensOX=9606GN=CASP1PE=1SV=1	1	1	1		1	1	1	1	0	0	0	0	0	0	0	0	0	1	0	0	0	0	0	0	0	0	0	0	0	1	0	0	0	0	0	0	0	0	0	0	0	1	0	0	3.7	3.7	3.7	45.158
sp|P29558|RBMS1_HUMANRNA-bindingmotif,single-stranded-interactingprotein1OS=HomosapiensOX=9606GN=RBMS1PE=1SV=3;sp|Q6XE24|RBMS3_HUMANRNA-bindingmotif,single-stranded-interactingprotein3OS=HomosapiensOX=9606GN=RBMS3PE=1SV=1	sp|P29558|RBMS1_HUMANRNA-bindingmotif,single-stranded-interactingprotein1OS=HomosapiensOX=9606GN=RBMS1PE=1SV=3;sp|Q6XE24|RBMS3_HUMANRNA-bindingmotif,single-stranded-interactingprotein3OS=HomosapiensOX=9606GN=RBMS3PE=1SV=1	2;1	2;1	2;1	;	2	2	2	2	1	1	1	0	0	0	1	1	2	1	2	1	1	1	1	0	0	0	1	1	2	1	2	1	1	1	1	0	0	0	1	1	2	1	2	1	7.4	7.4	7.4	44.505
sp|P29590|PML_HUMANProteinPMLOS=HomosapiensOX=9606GN=PMLPE=1SV=3	sp|P29590|PML_HUMANProteinPMLOS=HomosapiensOX=9606GN=PMLPE=1SV=3	9	9	9		1	9	9	9	3	3	4	1	1	1	0	2	1	7	7	7	3	3	4	1	1	1	0	2	1	7	7	7	3	3	4	1	1	1	0	2	1	7	7	7	15.3	15.3	15.3	97.55
sp|P29692|EF1D_HUMANElongationfactor1-deltaOS=HomosapiensOX=9606GN=EEF1DPE=1SV=5	sp|P29692|EF1D_HUMANElongationfactor1-deltaOS=HomosapiensOX=9606GN=EEF1DPE=1SV=5	13	13	13		1	13	13	13	11	11	11	4	4	4	11	11	12	12	11	11	11	11	11	4	4	4	11	11	12	12	11	11	11	11	11	4	4	4	11	11	12	12	11	11	57.3	57.3	57.3	31.121
sp|P29966|MARCS_HUMANMyristoylatedalanine-richC-kinasesubstrateOS=HomosapiensOX=9606GN=MARCKSPE=1SV=4	sp|P29966|MARCS_HUMANMyristoylatedalanine-richC-kinasesubstrateOS=HomosapiensOX=9606GN=MARCKSPE=1SV=4	9	9	9		1	9	9	9	7	8	9	0	0	1	4	4	4	7	7	7	7	8	9	0	0	1	4	4	4	7	7	7	7	8	9	0	0	1	4	4	4	7	7	7	39.5	39.5	39.5	31.554
sp|P29992|GNA11_HUMANGuaninenucleotide-bindingproteinsubunitalpha-11OS=HomosapiensOX=9606GN=GNA11PE=1SV=2;sp|P50148|GNAQ_HUMANGuaninenucleotide-bindingproteinG(q)subunitalphaOS=HomosapiensOX=9606GN=GNAQPE=1SV=4;sp|O95837|GNA14_HUMANGuaninenucleotide-bindingproteinsubunitalpha-14OS=HomosapiensOX=9606GN=GNA14PE=1SV=1	sp|P29992|GNA11_HUMANGuaninenucleotide-bindingproteinsubunitalpha-11OS=HomosapiensOX=9606GN=GNA11PE=1SV=2	9;4;2	9;4;2	9;4;2		3	9	9	9	4	5	6	1	1	1	2	5	3	7	8	7	4	5	6	1	1	1	2	5	3	7	8	7	4	5	6	1	1	1	2	5	3	7	8	7	32	32	32	42.123
sp|P30040|ERP29_HUMANEndoplasmicreticulumresidentprotein29OS=HomosapiensOX=9606GN=ERP29PE=1SV=4	sp|P30040|ERP29_HUMANEndoplasmicreticulumresidentprotein29OS=HomosapiensOX=9606GN=ERP29PE=1SV=4	11	11	11		1	11	11	11	8	8	6	5	4	5	6	8	9	8	8	9	8	8	6	5	4	5	6	8	9	8	8	9	8	8	6	5	4	5	6	8	9	8	8	9	46	46	46	28.993
sp|P30041|PRDX6_HUMANPeroxiredoxin-6OS=HomosapiensOX=9606GN=PRDX6PE=1SV=3	sp|P30041|PRDX6_HUMANPeroxiredoxin-6OS=HomosapiensOX=9606GN=PRDX6PE=1SV=3	23	23	23		1	23	23	23	19	19	20	8	7	6	20	20	21	22	23	21	19	19	20	8	7	6	20	20	21	22	23	21	19	19	20	8	7	6	20	20	21	22	23	21	79.5	79.5	79.5	25.035
sp|P30043|BLVRB_HUMANFlavinreductase(NADPH)OS=HomosapiensOX=9606GN=BLVRBPE=1SV=3	sp|P30043|BLVRB_HUMANFlavinreductase(NADPH)OS=HomosapiensOX=9606GN=BLVRBPE=1SV=3	12	12	12		1	12	12	12	7	6	6	4	3	4	12	11	11	11	11	10	7	6	6	4	3	4	12	11	11	11	11	10	7	6	6	4	3	4	12	11	11	11	11	10	67.5	67.5	67.5	22.119
sp|P30044|PRDX5_HUMANPeroxiredoxin-5,mitochondrialOS=HomosapiensOX=9606GN=PRDX5PE=1SV=4	sp|P30044|PRDX5_HUMANPeroxiredoxin-5,mitochondrialOS=HomosapiensOX=9606GN=PRDX5PE=1SV=4	9	9	9		1	9	9	9	6	6	7	3	2	3	8	8	9	8	9	9	6	6	7	3	2	3	8	8	9	8	9	9	6	6	7	3	2	3	8	8	9	8	9	9	45.3	45.3	45.3	22.086
sp|P30046|DOPD_HUMAND-dopachromedecarboxylaseOS=HomosapiensOX=9606GN=DDTPE=1SV=3;sp|A6NHG4|DDTL_HUMAND-dopachromedecarboxylase-likeproteinOS=HomosapiensOX=9606GN=DDTLPE=2SV=1	sp|P30046|DOPD_HUMAND-dopachromedecarboxylaseOS=HomosapiensOX=9606GN=DDTPE=1SV=3;sp|A6NHG4|DDTL_HUMAND-dopachromedecarboxylase-likeproteinOS=HomosapiensOX=9606GN=DDTLPE=2SV=1	6;5	6;5	6;5	;	2	6	6	6	3	2	3	0	0	0	5	4	4	4	4	6	3	2	3	0	0	0	5	4	4	4	4	6	3	2	3	0	0	0	5	4	4	4	4	6	81.4	81.4	81.4	12.712
sp|P30048|PRDX3_HUMANThioredoxin-dependentperoxidereductase,mitochondrialOS=HomosapiensOX=9606GN=PRDX3PE=1SV=3	sp|P30048|PRDX3_HUMANThioredoxin-dependentperoxidereductase,mitochondrialOS=HomosapiensOX=9606GN=PRDX3PE=1SV=3	9	9	9		1	9	9	9	8	7	6	3	3	3	9	9	9	9	9	9	8	7	6	3	3	3	9	9	9	9	9	9	8	7	6	3	3	3	9	9	9	9	9	9	51.6	51.6	51.6	27.692
sp|P30049|ATPD_HUMANATPsynthasesubunitdelta,mitochondrialOS=HomosapiensOX=9606GN=ATP5F1DPE=1SV=2	sp|P30049|ATPD_HUMANATPsynthasesubunitdelta,mitochondrialOS=HomosapiensOX=9606GN=ATP5F1DPE=1SV=2	3	3	3		1	3	3	3	1	2	1	1	1	2	2	2	2	3	2	2	1	2	1	1	1	2	2	2	2	3	2	2	1	2	1	1	1	2	2	2	2	3	2	2	22.6	22.6	22.6	17.49
sp|P30050|RL12_HUMAN60SribosomalproteinL12OS=HomosapiensOX=9606GN=RPL12PE=1SV=1	sp|P30050|RL12_HUMAN60SribosomalproteinL12OS=HomosapiensOX=9606GN=RPL12PE=1SV=1	9	9	9		1	9	9	9	8	7	7	6	6	6	7	8	7	8	7	8	8	7	7	6	6	6	7	8	7	8	7	8	8	7	7	6	6	6	7	8	7	8	7	8	69.7	69.7	69.7	17.818
sp|P30084|ECHM_HUMANEnoyl-CoAhydratase,mitochondrialOS=HomosapiensOX=9606GN=ECHS1PE=1SV=4	sp|P30084|ECHM_HUMANEnoyl-CoAhydratase,mitochondrialOS=HomosapiensOX=9606GN=ECHS1PE=1SV=4	12	12	12		1	12	12	12	7	8	6	0	1	2	10	10	11	12	11	12	7	8	6	0	1	2	10	10	11	12	11	12	7	8	6	0	1	2	10	10	11	12	11	12	49	49	49	31.387
sp|P30085|KCY_HUMANUMP-CMPkinaseOS=HomosapiensOX=9606GN=CMPK1PE=1SV=3	sp|P30085|KCY_HUMANUMP-CMPkinaseOS=HomosapiensOX=9606GN=CMPK1PE=1SV=3	9	9	9		1	9	9	9	7	8	7	7	5	6	6	6	6	8	8	8	7	8	7	7	5	6	6	6	6	8	8	8	7	8	7	7	5	6	6	6	6	8	8	8	48.5	48.5	48.5	22.222
sp|P30086|PEBP1_HUMANPhosphatidylethanolamine-bindingprotein1OS=HomosapiensOX=9606GN=PEBP1PE=1SV=3	sp|P30086|PEBP1_HUMANPhosphatidylethanolamine-bindingprotein1OS=HomosapiensOX=9606GN=PEBP1PE=1SV=3	11	11	11		1	11	11	11	9	8	10	3	2	3	10	10	10	11	10	11	9	8	10	3	2	3	10	10	10	11	10	11	9	8	10	3	2	3	10	10	10	11	10	11	76.5	76.5	76.5	21.057
sp|P30101|PDIA3_HUMANProteindisulfide-isomeraseA3OS=HomosapiensOX=9606GN=PDIA3PE=1SV=4	sp|P30101|PDIA3_HUMANProteindisulfide-isomeraseA3OS=HomosapiensOX=9606GN=PDIA3PE=1SV=4	39	39	39		1	39	39	39	27	30	29	15	16	15	31	33	34	34	36	33	27	30	29	15	16	15	31	33	34	34	36	33	27	30	29	15	16	15	31	33	34	34	36	33	67.9	67.9	67.9	56.782
sp|P30153|2AAA_HUMANSerine/threonine-proteinphosphatase2A65kDaregulatorysubunitAalphaisoformOS=HomosapiensOX=9606GN=PPP2R1APE=1SV=4	sp|P30153|2AAA_HUMANSerine/threonine-proteinphosphatase2A65kDaregulatorysubunitAalphaisoformOS=HomosapiensOX=9606GN=PPP2R1APE=1SV=4	29	29	23		1	29	29	23	19	22	23	15	14	16	24	24	21	25	25	24	19	22	23	15	14	16	24	24	21	25	25	24	14	17	17	11	11	12	19	19	17	20	19	19	54	54	42.6	65.308
sp|P30154|2AAB_HUMANSerine/threonine-proteinphosphatase2A65kDaregulatorysubunitAbetaisoformOS=HomosapiensOX=9606GN=PPP2R1BPE=1SV=3	sp|P30154|2AAB_HUMANSerine/threonine-proteinphosphatase2A65kDaregulatorysubunitAbetaisoformOS=HomosapiensOX=9606GN=PPP2R1BPE=1SV=3	8	2	2		1	8	2	2	6	7	6	4	3	5	6	6	6	7	8	6	1	2	0	0	0	1	1	1	2	2	2	1	1	2	0	0	0	1	1	1	2	2	2	1	17.6	6.5	6.5	66.213
sp|P30260|CDC27_HUMANCelldivisioncycleprotein27homologOS=HomosapiensOX=9606GN=CDC27PE=1SV=2	sp|P30260|CDC27_HUMANCelldivisioncycleprotein27homologOS=HomosapiensOX=9606GN=CDC27PE=1SV=2	6	6	6		1	6	6	6	1	0	1	0	1	0	4	2	0	3	1	3	1	0	1	0	1	0	4	2	0	3	1	3	1	0	1	0	1	0	4	2	0	3	1	3	12.5	12.5	12.5	91.866
sp|P30405|PPIF_HUMANPeptidyl-prolylcis-transisomeraseF,mitochondrialOS=HomosapiensOX=9606GN=PPIFPE=1SV=1	sp|P30405|PPIF_HUMANPeptidyl-prolylcis-transisomeraseF,mitochondrialOS=HomosapiensOX=9606GN=PPIFPE=1SV=1	5	5	5		1	5	5	5	3	3	3	0	0	0	5	2	3	3	4	3	3	3	3	0	0	0	5	2	3	3	4	3	3	3	3	0	0	0	5	2	3	3	4	3	47.3	47.3	47.3	22.04
sp|P30419|NMT1_HUMANGlycylpeptideN-tetradecanoyltransferase1OS=HomosapiensOX=9606GN=NMT1PE=1SV=2	sp|P30419|NMT1_HUMANGlycylpeptideN-tetradecanoyltransferase1OS=HomosapiensOX=9606GN=NMT1PE=1SV=2	12	12	8		1	12	12	8	9	8	9	8	10	7	8	8	9	9	10	9	9	8	9	8	10	7	8	8	9	9	10	9	8	6	7	4	7	4	6	7	7	7	7	8	29.6	29.6	19.4	56.806
sp|P30519|HMOX2_HUMANHemeoxygenase2OS=HomosapiensOX=9606GN=HMOX2PE=1SV=2	sp|P30519|HMOX2_HUMANHemeoxygenase2OS=HomosapiensOX=9606GN=HMOX2PE=1SV=2	8	8	8		1	8	8	8	2	3	3	1	1	1	6	7	8	5	5	5	2	3	3	1	1	1	6	7	8	5	5	5	2	3	3	1	1	1	6	7	8	5	5	5	42.4	42.4	42.4	36.032
sp|P30520|PURA2_HUMANAdenylosuccinatesynthetaseisozyme2OS=HomosapiensOX=9606GN=ADSS2PE=1SV=3	sp|P30520|PURA2_HUMANAdenylosuccinatesynthetaseisozyme2OS=HomosapiensOX=9606GN=ADSS2PE=1SV=3	16	16	14		1	16	16	14	7	10	8	10	7	10	13	12	11	15	13	14	7	10	8	10	7	10	13	12	11	15	13	14	7	9	8	9	6	9	12	11	10	13	11	12	46.7	46.7	43.2	50.097
sp|P30530|UFO_HUMANTyrosine-proteinkinasereceptorUFOOS=HomosapiensOX=9606GN=AXLPE=1SV=4	sp|P30530|UFO_HUMANTyrosine-proteinkinasereceptorUFOOS=HomosapiensOX=9606GN=AXLPE=1SV=4	6	6	6		1	6	6	6	4	5	5	0	0	0	1	1	1	1	2	2	4	5	5	0	0	0	1	1	1	1	2	2	4	5	5	0	0	0	1	1	1	1	2	2	9.6	9.6	9.6	98.336
sp|P30533|AMRP_HUMANAlpha-2-macroglobulinreceptor-associatedproteinOS=HomosapiensOX=9606GN=LRPAP1PE=1SV=1	sp|P30533|AMRP_HUMANAlpha-2-macroglobulinreceptor-associatedproteinOS=HomosapiensOX=9606GN=LRPAP1PE=1SV=1	3	3	3		1	3	3	3	2	1	2	0	0	0	3	3	3	2	2	1	2	1	2	0	0	0	3	3	3	2	2	1	2	1	2	0	0	0	3	3	3	2	2	1	10.9	10.9	10.9	41.465
sp|P30566|PUR8_HUMANAdenylosuccinatelyaseOS=HomosapiensOX=9606GN=ADSLPE=1SV=2	sp|P30566|PUR8_HUMANAdenylosuccinatelyaseOS=HomosapiensOX=9606GN=ADSLPE=1SV=2	15	15	15		1	15	15	15	10	7	9	4	3	4	13	13	13	8	10	13	10	7	9	4	3	4	13	13	13	8	10	13	10	7	9	4	3	4	13	13	13	8	10	13	53.7	53.7	53.7	54.889
sp|P30622|CLIP1_HUMANCAP-Glydomain-containinglinkerprotein1OS=HomosapiensOX=9606GN=CLIP1PE=1SV=2	sp|P30622|CLIP1_HUMANCAP-Glydomain-containinglinkerprotein1OS=HomosapiensOX=9606GN=CLIP1PE=1SV=2	12	12	11		1	12	12	11	4	2	3	2	3	1	5	5	2	5	6	5	4	2	3	2	3	1	5	5	2	5	6	5	4	1	3	2	2	1	5	5	2	4	5	4	11.4	11.4	10.6	162.24
sp|P30626|SORCN_HUMANSorcinOS=HomosapiensOX=9606GN=SRIPE=1SV=1	sp|P30626|SORCN_HUMANSorcinOS=HomosapiensOX=9606GN=SRIPE=1SV=1	6	6	6		1	6	6	6	3	4	4	4	1	4	5	6	5	6	6	6	3	4	4	4	1	4	5	6	5	6	6	6	3	4	4	4	1	4	5	6	5	6	6	6	35.9	35.9	35.9	21.676
sp|P30740|ILEU_HUMANLeukocyteelastaseinhibitorOS=HomosapiensOX=9606GN=SERPINB1PE=1SV=1;sp|O75830|SPI2_HUMANSerpinI2OS=HomosapiensOX=9606GN=SERPINI2PE=1SV=1	sp|P30740|ILEU_HUMANLeukocyteelastaseinhibitorOS=HomosapiensOX=9606GN=SERPINB1PE=1SV=1	13;1	12;0	12;0		2	13	12	12	0	0	1	1	1	1	13	11	13	1	1	1	0	0	0	0	0	0	12	10	12	0	1	1	0	0	0	0	0	0	12	10	12	0	1	1	41.4	38.8	38.8	42.741
sp|P30837|AL1B1_HUMANAldehydedehydrogenaseX,mitochondrialOS=HomosapiensOX=9606GN=ALDH1B1PE=1SV=3	sp|P30837|AL1B1_HUMANAldehydedehydrogenaseX,mitochondrialOS=HomosapiensOX=9606GN=ALDH1B1PE=1SV=3	13	12	12		1	13	12	12	2	3	2	1	1	2	11	11	10	5	7	8	2	3	2	1	1	1	10	10	10	5	7	8	2	3	2	1	1	1	10	10	10	5	7	8	35.4	33.8	33.8	57.206
sp|P30838|AL3A1_HUMANAldehydedehydrogenase,dimericNADP-preferringOS=HomosapiensOX=9606GN=ALDH3A1PE=1SV=3	sp|P30838|AL3A1_HUMANAldehydedehydrogenase,dimericNADP-preferringOS=HomosapiensOX=9606GN=ALDH3A1PE=1SV=3	22	22	21		1	22	22	21	0	1	1	2	3	1	19	22	19	18	22	18	0	1	1	2	3	1	19	22	19	18	22	18	0	0	1	1	2	0	18	21	18	17	21	17	59.4	59.4	56.7	50.394
sp|P30876|RPB2_HUMANDNA-directedRNApolymeraseIIsubunitRPB2OS=HomosapiensOX=9606GN=POLR2BPE=1SV=1	sp|P30876|RPB2_HUMANDNA-directedRNApolymeraseIIsubunitRPB2OS=HomosapiensOX=9606GN=POLR2BPE=1SV=1	22	22	22		1	22	22	22	13	16	10	10	8	9	11	13	10	9	9	9	13	16	10	10	8	9	11	13	10	9	9	9	13	16	10	10	8	9	11	13	10	9	9	9	27.6	27.6	27.6	133.9
sp|P31040|SDHA_HUMANSuccinatedehydrogenase[ubiquinone]flavoproteinsubunit,mitochondrialOS=HomosapiensOX=9606GN=SDHAPE=1SV=2	sp|P31040|SDHA_HUMANSuccinatedehydrogenase[ubiquinone]flavoproteinsubunit,mitochondrialOS=HomosapiensOX=9606GN=SDHAPE=1SV=2	21	21	21		1	21	21	21	8	6	9	11	13	13	14	14	15	17	16	18	8	6	9	11	13	13	14	14	15	17	16	18	8	6	9	11	13	13	14	14	15	17	16	18	54.7	54.7	54.7	72.691
sp|P31146|COR1A_HUMANCoronin-1AOS=HomosapiensOX=9606GN=CORO1APE=1SV=4	sp|P31146|COR1A_HUMANCoronin-1AOS=HomosapiensOX=9606GN=CORO1APE=1SV=4	10	10	10		1	10	10	10	2	3	3	10	10	10	0	0	1	1	0	2	2	3	3	10	10	10	0	0	1	1	0	2	2	3	3	10	10	10	0	0	1	1	0	2	28.4	28.4	28.4	51.026
sp|P31150|GDIA_HUMANRabGDPdissociationinhibitoralphaOS=HomosapiensOX=9606GN=GDI1PE=1SV=2	sp|P31150|GDIA_HUMANRabGDPdissociationinhibitoralphaOS=HomosapiensOX=9606GN=GDI1PE=1SV=2	28	16	16		1	28	16	16	20	23	23	8	9	9	21	20	20	18	20	19	11	14	14	2	3	3	11	10	12	10	10	10	11	14	14	2	3	3	11	10	12	10	10	10	62.2	39.6	39.6	50.582
sp|P31153|METK2_HUMANS-adenosylmethioninesynthaseisoformtype-2OS=HomosapiensOX=9606GN=MAT2APE=1SV=1	sp|P31153|METK2_HUMANS-adenosylmethioninesynthaseisoformtype-2OS=HomosapiensOX=9606GN=MAT2APE=1SV=1	20	20	17		1	20	20	17	13	13	15	8	8	8	18	19	18	15	16	17	13	13	15	8	8	8	18	19	18	15	16	17	11	10	12	7	6	7	15	16	15	12	13	14	57.7	57.7	49.9	43.66
sp|P31327|CPSM_HUMANCarbamoyl-phosphatesynthase[ammonia],mitochondrialOS=HomosapiensOX=9606GN=CPS1PE=1SV=2	sp|P31327|CPSM_HUMANCarbamoyl-phosphatesynthase[ammonia],mitochondrialOS=HomosapiensOX=9606GN=CPS1PE=1SV=2	46	45	45		1	46	45	45	1	0	1	2	2	1	40	39	37	4	3	3	1	0	1	1	1	0	39	38	36	3	2	2	1	0	1	1	1	0	39	38	36	3	2	2	49.7	49.1	49.1	164.94
sp|P31350|RIR2_HUMANRibonucleoside-diphosphatereductasesubunitM2OS=HomosapiensOX=9606GN=RRM2PE=1SV=1	sp|P31350|RIR2_HUMANRibonucleoside-diphosphatereductasesubunitM2OS=HomosapiensOX=9606GN=RRM2PE=1SV=1	16	16	14		1	16	16	14	13	14	15	3	3	2	12	12	13	12	12	12	13	14	15	3	3	2	12	12	13	12	12	12	11	12	13	3	3	2	11	11	12	10	10	10	49.9	49.9	43.7	44.877
sp|P31483|TIA1_HUMANNucleolysinTIA-1isoformp40OS=HomosapiensOX=9606GN=TIA1PE=1SV=3	sp|P31483|TIA1_HUMANNucleolysinTIA-1isoformp40OS=HomosapiensOX=9606GN=TIA1PE=1SV=3	4	3	3		1	4	3	3	2	2	3	1	1	1	2	2	2	3	2	1	1	2	2	0	0	0	2	1	1	2	1	0	1	2	2	0	0	0	2	1	1	2	1	0	10.9	7.5	7.5	42.963
sp|P31689|DNJA1_HUMANDnaJhomologsubfamilyAmember1OS=HomosapiensOX=9606GN=DNAJA1PE=1SV=2	sp|P31689|DNJA1_HUMANDnaJhomologsubfamilyAmember1OS=HomosapiensOX=9606GN=DNAJA1PE=1SV=2	16	16	16		1	16	16	16	7	9	8	4	3	3	12	11	11	9	10	10	7	9	8	4	3	3	12	11	11	9	10	10	7	9	8	4	3	3	12	11	11	9	10	10	48.6	48.6	48.6	44.868
sp|P31749|AKT1_HUMANRAC-alphaserine/threonine-proteinkinaseOS=HomosapiensOX=9606GN=AKT1PE=1SV=2	sp|P31749|AKT1_HUMANRAC-alphaserine/threonine-proteinkinaseOS=HomosapiensOX=9606GN=AKT1PE=1SV=2	3	2	2		1	3	2	2	2	2	1	2	2	2	2	1	2	3	2	2	1	1	0	1	1	1	1	0	1	2	1	1	1	1	0	1	1	1	1	0	1	2	1	1	9	6.9	6.9	55.686
sp|P31751|AKT2_HUMANRAC-betaserine/threonine-proteinkinaseOS=HomosapiensOX=9606GN=AKT2PE=1SV=2;sp|Q9Y243|AKT3_HUMANRAC-gammaserine/threonine-proteinkinaseOS=HomosapiensOX=9606GN=AKT3PE=1SV=1	sp|P31751|AKT2_HUMANRAC-betaserine/threonine-proteinkinaseOS=HomosapiensOX=9606GN=AKT2PE=1SV=2	4;1	4;1	3;0		2	4	4	3	2	2	2	3	2	1	3	2	3	2	2	1	2	2	2	3	2	1	3	2	3	2	2	1	1	1	1	2	1	0	2	1	2	1	1	0	11	11	8.9	55.768
sp|P31930|QCR1_HUMANCytochromeb-c1complexsubunit1,mitochondrialOS=HomosapiensOX=9606GN=UQCRC1PE=1SV=3	sp|P31930|QCR1_HUMANCytochromeb-c1complexsubunit1,mitochondrialOS=HomosapiensOX=9606GN=UQCRC1PE=1SV=3	24	24	23		1	24	24	23	12	11	10	8	7	8	22	20	20	20	20	21	12	11	10	8	7	8	22	20	20	20	20	21	11	11	10	7	6	7	21	19	19	19	19	20	62.7	62.7	61.2	52.645
sp|P31937|3HIDH_HUMAN3-hydroxyisobutyratedehydrogenase,mitochondrialOS=HomosapiensOX=9606GN=HIBADHPE=1SV=2	sp|P31937|3HIDH_HUMAN3-hydroxyisobutyratedehydrogenase,mitochondrialOS=HomosapiensOX=9606GN=HIBADHPE=1SV=2	7	7	7		1	7	7	7	3	2	2	2	2	3	6	5	5	6	5	5	3	2	2	2	2	3	6	5	5	6	5	5	3	2	2	2	2	3	6	5	5	6	5	5	31	31	31	35.329
sp|P31939|PUR9_HUMANBifunctionalpurinebiosynthesisproteinPURHOS=HomosapiensOX=9606GN=ATICPE=1SV=3	sp|P31939|PUR9_HUMANBifunctionalpurinebiosynthesisproteinPURHOS=HomosapiensOX=9606GN=ATICPE=1SV=3	37	37	37		1	37	37	37	25	20	23	4	7	4	33	35	36	23	22	22	25	20	23	4	7	4	33	35	36	23	22	22	25	20	23	4	7	4	33	35	36	23	22	22	72.1	72.1	72.1	64.615
sp|P31942|HNRH3_HUMANHeterogeneousnuclearribonucleoproteinH3OS=HomosapiensOX=9606GN=HNRNPH3PE=1SV=2	sp|P31942|HNRH3_HUMANHeterogeneousnuclearribonucleoproteinH3OS=HomosapiensOX=9606GN=HNRNPH3PE=1SV=2	10	10	10		1	10	10	10	9	8	8	6	4	4	9	8	10	7	8	6	9	8	8	6	4	4	9	8	10	7	8	6	9	8	8	6	4	4	9	8	10	7	8	6	51.2	51.2	51.2	36.926
sp|P31943|HNRH1_HUMANHeterogeneousnuclearribonucleoproteinHOS=HomosapiensOX=9606GN=HNRNPH1PE=1SV=4	sp|P31943|HNRH1_HUMANHeterogeneousnuclearribonucleoproteinHOS=HomosapiensOX=9606GN=HNRNPH1PE=1SV=4	18	18	13		1	18	18	13	17	17	16	14	14	13	16	16	17	17	17	18	17	17	16	14	14	13	16	16	17	17	17	18	12	12	11	9	9	8	11	11	12	12	12	13	50.8	50.8	34.5	49.229
sp|P31946|1433B_HUMAN14-3-3proteinbeta/alphaOS=HomosapiensOX=9606GN=YWHABPE=1SV=3	sp|P31946|1433B_HUMAN14-3-3proteinbeta/alphaOS=HomosapiensOX=9606GN=YWHABPE=1SV=3	17	11	11		1	17	11	11	16	15	14	12	12	12	16	17	16	16	17	16	10	9	8	6	6	6	10	11	10	10	11	10	10	9	8	6	6	6	10	11	10	10	11	10	64.2	44.3	44.3	28.082
sp|P31947|1433S_HUMAN14-3-3proteinsigmaOS=HomosapiensOX=9606GN=SFNPE=1SV=1	sp|P31947|1433S_HUMAN14-3-3proteinsigmaOS=HomosapiensOX=9606GN=SFNPE=1SV=1	14	10	10		1	14	10	10	4	4	4	4	5	4	13	13	12	10	10	8	1	1	1	1	1	1	9	9	8	6	6	4	1	1	1	1	1	1	9	9	8	6	6	4	69	56	56	27.774
sp|P31948|STIP1_HUMANStress-induced-phosphoprotein1OS=HomosapiensOX=9606GN=STIP1PE=1SV=1	sp|P31948|STIP1_HUMANStress-induced-phosphoprotein1OS=HomosapiensOX=9606GN=STIP1PE=1SV=1	39	39	39		1	39	39	39	27	30	29	12	9	13	31	31	32	31	32	34	27	30	29	12	9	13	31	31	32	31	32	34	27	30	29	12	9	13	31	31	32	31	32	34	54.3	54.3	54.3	62.639
sp|P31949|S10AB_HUMANProteinS100-A11OS=HomosapiensOX=9606GN=S100A11PE=1SV=2	sp|P31949|S10AB_HUMANProteinS100-A11OS=HomosapiensOX=9606GN=S100A11PE=1SV=2	4	4	4		1	4	4	4	2	2	4	1	1	1	2	2	3	3	3	3	2	2	4	1	1	1	2	2	3	3	3	3	2	2	4	1	1	1	2	2	3	3	3	3	38.1	38.1	38.1	11.74
sp|P32119|PRDX2_HUMANPeroxiredoxin-2OS=HomosapiensOX=9606GN=PRDX2PE=1SV=5	sp|P32119|PRDX2_HUMANPeroxiredoxin-2OS=HomosapiensOX=9606GN=PRDX2PE=1SV=5	15	14	14		1	15	14	14	11	12	13	2	4	4	3	3	3	15	14	15	10	11	12	1	3	3	2	2	2	14	13	14	10	11	12	1	3	3	2	2	2	14	13	14	69.7	64.1	64.1	21.892
sp|P32121|ARRB2_HUMANBeta-arrestin-2OS=HomosapiensOX=9606GN=ARRB2PE=1SV=2	sp|P32121|ARRB2_HUMANBeta-arrestin-2OS=HomosapiensOX=9606GN=ARRB2PE=1SV=2	2	2	2		1	2	2	2	1	1	1	1	1	1	0	0	1	0	0	1	1	1	1	1	1	1	0	0	1	0	0	1	1	1	1	1	1	1	0	0	1	0	0	1	7.6	7.6	7.6	46.105
sp|P32189|GLPK_HUMANGlycerolkinaseOS=HomosapiensOX=9606GN=GKPE=1SV=3;sp|Q14409|GLPK3_HUMANGlycerolkinase3OS=HomosapiensOX=9606GN=GK3PPE=2SV=2	sp|P32189|GLPK_HUMANGlycerolkinaseOS=HomosapiensOX=9606GN=GKPE=1SV=3;sp|Q14409|GLPK3_HUMANGlycerolkinase3OS=HomosapiensOX=9606GN=GK3PPE=2SV=2	5;4	5;4	5;4	;	2	5	5	5	0	0	0	4	1	3	0	1	1	2	1	2	0	0	0	4	1	3	0	1	1	2	1	2	0	0	0	4	1	3	0	1	1	2	1	2	14.7	14.7	14.7	61.244
sp|P32321|DCTD_HUMANDeoxycytidylatedeaminaseOS=HomosapiensOX=9606GN=DCTDPE=1SV=2	sp|P32321|DCTD_HUMANDeoxycytidylatedeaminaseOS=HomosapiensOX=9606GN=DCTDPE=1SV=2	4	4	4		1	4	4	4	1	1	2	0	0	0	3	4	3	3	3	3	1	1	2	0	0	0	3	4	3	3	3	3	1	1	2	0	0	0	3	4	3	3	3	3	29.2	29.2	29.2	20.016
sp|P32322|P5CR1_HUMANPyrroline-5-carboxylatereductase1,mitochondrialOS=HomosapiensOX=9606GN=PYCR1PE=1SV=2	sp|P32322|P5CR1_HUMANPyrroline-5-carboxylatereductase1,mitochondrialOS=HomosapiensOX=9606GN=PYCR1PE=1SV=2	11	11	10		1	11	11	10	2	3	4	3	3	2	7	7	9	9	9	11	2	3	4	3	3	2	7	7	9	9	9	11	2	3	3	2	2	1	6	6	9	8	8	10	43.9	43.9	39.8	33.36
sp|P32455|GBP1_HUMANGuanylate-bindingprotein1OS=HomosapiensOX=9606GN=GBP1PE=1SV=2;sp|P32456|GBP2_HUMANGuanylate-bindingprotein2OS=HomosapiensOX=9606GN=GBP2PE=1SV=3	sp|P32455|GBP1_HUMANGuanylate-bindingprotein1OS=HomosapiensOX=9606GN=GBP1PE=1SV=2;sp|P32456|GBP2_HUMANGuanylate-bindingprotein2OS=HomosapiensOX=9606GN=GBP2PE=1SV=3	2;1	2;1	2;1	;	2	2	2	2	0	0	0	0	0	0	0	0	0	0	1	2	0	0	0	0	0	0	0	0	0	0	1	2	0	0	0	0	0	0	0	0	0	0	1	2	4.7	4.7	4.7	67.93
sp|P32969|RL9_HUMAN60SribosomalproteinL9OS=HomosapiensOX=9606GN=RPL9PE=1SV=1	sp|P32969|RL9_HUMAN60SribosomalproteinL9OS=HomosapiensOX=9606GN=RPL9PE=1SV=1	11	11	11		1	11	11	11	9	9	9	8	8	8	10	10	10	10	10	9	9	9	9	8	8	8	10	10	10	10	10	9	9	9	9	8	8	8	10	10	10	10	10	9	66.1	66.1	66.1	21.863
sp|P32970|CD70_HUMANCD70antigenOS=HomosapiensOX=9606GN=CD70PE=1SV=2	sp|P32970|CD70_HUMANCD70antigenOS=HomosapiensOX=9606GN=CD70PE=1SV=2	5	5	5		1	5	5	5	4	4	4	0	0	0	0	0	2	4	4	5	4	4	4	0	0	0	0	0	2	4	4	5	4	4	4	0	0	0	0	0	2	4	4	5	35.2	35.2	35.2	21.118
sp|P33121|ACSL1_HUMANLong-chain-fatty-acid--CoAligase1OS=HomosapiensOX=9606GN=ACSL1PE=1SV=1;sp|Q9UKU0|ACSL6_HUMANLong-chain-fatty-acid--CoAligase6OS=HomosapiensOX=9606GN=ACSL6PE=1SV=4	sp|P33121|ACSL1_HUMANLong-chain-fatty-acid--CoAligase1OS=HomosapiensOX=9606GN=ACSL1PE=1SV=1	21;1	21;1	20;1		2	21	21	20	3	3	1	3	3	4	6	7	8	20	21	18	3	3	1	3	3	4	6	7	8	20	21	18	2	2	0	2	2	3	5	6	7	19	20	17	34.7	34.7	34.7	77.942
sp|P33176|KINH_HUMANKinesin-1heavychainOS=HomosapiensOX=9606GN=KIF5BPE=1SV=1;sp|O60282|KIF5C_HUMANKinesinheavychainisoform5COS=HomosapiensOX=9606GN=KIF5CPE=1SV=1;sp|Q12840|KIF5A_HUMANKinesinheavychainisoform5AOS=HomosapiensOX=9606GN=KIF5APE=1SV=2	sp|P33176|KINH_HUMANKinesin-1heavychainOS=HomosapiensOX=9606GN=KIF5BPE=1SV=1	44;10;9	44;10;9	44;10;9		3	44	44	44	29	29	30	22	15	16	39	34	35	34	34	35	29	29	30	22	15	16	39	34	35	34	34	35	29	29	30	22	15	16	39	34	35	34	34	35	57.4	57.4	57.4	109.68
sp|P33240|CSTF2_HUMANCleavagestimulationfactorsubunit2OS=HomosapiensOX=9606GN=CSTF2PE=1SV=1	sp|P33240|CSTF2_HUMANCleavagestimulationfactorsubunit2OS=HomosapiensOX=9606GN=CSTF2PE=1SV=1	7	7	4		1	7	7	4	5	5	5	2	2	3	4	5	6	5	5	5	5	5	5	2	2	3	4	5	6	5	5	5	4	4	4	1	1	1	3	4	3	4	4	4	16.6	16.6	9.2	60.959
sp|P33316|DUT_HUMANDeoxyuridine5'-triphosphatenucleotidohydrolase,mitochondrialOS=HomosapiensOX=9606GN=DUTPE=1SV=4	sp|P33316|DUT_HUMANDeoxyuridine5'-triphosphatenucleotidohydrolase,mitochondrialOS=HomosapiensOX=9606GN=DUTPE=1SV=4	11	11	11		1	11	11	11	7	7	7	1	1	2	7	6	8	11	11	11	7	7	7	1	1	2	7	6	8	11	11	11	7	7	7	1	1	2	7	6	8	11	11	11	44	44	44	26.563
sp|P33527|MRP1_HUMANMultidrugresistance-associatedprotein1OS=HomosapiensOX=9606GN=ABCC1PE=1SV=3	sp|P33527|MRP1_HUMANMultidrugresistance-associatedprotein1OS=HomosapiensOX=9606GN=ABCC1PE=1SV=3	15	15	15		1	15	15	15	1	0	1	1	0	2	12	12	12	2	3	5	1	0	1	1	0	2	12	12	12	2	3	5	1	0	1	1	0	2	12	12	12	2	3	5	15.7	15.7	15.7	171.59
sp|P33552|CKS2_HUMANCyclin-dependentkinasesregulatorysubunit2OS=HomosapiensOX=9606GN=CKS2PE=1SV=1	sp|P33552|CKS2_HUMANCyclin-dependentkinasesregulatorysubunit2OS=HomosapiensOX=9606GN=CKS2PE=1SV=1	1	1	1		1	1	1	1	1	0	1	0	0	0	0	0	0	1	0	1	1	0	1	0	0	0	0	0	0	1	0	1	1	0	1	0	0	0	0	0	0	1	0	1	31.6	31.6	31.6	9.8602
sp|P33897|ABCD1_HUMANATP-bindingcassettesub-familyDmember1OS=HomosapiensOX=9606GN=ABCD1PE=1SV=2	sp|P33897|ABCD1_HUMANATP-bindingcassettesub-familyDmember1OS=HomosapiensOX=9606GN=ABCD1PE=1SV=2	3	3	3		1	3	3	3	0	0	1	0	1	0	0	0	0	2	2	3	0	0	1	0	1	0	0	0	0	2	2	3	0	0	1	0	1	0	0	0	0	2	2	3	6.2	6.2	6.2	82.936
sp|P33981|TTK_HUMANDualspecificityproteinkinaseTTKOS=HomosapiensOX=9606GN=TTKPE=1SV=2	sp|P33981|TTK_HUMANDualspecificityproteinkinaseTTKOS=HomosapiensOX=9606GN=TTKPE=1SV=2	1	1	1		1	1	1	1	1	0	1	1	1	1	0	0	0	0	1	0	1	0	1	1	1	1	0	0	0	0	1	0	1	0	1	1	1	1	0	0	0	0	1	0	1.4	1.4	1.4	97.071
sp|P33991|MCM4_HUMANDNAreplicationlicensingfactorMCM4OS=HomosapiensOX=9606GN=MCM4PE=1SV=5;sp|Q9UJA3|MCM8_HUMANDNAhelicaseMCM8OS=HomosapiensOX=9606GN=MCM8PE=1SV=2	sp|P33991|MCM4_HUMANDNAreplicationlicensingfactorMCM4OS=HomosapiensOX=9606GN=MCM4PE=1SV=5	29;1	29;1	29;1		2	29	29	29	20	21	18	14	11	11	23	21	23	25	24	22	20	21	18	14	11	11	23	21	23	25	24	22	20	21	18	14	11	11	23	21	23	25	24	22	51.2	51.2	51.2	96.557
sp|P33992|MCM5_HUMANDNAreplicationlicensingfactorMCM5OS=HomosapiensOX=9606GN=MCM5PE=1SV=5	sp|P33992|MCM5_HUMANDNAreplicationlicensingfactorMCM5OS=HomosapiensOX=9606GN=MCM5PE=1SV=5	23	23	23		1	23	23	23	14	15	17	9	8	9	19	20	17	19	19	18	14	15	17	9	8	9	19	20	17	19	19	18	14	15	17	9	8	9	19	20	17	19	19	18	42	42	42	82.285
sp|P33993|MCM7_HUMANDNAreplicationlicensingfactorMCM7OS=HomosapiensOX=9606GN=MCM7PE=1SV=4	sp|P33993|MCM7_HUMANDNAreplicationlicensingfactorMCM7OS=HomosapiensOX=9606GN=MCM7PE=1SV=4	30	30	30		1	30	30	30	24	23	24	7	11	8	24	24	25	25	27	27	24	23	24	7	11	8	24	24	25	25	27	27	24	23	24	7	11	8	24	24	25	25	27	27	51.6	51.6	51.6	81.307
sp|P34810|CD68_HUMANMacrosialinOS=HomosapiensOX=9606GN=CD68PE=1SV=2	sp|P34810|CD68_HUMANMacrosialinOS=HomosapiensOX=9606GN=CD68PE=1SV=2	1	1	1		1	1	1	1	0	0	0	0	0	0	1	1	1	0	0	0	0	0	0	0	0	0	1	1	1	0	0	0	0	0	0	0	0	0	1	1	1	0	0	0	6.2	6.2	6.2	37.408
sp|P34896|GLYC_HUMANSerinehydroxymethyltransferase,cytosolicOS=HomosapiensOX=9606GN=SHMT1PE=1SV=1	sp|P34896|GLYC_HUMANSerinehydroxymethyltransferase,cytosolicOS=HomosapiensOX=9606GN=SHMT1PE=1SV=1	11	10	10		1	11	10	10	6	6	7	4	3	2	8	8	8	7	8	8	5	5	6	3	2	1	7	7	7	6	7	7	5	5	6	3	2	1	7	7	7	6	7	7	36	33.1	33.1	53.082
sp|P34897|GLYM_HUMANSerinehydroxymethyltransferase,mitochondrialOS=HomosapiensOX=9606GN=SHMT2PE=1SV=3	sp|P34897|GLYM_HUMANSerinehydroxymethyltransferase,mitochondrialOS=HomosapiensOX=9606GN=SHMT2PE=1SV=3	24	24	23		1	24	24	23	17	16	17	17	16	16	18	18	17	23	24	23	17	16	17	17	16	16	18	18	17	23	24	23	16	15	16	16	15	15	17	17	16	22	23	22	60.5	60.5	57.7	55.992
sp|P34931|HS71L_HUMANHeatshock70kDaprotein1-likeOS=HomosapiensOX=9606GN=HSPA1LPE=1SV=2	sp|P34931|HS71L_HUMANHeatshock70kDaprotein1-likeOS=HomosapiensOX=9606GN=HSPA1LPE=1SV=2	16	2	2		1	16	2	2	15	15	15	6	6	6	16	16	14	15	15	15	2	2	2	2	2	2	2	2	2	2	2	2	2	2	2	2	2	2	2	2	2	2	2	2	29.5	3.6	3.6	70.374
sp|P34932|HSP74_HUMANHeatshock70kDaprotein4OS=HomosapiensOX=9606GN=HSPA4PE=1SV=4	sp|P34932|HSP74_HUMANHeatshock70kDaprotein4OS=HomosapiensOX=9606GN=HSPA4PE=1SV=4	48	48	45		1	48	48	45	29	29	31	23	21	21	43	41	44	45	41	43	29	29	31	23	21	21	43	41	44	45	41	43	27	27	29	21	19	18	40	38	41	42	38	40	67.7	67.7	65.1	94.33
sp|P34949|MPI_HUMANMannose-6-phosphateisomeraseOS=HomosapiensOX=9606GN=MPIPE=1SV=2	sp|P34949|MPI_HUMANMannose-6-phosphateisomeraseOS=HomosapiensOX=9606GN=MPIPE=1SV=2	3	3	3		1	3	3	3	0	0	0	0	0	0	1	2	1	2	2	2	0	0	0	0	0	0	1	2	1	2	2	2	0	0	0	0	0	0	1	2	1	2	2	2	12.8	12.8	12.8	46.655
sp|P35080|PROF2_HUMANProfilin-2OS=HomosapiensOX=9606GN=PFN2PE=1SV=3	sp|P35080|PROF2_HUMANProfilin-2OS=HomosapiensOX=9606GN=PFN2PE=1SV=3	6	6	6		1	6	6	6	4	5	6	0	0	1	4	5	4	6	5	5	4	5	6	0	0	1	4	5	4	6	5	5	4	5	6	0	0	1	4	5	4	6	5	5	37.9	37.9	37.9	15.046
sp|P35221|CTNA1_HUMANCateninalpha-1OS=HomosapiensOX=9606GN=CTNNA1PE=1SV=1;sp|Q9UI47|CTNA3_HUMANCateninalpha-3OS=HomosapiensOX=9606GN=CTNNA3PE=1SV=2	sp|P35221|CTNA1_HUMANCateninalpha-1OS=HomosapiensOX=9606GN=CTNNA1PE=1SV=1	30;1	30;1	23;1		2	30	30	23	17	20	19	2	2	0	22	24	23	28	25	26	17	20	19	2	2	0	22	24	23	28	25	26	15	17	16	1	0	0	17	19	17	22	21	21	50.2	50.2	42.5	100.07
sp|P35222|CTNB1_HUMANCateninbeta-1OS=HomosapiensOX=9606GN=CTNNB1PE=1SV=1	sp|P35222|CTNB1_HUMANCateninbeta-1OS=HomosapiensOX=9606GN=CTNNB1PE=1SV=1	18	15	15		1	18	15	15	17	16	17	0	0	0	16	15	13	18	17	15	14	13	14	0	0	0	13	12	11	15	14	12	14	13	14	0	0	0	13	12	11	15	14	12	36.4	31.9	31.9	85.496
sp|P35232|PHB_HUMANProhibitinOS=HomosapiensOX=9606GN=PHBPE=1SV=1	sp|P35232|PHB_HUMANProhibitinOS=HomosapiensOX=9606GN=PHBPE=1SV=1	14	14	14		1	14	14	14	12	12	12	12	13	12	13	13	14	13	13	13	12	12	12	12	13	12	13	13	14	13	13	13	12	12	12	12	13	12	13	13	14	13	13	13	71.7	71.7	71.7	29.804
sp|P35237|SPB6_HUMANSerpinB6OS=HomosapiensOX=9606GN=SERPINB6PE=1SV=3	sp|P35237|SPB6_HUMANSerpinB6OS=HomosapiensOX=9606GN=SERPINB6PE=1SV=3	12	12	12		1	12	12	12	8	9	9	0	0	0	9	11	10	11	12	12	8	9	9	0	0	0	9	11	10	11	12	12	8	9	9	0	0	0	9	11	10	11	12	12	45.5	45.5	45.5	42.621
sp|P35240|MERL_HUMANMerlinOS=HomosapiensOX=9606GN=NF2PE=1SV=1	sp|P35240|MERL_HUMANMerlinOS=HomosapiensOX=9606GN=NF2PE=1SV=1	5	5	5		1	5	5	5	2	3	4	0	0	0	1	0	0	0	0	0	2	3	4	0	0	0	1	0	0	0	0	0	2	3	4	0	0	0	1	0	0	0	0	0	11.6	11.6	11.6	69.689
sp|P35241|RADI_HUMANRadixinOS=HomosapiensOX=9606GN=RDXPE=1SV=1	sp|P35241|RADI_HUMANRadixinOS=HomosapiensOX=9606GN=RDXPE=1SV=1	28	15	15		1	28	15	15	22	18	19	15	14	14	21	22	20	27	27	23	11	8	9	7	5	5	10	12	10	15	14	12	11	8	9	7	5	5	10	12	10	15	14	12	48.4	30.4	30.4	68.563
sp|P35244|RFA3_HUMANReplicationproteinA14kDasubunitOS=HomosapiensOX=9606GN=RPA3PE=1SV=1	sp|P35244|RFA3_HUMANReplicationproteinA14kDasubunitOS=HomosapiensOX=9606GN=RPA3PE=1SV=1	5	5	5		1	5	5	5	4	3	2	0	1	0	2	3	2	3	4	3	4	3	2	0	1	0	2	3	2	3	4	3	4	3	2	0	1	0	2	3	2	3	4	3	57.9	57.9	57.9	13.569
sp|P35249|RFC4_HUMANReplicationfactorCsubunit4OS=HomosapiensOX=9606GN=RFC4PE=1SV=2	sp|P35249|RFC4_HUMANReplicationfactorCsubunit4OS=HomosapiensOX=9606GN=RFC4PE=1SV=2	9	9	9		1	9	9	9	8	7	6	4	5	5	4	7	8	5	6	6	8	7	6	4	5	5	4	7	8	5	6	6	8	7	6	4	5	5	4	7	8	5	6	6	31.1	31.1	31.1	39.681
sp|P35250|RFC2_HUMANReplicationfactorCsubunit2OS=HomosapiensOX=9606GN=RFC2PE=1SV=3	sp|P35250|RFC2_HUMANReplicationfactorCsubunit2OS=HomosapiensOX=9606GN=RFC2PE=1SV=3	10	10	10		1	10	10	10	8	8	8	2	2	2	9	7	6	6	5	5	8	8	8	2	2	2	9	7	6	6	5	5	8	8	8	2	2	2	9	7	6	6	5	5	38.4	38.4	38.4	39.157
sp|P35251|RFC1_HUMANReplicationfactorCsubunit1OS=HomosapiensOX=9606GN=RFC1PE=1SV=4	sp|P35251|RFC1_HUMANReplicationfactorCsubunit1OS=HomosapiensOX=9606GN=RFC1PE=1SV=4	2	2	2		1	2	2	2	1	0	0	0	1	1	0	0	0	0	1	1	1	0	0	0	1	1	0	0	0	0	1	1	1	0	0	0	1	1	0	0	0	0	1	1	1.8	1.8	1.8	128.25
sp|P35268|RL22_HUMAN60SribosomalproteinL22OS=HomosapiensOX=9606GN=RPL22PE=1SV=2	sp|P35268|RL22_HUMAN60SribosomalproteinL22OS=HomosapiensOX=9606GN=RPL22PE=1SV=2	6	6	5		1	6	6	5	5	5	5	5	6	6	6	6	5	5	6	5	5	5	5	5	6	6	6	6	5	5	6	5	4	4	4	4	5	5	5	5	5	5	5	5	47.7	47.7	41.4	14.787
sp|P35269|T2FA_HUMANGeneraltranscriptionfactorIIFsubunit1OS=HomosapiensOX=9606GN=GTF2F1PE=1SV=2	sp|P35269|T2FA_HUMANGeneraltranscriptionfactorIIFsubunit1OS=HomosapiensOX=9606GN=GTF2F1PE=1SV=2	8	8	8		1	8	8	8	4	4	4	2	1	1	5	5	6	6	7	6	4	4	4	2	1	1	5	5	6	6	7	6	4	4	4	2	1	1	5	5	6	6	7	6	17.8	17.8	17.8	58.24
sp|P35270|SPRE_HUMANSepiapterinreductaseOS=HomosapiensOX=9606GN=SPRPE=1SV=1	sp|P35270|SPRE_HUMANSepiapterinreductaseOS=HomosapiensOX=9606GN=SPRPE=1SV=1	7	7	7		1	7	7	7	2	3	3	0	0	0	6	5	7	5	5	5	2	3	3	0	0	0	6	5	7	5	5	5	2	3	3	0	0	0	6	5	7	5	5	5	36	36	36	28.048
sp|P35354|PGH2_HUMANProstaglandinG/Hsynthase2OS=HomosapiensOX=9606GN=PTGS2PE=1SV=2	sp|P35354|PGH2_HUMANProstaglandinG/Hsynthase2OS=HomosapiensOX=9606GN=PTGS2PE=1SV=2	7	7	6		1	7	7	6	0	0	0	1	0	1	5	6	5	0	1	1	0	0	0	1	0	1	5	6	5	0	1	1	0	0	0	0	0	0	4	5	4	0	1	1	14.7	14.7	13.2	68.995
sp|P35527|K1C9_HUMANKeratin,typeIcytoskeletal9OS=HomosapiensOX=9606GN=KRT9PE=1SV=3;CON__P35527	sp|P35527|K1C9_HUMANKeratin,typeIcytoskeletal9OS=HomosapiensOX=9606GN=KRT9PE=1SV=3;CON__P35527	35;33	35;33	34;32	;	2	35	35	34	31	29	35	28	26	27	29	24	25	26	25	29	31	29	35	28	26	27	29	24	25	26	25	29	30	28	34	28	26	27	28	24	25	26	25	29	66	66	66	62.064
sp|P35573|GDE_HUMANGlycogendebranchingenzymeOS=HomosapiensOX=9606GN=AGLPE=1SV=3	sp|P35573|GDE_HUMANGlycogendebranchingenzymeOS=HomosapiensOX=9606GN=AGLPE=1SV=3	12	12	12		1	12	12	12	2	4	3	1	1	0	4	3	5	9	9	7	2	4	3	1	1	0	4	3	5	9	9	7	2	4	3	1	1	0	4	3	5	9	9	7	10.2	10.2	10.2	174.76
sp|P35579|MYH9_HUMANMyosin-9OS=HomosapiensOX=9606GN=MYH9PE=1SV=4	sp|P35579|MYH9_HUMANMyosin-9OS=HomosapiensOX=9606GN=MYH9PE=1SV=4	142	142	115		1	142	142	115	120	119	120	59	58	68	121	121	114	131	129	128	120	119	120	59	58	68	121	121	114	131	129	128	99	99	101	47	44	55	98	98	91	105	104	104	63.1	63.1	54.3	226.53
sp|P35580|MYH10_HUMANMyosin-10OS=HomosapiensOX=9606GN=MYH10PE=1SV=3	sp|P35580|MYH10_HUMANMyosin-10OS=HomosapiensOX=9606GN=MYH10PE=1SV=3	61	40	37		1	61	40	37	26	28	29	10	13	11	41	38	42	55	52	55	10	13	15	1	3	2	23	20	23	35	32	36	9	11	13	1	3	2	20	17	20	32	29	33	35.2	27.2	25.7	229
sp|P35606|COPB2_HUMANCoatomersubunitbeta'OS=HomosapiensOX=9606GN=COPB2PE=1SV=2	sp|P35606|COPB2_HUMANCoatomersubunitbeta'OS=HomosapiensOX=9606GN=COPB2PE=1SV=2	36	36	36		1	36	36	36	26	26	26	21	18	22	30	30	31	35	32	30	26	26	26	21	18	22	30	30	31	35	32	30	26	26	26	21	18	22	30	30	31	35	32	30	59.4	59.4	59.4	102.49
sp|P35610|SOAT1_HUMANSterolO-acyltransferase1OS=HomosapiensOX=9606GN=SOAT1PE=1SV=3	sp|P35610|SOAT1_HUMANSterolO-acyltransferase1OS=HomosapiensOX=9606GN=SOAT1PE=1SV=3	1	1	1		1	1	1	1	0	0	0	1	1	1	0	0	0	0	0	0	0	0	0	1	1	1	0	0	0	0	0	0	0	0	0	1	1	1	0	0	0	0	0	0	2	2	2	64.734
sp|P35611|ADDA_HUMANAlpha-adducinOS=HomosapiensOX=9606GN=ADD1PE=1SV=2	sp|P35611|ADDA_HUMANAlpha-adducinOS=HomosapiensOX=9606GN=ADD1PE=1SV=2	10	10	9		1	10	10	9	7	8	8	3	4	3	9	9	7	10	9	9	7	8	8	3	4	3	9	9	7	10	9	9	6	7	7	2	3	2	8	8	6	9	8	8	22.8	22.8	21.7	80.954
sp|P35612|ADDB_HUMANBeta-adducinOS=HomosapiensOX=9606GN=ADD2PE=1SV=3	sp|P35612|ADDB_HUMANBeta-adducinOS=HomosapiensOX=9606GN=ADD2PE=1SV=3	3	2	2		1	3	2	2	2	1	1	1	1	1	2	1	1	1	2	1	1	0	0	0	0	0	1	0	0	0	1	0	1	0	0	0	0	0	1	0	0	0	1	0	4.5	3.4	3.4	80.853
sp|P35613|BASI_HUMANBasiginOS=HomosapiensOX=9606GN=BSGPE=1SV=2	sp|P35613|BASI_HUMANBasiginOS=HomosapiensOX=9606GN=BSGPE=1SV=2	9	9	9		1	9	9	9	7	7	7	1	0	0	8	8	8	9	8	9	7	7	7	1	0	0	8	8	8	9	8	9	7	7	7	1	0	0	8	8	8	9	8	9	32.5	32.5	32.5	42.2
sp|P35637|FUS_HUMANRNA-bindingproteinFUSOS=HomosapiensOX=9606GN=FUSPE=1SV=1	sp|P35637|FUS_HUMANRNA-bindingproteinFUSOS=HomosapiensOX=9606GN=FUSPE=1SV=1	12	12	10		1	12	12	10	11	9	12	8	8	7	10	9	9	10	10	11	11	9	12	8	8	7	10	9	9	10	10	11	9	7	10	6	6	5	8	7	7	8	8	9	24	24	24	53.425
sp|P35658|NU214_HUMANNuclearporecomplexproteinNup214OS=HomosapiensOX=9606GN=NUP214PE=1SV=2	sp|P35658|NU214_HUMANNuclearporecomplexproteinNup214OS=HomosapiensOX=9606GN=NUP214PE=1SV=2	17	17	17		1	17	17	17	7	7	8	2	2	1	12	10	13	13	14	13	7	7	8	2	2	1	12	10	13	13	14	13	7	7	8	2	2	1	12	10	13	13	14	13	14.9	14.9	14.9	213.62
sp|P35659|DEK_HUMANProteinDEKOS=HomosapiensOX=9606GN=DEKPE=1SV=1	sp|P35659|DEK_HUMANProteinDEKOS=HomosapiensOX=9606GN=DEKPE=1SV=1	9	9	9		1	9	9	9	4	5	4	4	4	4	9	8	7	9	7	6	4	5	4	4	4	4	9	8	7	9	7	6	4	5	4	4	4	4	9	8	7	9	7	6	23.5	23.5	23.5	42.674
sp|P35749|MYH11_HUMANMyosin-11OS=HomosapiensOX=9606GN=MYH11PE=1SV=3	sp|P35749|MYH11_HUMANMyosin-11OS=HomosapiensOX=9606GN=MYH11PE=1SV=3	21	1	1		1	21	1	1	15	16	14	8	9	10	18	18	18	19	19	18	1	1	1	1	1	1	1	1	1	0	0	0	1	1	1	1	1	1	1	1	1	0	0	0	9.6	0.5	0.5	227.34
sp|P35754|GLRX1_HUMANGlutaredoxin-1OS=HomosapiensOX=9606GN=GLRXPE=1SV=2	sp|P35754|GLRX1_HUMANGlutaredoxin-1OS=HomosapiensOX=9606GN=GLRXPE=1SV=2	5	5	5		1	5	5	5	0	2	1	2	2	2	4	4	3	4	4	4	0	2	1	2	2	2	4	4	3	4	4	4	0	2	1	2	2	2	4	4	3	4	4	4	50.9	50.9	50.9	11.776
sp|P35914|HMGCL_HUMANHydroxymethylglutaryl-CoAlyase,mitochondrialOS=HomosapiensOX=9606GN=HMGCLPE=1SV=2	sp|P35914|HMGCL_HUMANHydroxymethylglutaryl-CoAlyase,mitochondrialOS=HomosapiensOX=9606GN=HMGCLPE=1SV=2	3	3	3		1	3	3	3	1	1	0	1	1	1	3	3	1	3	3	0	1	1	0	1	1	1	3	3	1	3	3	0	1	1	0	1	1	1	3	3	1	3	3	0	12.9	12.9	12.9	34.36
sp|P35998|PRS7_HUMAN26Sproteasomeregulatorysubunit7OS=HomosapiensOX=9606GN=PSMC2PE=1SV=3	sp|P35998|PRS7_HUMAN26Sproteasomeregulatorysubunit7OS=HomosapiensOX=9606GN=PSMC2PE=1SV=3	25	25	25		1	25	25	25	22	20	21	19	19	17	20	19	21	23	20	17	22	20	21	19	19	17	20	19	21	23	20	17	22	20	21	19	19	17	20	19	21	23	20	17	65.4	65.4	65.4	48.633
sp|P36021|MOT8_HUMANMonocarboxylatetransporter8OS=HomosapiensOX=9606GN=SLC16A2PE=1SV=2	sp|P36021|MOT8_HUMANMonocarboxylatetransporter8OS=HomosapiensOX=9606GN=SLC16A2PE=1SV=2	1	1	1		1	1	1	1	1	1	1	0	0	0	0	0	0	0	0	0	1	1	1	0	0	0	0	0	0	0	0	0	1	1	1	0	0	0	0	0	0	0	0	0	2	2	2	59.511
sp|P36404|ARL2_HUMANADP-ribosylationfactor-likeprotein2OS=HomosapiensOX=9606GN=ARL2PE=1SV=4	sp|P36404|ARL2_HUMANADP-ribosylationfactor-likeprotein2OS=HomosapiensOX=9606GN=ARL2PE=1SV=4	6	6	6		1	6	6	6	4	3	3	2	4	4	5	5	5	4	5	6	4	3	3	2	4	4	5	5	5	4	5	6	4	3	3	2	4	4	5	5	5	4	5	6	34.8	34.8	34.8	20.878
sp|P36405|ARL3_HUMANADP-ribosylationfactor-likeprotein3OS=HomosapiensOX=9606GN=ARL3PE=1SV=2	sp|P36405|ARL3_HUMANADP-ribosylationfactor-likeprotein3OS=HomosapiensOX=9606GN=ARL3PE=1SV=2	4	4	4		1	4	4	4	2	2	2	3	3	2	3	4	2	4	4	4	2	2	2	3	3	2	3	4	2	4	4	4	2	2	2	3	3	2	3	4	2	4	4	4	25.8	25.8	25.8	20.455
sp|P36406|TRI23_HUMANE3ubiquitin-proteinligaseTRIM23OS=HomosapiensOX=9606GN=TRIM23PE=1SV=1	sp|P36406|TRI23_HUMANE3ubiquitin-proteinligaseTRIM23OS=HomosapiensOX=9606GN=TRIM23PE=1SV=1	1	1	1		1	1	1	1	1	1	1	1	1	1	1	1	1	1	1	1	1	1	1	1	1	1	1	1	1	1	1	1	1	1	1	1	1	1	1	1	1	1	1	1	1.7	1.7	1.7	64.066
sp|P36507|MP2K2_HUMANDualspecificitymitogen-activatedproteinkinasekinase2OS=HomosapiensOX=9606GN=MAP2K2PE=1SV=1	sp|P36507|MP2K2_HUMANDualspecificitymitogen-activatedproteinkinasekinase2OS=HomosapiensOX=9606GN=MAP2K2PE=1SV=1	15	15	9		1	15	15	9	7	9	9	5	5	5	12	10	13	12	12	11	7	9	9	5	5	5	12	10	13	12	12	11	2	4	4	1	1	2	8	5	7	7	7	6	49.2	49.2	33.5	44.424
sp|P36542|ATPG_HUMANATPsynthasesubunitgamma,mitochondrialOS=HomosapiensOX=9606GN=ATP5F1CPE=1SV=1	sp|P36542|ATPG_HUMANATPsynthasesubunitgamma,mitochondrialOS=HomosapiensOX=9606GN=ATP5F1CPE=1SV=1	10	10	10		1	10	10	10	7	7	8	4	2	5	8	7	9	8	9	9	7	7	8	4	2	5	8	7	9	8	9	9	7	7	8	4	2	5	8	7	9	8	9	9	31.9	31.9	31.9	32.996
sp|P36543|VATE1_HUMANV-typeprotonATPasesubunitE1OS=HomosapiensOX=9606GN=ATP6V1E1PE=1SV=1	sp|P36543|VATE1_HUMANV-typeprotonATPasesubunitE1OS=HomosapiensOX=9606GN=ATP6V1E1PE=1SV=1	5	5	5		1	5	5	5	4	4	4	4	4	4	3	3	4	5	4	4	4	4	4	4	4	4	3	3	4	5	4	4	4	4	4	4	4	4	3	3	4	5	4	4	33.6	33.6	33.6	26.145
sp|P36551|HEM6_HUMANOxygen-dependentcoproporphyrinogen-IIIoxidase,mitochondrialOS=HomosapiensOX=9606GN=CPOXPE=1SV=3	sp|P36551|HEM6_HUMANOxygen-dependentcoproporphyrinogen-IIIoxidase,mitochondrialOS=HomosapiensOX=9606GN=CPOXPE=1SV=3	12	12	12		1	12	12	12	6	5	6	2	2	2	11	10	10	11	9	11	6	5	6	2	2	2	11	10	10	11	9	11	6	5	6	2	2	2	11	10	10	11	9	11	32.8	32.8	32.8	50.151
sp|P36578|RL4_HUMAN60SribosomalproteinL4OS=HomosapiensOX=9606GN=RPL4PE=1SV=5	sp|P36578|RL4_HUMAN60SribosomalproteinL4OS=HomosapiensOX=9606GN=RPL4PE=1SV=5	25	25	25		1	25	25	25	19	20	20	19	20	19	23	21	22	21	20	24	19	20	20	19	20	19	23	21	22	21	20	24	19	20	20	19	20	19	23	21	22	21	20	24	44	44	44	47.697
sp|P36639|8ODP_HUMAN7,8-dihydro-8-oxoguaninetriphosphataseOS=HomosapiensOX=9606GN=NUDT1PE=1SV=3	sp|P36639|8ODP_HUMAN7,8-dihydro-8-oxoguaninetriphosphataseOS=HomosapiensOX=9606GN=NUDT1PE=1SV=3	3	3	3		1	3	3	3	2	2	3	1	0	0	3	2	2	3	3	3	2	2	3	1	0	0	3	2	2	3	3	3	2	2	3	1	0	0	3	2	2	3	3	3	20.3	20.3	20.3	22.519
sp|P36776|LONM_HUMANLonproteasehomolog,mitochondrialOS=HomosapiensOX=9606GN=LONP1PE=1SV=2	sp|P36776|LONM_HUMANLonproteasehomolog,mitochondrialOS=HomosapiensOX=9606GN=LONP1PE=1SV=2	22	22	22		1	22	22	22	13	14	10	9	10	9	15	18	16	19	19	18	13	14	10	9	10	9	15	18	16	19	19	18	13	14	10	9	10	9	15	18	16	19	19	18	28.9	28.9	28.9	106.49
sp|P36871|PGM1_HUMANPhosphoglucomutase-1OS=HomosapiensOX=9606GN=PGM1PE=1SV=3	sp|P36871|PGM1_HUMANPhosphoglucomutase-1OS=HomosapiensOX=9606GN=PGM1PE=1SV=3	17	17	17		1	17	17	17	12	8	12	8	8	7	15	15	16	13	14	15	12	8	12	8	8	7	15	15	16	13	14	15	12	8	12	8	8	7	15	15	16	13	14	15	37.7	37.7	37.7	61.448
sp|P36873|PP1G_HUMANSerine/threonine-proteinphosphatasePP1-gammacatalyticsubunitOS=HomosapiensOX=9606GN=PPP1CCPE=1SV=1	sp|P36873|PP1G_HUMANSerine/threonine-proteinphosphatasePP1-gammacatalyticsubunitOS=HomosapiensOX=9606GN=PPP1CCPE=1SV=1	19	2	2		1	19	2	2	10	9	11	14	14	14	16	14	13	16	17	15	1	1	1	2	2	2	1	1	1	2	2	2	1	1	1	2	2	2	1	1	1	2	2	2	61.6	7.4	7.4	36.983
sp|P36915|GNL1_HUMANGuaninenucleotide-bindingprotein-like1OS=HomosapiensOX=9606GN=GNL1PE=1SV=2	sp|P36915|GNL1_HUMANGuaninenucleotide-bindingprotein-like1OS=HomosapiensOX=9606GN=GNL1PE=1SV=2	6	6	6		1	6	6	6	4	3	3	4	3	3	2	2	1	5	3	4	4	3	3	4	3	3	2	2	1	5	3	4	4	3	3	4	3	3	2	2	1	5	3	4	12.5	12.5	12.5	68.66
sp|P36954|RPB9_HUMANDNA-directedRNApolymeraseIIsubunitRPB9OS=HomosapiensOX=9606GN=POLR2IPE=1SV=1	sp|P36954|RPB9_HUMANDNA-directedRNApolymeraseIIsubunitRPB9OS=HomosapiensOX=9606GN=POLR2IPE=1SV=1	1	1	1		1	1	1	1	0	0	0	0	0	0	1	1	1	1	1	1	0	0	0	0	0	0	1	1	1	1	1	1	0	0	0	0	0	0	1	1	1	1	1	1	18.4	18.4	18.4	14.523
sp|P36957|ODO2_HUMANDihydrolipoyllysine-residuesuccinyltransferasecomponentof2-oxoglutaratedehydrogenasecomplex,mitochondrialOS=HomosapiensOX=9606GN=DLSTPE=1SV=4	sp|P36957|ODO2_HUMANDihydrolipoyllysine-residuesuccinyltransferasecomponentof2-oxoglutaratedehydrogenasecomplex,mitochondrialOS=HomosapiensOX=9606GN=DLSTPE=1SV=4	12	12	12		1	12	12	12	7	9	8	7	6	7	10	11	12	10	11	8	7	9	8	7	6	7	10	11	12	10	11	8	7	9	8	7	6	7	10	11	12	10	11	8	32	32	32	48.755
sp|P36969|GPX4_HUMANPhospholipidhydroperoxideglutathioneperoxidaseOS=HomosapiensOX=9606GN=GPX4PE=1SV=3	sp|P36969|GPX4_HUMANPhospholipidhydroperoxideglutathioneperoxidaseOS=HomosapiensOX=9606GN=GPX4PE=1SV=3	2	2	2		1	2	2	2	2	2	2	0	0	0	2	0	0	2	0	1	2	2	2	0	0	0	2	0	0	2	0	1	2	2	2	0	0	0	2	0	0	2	0	1	12.7	12.7	12.7	22.174
[truncated: 3,035 more rows]
[truncated: 93 more columns]

## Sheet: simplify
SYMBOL	U251_1	U251_2	U251_3	U251_TMZ1	U251_TMZ2	U251_TMZ3	U87_1	U87_2	U87_3	U87_TMZ1	U87_TMZ2	U87_TMZ3
[truncated: 4,160 more rows]

## Sheet: median normalization
SYMBOL	U251_1	U251_2	U251_3	U251_TMZ1	U251_TMZ2	U251_TMZ3	U87_1	U87_2	U87_3	U87_TMZ1	U87_TMZ2	U87_TMZ3
[truncated: 4,160 more rows]

[truncated: 15 more sheets: log2 transform, U251, U87, Proteins screened in U251, Proteins screened in U87, U251 missing value, U87 missing value, Variance Analysis in U251, Variance Analysis in U87, Differential proteins in U251, Differential proteins in U87, Upregulated protein in U251, Upregulated protein in U87, Proteins upregulated in 2groups, Manual selection]
