# Supplementary material for: Identification of potential glioma drug resistance target proteins based on ultra-performance liquid chromatography-mass spectrometry differential proteomics
Source: PeerJ. 2023 Dec 1;11:e16426. doi: 10.7717/peerj.16426 (PMC10695112; doi:10.7717/peerj.16426)
Supplement: Supplemental Information 5 [file peerj-11-16426-s005.xlsx]

## Sheet: sheet1
Kit name	Cell Counting Kit-8				Manufacturer		DOJINDO
Specification	500 times				Item No.		CK04
Survival rate (%) = (experimental OD - blank control OD)/(negative control OD - blank control OD)*100
U251						U87
No.	Sample grouping	Sample number	OD value	urvival rate (%)		No.	Sample grouping	Sample number	OD value	urvival rate (%)
	/	Blank control	0.223	/			/	Blank control	0.223	/
	/	Negative control	0.8596	/			/	Negative control	0.8596	/
sample1	Contral	1	0.8672	101.194		sample1	Contral	1	1.4524	98.2323
sample2		2	0.8427	97.3453		sample2		2	1.5027	102.22
sample3		3	0.8691	101.492		sample3		3	1.4691	99.5561
sample4	U251+TMZ	1	0.4837	40.9519		sample4	U87+TMZ	1	0.6572	35.1962
sample5		2	0.4962	42.9155		sample5		2	0.7196	40.1427
sample6		3	0.5083	44.8162		sample6		3	0.6394	33.7852
sample7	无细胞孔	1	0.2263			sample7	无细胞孔	1	0.2172
sample8		2	0.2254			sample8		2	0.2089
sample9		3	0.2173			sample9		3	0.2135
U251-TMZ						U87-TMZ
No.	Sample grouping	Sample number	OD value	urvival rate (%)		No.	Sample grouping	Sample number	OD value	urvival rate (%)
	/	Blank control	0.223	/			/	Blank control	0.223	/
	/	Negative control	0.8596	/			/	Negative control	0.8596	/
sample1	Contral	1	1.4793	99.4387		sample1	Contral	1	1.7867	101.118
sample2		2	1.4978	100.881		sample2		2	1.7647	99.7125
sample3		3	1.4826	99.696		sample3		3	1.7564	99.1823
sample4	U251-TMZR+TMZ	1	1.3849	92.0798		sample4	U87-TMZR+TMZ	1	1.5142	83.7102
sample5		2	1.3986	93.1478		sample5		2	1.5038	83.0459
sample6		3	1.3971	93.0309		sample6		3	1.4977	82.6562
sample7	无细胞孔	1	0.2071			sample7	无细胞孔	1	0.2066
sample8		2	0.1987			sample8		2	0.1977
sample9		3	0.2054			sample9		3	0.2073
